# Supplementary material for: Inferring genome-scale rearrangement phylogeny and ancestral gene order: a Drosophila case study
Source: Genome Biol. 2007 Nov 8;8(11):R236. doi: 10.1186/gb-2007-8-11-r236 (PMC2258185; doi:10.1186/gb-2007-8-11-r236)
Supplement: Additional data file 1 — Filtered list of genes common to all Drosophila species in set (high confidence placements). [file gb-2007-8-11-r236-S1.txt]

List of 8,967 genes placed with high confidence across all Drosophila species. This is a conservative set that excludes weak placements, gene clusters with collisions, etc. This set was used to form arm-indexed NGPs for clustering (Figure 1a) and for ancestral syntenic block construction.

CG17131
CG3038
CG2995
CG2945
CG13377
CG3114
CG13375
CG12470
CG32816
CG3777
CG3757
CG13374
CG3972
CG3923
CG3156
CG17896
CG17778
CG4122
CG18104
CG4293
CG7727
CG13366
CG13365
CG17828
CG13369
CG13364
CG17829
CG7622
CG6189
CG7486
CG6222
CG13367
CG16982
CG13363
CG5227
CG13362
CG13361
CG5254
CG5273
CG7434
CG16785
CG12311
CG13360
CG16989
CG7413
CG13358
CG7359
CG12467
CG14633
CG14632
CG3711
CG3034
CG3708
CG3706
CG32815
CG11642
CG3704
CG3026
CG3703
CG3699
CG3690
CG14631
CG11638
CG3021
CG3658
CG33082
CG14630
CG3019
CG32859
CG11379
CG14627
CG14626
CG11380
CG14625
CG11381
CG14624
CG11382
CG11398
CG3638
CG11403
CG11405
CG14622
CG11411
CG11409
CG11412
CG11418
CG12773
CG11417
CG11420
CG14770
CG3056
CG3051
CG3719
CG32813
CG11448
CG14772
CG3064
CG18531
CG14786
CG14787
CG14788
CG14789
CG32808
CG14779
CG14780
CG14791
CG14781
CG14782
CG14792
CG33513
CG11491
CG3093
CG3740
CG3095
CG32809
CG3771
CG14808
CG12598
CG14801
CG14812
CG14813
CG14814
CG14802
CG14815
CG14803
CG14816
CG14804
CG14817
CG14805
CG14818
CG14806
CG3848
CG11579
CG32803
CG32801
CG3810
CG3480
CG3806
CG3573
CG11596
CG3857
CG3587
CG3600
CG16902
CG4406
CG4399
CG4376
CG4380
CG4325
CG4290
CG4281
CG4199
CG4061
CG4045
CG4025
CG16903
CG3981
CG3954
CG3835
CG3724
CG3717
CG3707
CG3630
CG3621
CG3461
CG3460
CG17776
CG17777
CG3457
CG3456
CG33548
CG3299
CG14052
CG3443
CG3228
CG3218
CG3193
CG3078
CG3073
CG3071
CG2924
CG2918
CG2865
CG14050
CG2845
CG14048
CG2841
CG14047
CG14045
CG7952
CG7925
CG32796
CG33950
CG13758
CG8310
CG13759
CG13760
CG17437
CG9659
CG8590
CG9900
CG13761
CG8636
CG10742
CG9904
CG10260
CG2652
CG2647
CG2650
CG2658
CG2662
CG2675
CG2677
CG2680
CG2681
CG2685
CG2694
CG2701
CG2706
CG2707
CG2709
CG2713
CG2714
CG2715
CG32795
CG2759
CG12498
CG14416
CG14417
CG14418
CG14419
CG3526
CG3588
CG14424
CG32793
CG3592
CG14423
CG17959
CG3603
CG4116
CG3936
CG18508
CG4015
CG3939
CG32498
CG10798
CG14269
CG16782
CG12206
CG10804
CG10802
CG14270
CG10803
CG14271
CG32792
CG2875
CG13317
CG2864
CG13316
CG2849
CG32779
CG2904
CG2934
CG15239
CG32776
CG15240
CG2938
CG5014
CG6428
CG6414
CG32790
CG32778
CG15376
CG6379
CG6358
CG4934
CG4944
CG6133
CG4865
CG6121
CG4857
CG32775
CG3665
CG15571
CG15570
CG15573
CG32774
CG15579
CG3697
CG2982
CG3712
CG3620
CG3626
CG3578
CG3556
CG11427
CG3564
CG17592
CG15912
CG11436
CG3527
CG11444
CG3546
CG12212
CG3346
CG3081
CG3062
CG3052
CG7038
CG3024
CG7035
CG3000
CG2984
CG6986
CG15471
CG32771
CG32770
CG6927
CG32772
CG4041
CG6903
CG4068
CG6899
CG12680
CG15465
CG15464
CG6775
CG15786
CG3323
CG15785
CG17764
CG3319
CG4528
CG4198
CG4202
CG3312
CG4206
CG3309
CG4208
CG4209
CG10706
CG3249
CG4165
CG16756
CG15784
CG16752
CG3239
CG32762
CG4151
CG12730
CG3208
CG3201
CG32763
CG17761
CG15777
CG15776
CG3187
CG4119
CG3129
CG4111
CG3171
CG15778
CG3160
CG12410
CG3149
CG4096
CG33080
CG32758
CG3125
CG4078
CG15772
CG15929
CG15771
CG3086
CG15770
CG15768
CG4064
CG12239
CG18341
CG15766
CG3033
CG3025
CG3016
CG16721
CG4027
CG4020
CG12236
CG3011
CG3726
CG6067
CG4790
CG14447
CG5966
CG4336
CG5941
CG5937
CG5921
CG5928
CG4690
CG4317
CG5905
CG15899
CG3774
CG3595
CG14446
CG14445
CG3585
CG3780
CG3576
CG12225
CG3566
CG15897
CG15896
CG3815
CG12219
CG3823
CG15894
CG15893
CG3842
CG3847
CG3446
CG3861
CG3429
CG3869
CG3367
CG12543
CG3918
CG3342
CG3926
CG3314
CG3929
CG17717
CG10695
CG14444
CG3973
CG3226
CG32742
CG3224
CG3977
CG3198
CG4039
CG3192
CG4523
CG3184
CG32741
CG14441
CG3203
CG14439
CG14438
CG14437
CG3135
CG3126
CG14436
CG4532
CG4536
CG3075
CG4542
CG4547
CG32743
CG14435
CG4557
CG3044
CG4558
CG14434
CG33692
CG32732
CG4586
CG3040
CG14430
CG2977
CG3035
CG32736
CG3032
CG4593
CG12541
CG14427
CG14426
CG4607
CG14425
CG18350
CG4615
CG4617
CG8300
CG4626
CG9650
CG1677
CG2059
CG1659
CG9653
CG1643
CG2079
CG18155
CG1435
CG1999
CG15033
CG15035
CG15036
CG11368
CG32720
CG11369
CG12153
CG32721
CG12155
CG12151
CG12156
CG12663
CG1402
CG10920
CG1409
CG2175
CG10932
CG17256
CG18624
CG1422
CG1430
CG1444
CG1514
CG15329
CG1515
CG10778
CG1530
CG2206
CG1531
CG2212
CG32858
CG1543
CG2233
CG2252
CG1560
CG2253
CG2254
CG2256
CG2257
CG2258
CG2259
CG1575
CG2260
CG15335
CG2116
CG10958
CG2120
CG2262
CG17982
CG2263
CG2129
CG15336
CG10959
CG10763
CG18262
CG10961
CG1583
CG10761
CG2278
CG2272
CG32717
CG2147
CG2151
CG10964
CG2286
CG1632
CG15343
CG1636
CG2302
CG10555
CG11190
CG32711
CG18009
CG12125
CG1440
CG12123
CG11202
CG15347
CG1474
CG33962
CG15350
CG15351
CG1478
CG11213
CG12743
CG33181
CG11219
CG1634
CG12113
CG11265
CG12111
CG12065
CG12081
CG12659
CG12737
CG12109
CG12154
CG12772
CG11284
CG12108
CG11294
CG1787
CG2004
CG1785
CG1994
CG1789
CG11354
CG12075
CG10701
CG1885
CG10648
CG1871
CG15352
CG12660
CG10962
CG12662
CG10966
CG15364
CG33224
CG4040
CG15365
CG10970
CG7267
CG7246
CG7041
CG32707
CG7033
CG7766
CG8264
CG7039
CG9113
CG12664
CG7065
CG8971
CG7055
CG9022
CG15367
CG9034
CG9060
CG12056
CG12106
CG12118
CG2194
CG12119
CG12120
CG15370
CG15371
CG12121
CG32704
CG12124
CG12058
CG12127
CG15793
CG17754
CG15797
CG16892
CG12132
CG1689
CG12135
CG12149
CG32705
CG17252
CG12139
CG12654
CG32700
CG32701
CG2998
CG15317
CG32702
CG32699
CG3002
CG3004
CG12141
CG3003
CG3099
CG32697
CG3106
CG15319
CG1354
CG32698
CG2045
CG15245
CG32696
CG32695
CG15247
CG1468
CG9686
CG9689
CG9691
CG15249
CG1986
CG15251
CG15252
CG32694
CG15314
CG15312
CG32685
CG2972
CG2974
CG12094
CG12102
CG15311
CG15309
CG2968
CG2962
CG15308
CG2967
CG2961
CG32688
CG12643
CG2909
CG2227
CG15307
CG12641
CG2221
CG32679
CG17841
CG2222
CG32683
CG15302
CG15304
CG17255
CG2889
CG2890
CG32687
CG33175
CG1619
CG2124
CG1628
CG9817
CG15295
CG9806
CG2111
CG12637
CG32677
CG32676
CG1799
CG11556
CG32675
CG1826
CG15211
CG1691
CG1664
CG17333
CG2202
CG2186
CG2157
CG1637
CG1615
CG1582
CG15207
CG11203
CG2155
CG2145
CG2174
CG1567
CG15204
CG12626
CG11160
CG1552
CG1545
CG1537
CG15203
CG18085
CG2081
CG2076
CG2061
CG12101
CG11122
CG16916
CG2522
CG1453
CG18292
CG32667
CG15201
CG1908
CG1397
CG1938
CG11105
CG12625
CG15198
CG12624
CG12623
CG1641
CG1639
CG1657
CG11759
CG11757
CG1597
CG1738
CG11752
CG1737
CG18361
CG11750
CG1594
CG1728
CG1725
CG32664
CG17867
CG1743
CG11727
CG1747
CG1745
CG15194
CG1756
CG1749
CG1751
CG32666
CG1572
CG1554
CG11699
CG1558
CG15191
CG1763
CG1697
CG2247
CG1703
CG15220
CG1705
CG2371
CG1830
CG2444
CG2448
CG2446
CG1837
CG1841
CG2457
CG15221
CG4139
CG4147
CG1578
CG32663
CG1895
CG15740
CG1967
CG10347
CG1886
CG2025
CG1847
CG11802
CG10353
CG15738
CG15737
CG2467
CG2471
CG10362
CG1522
CG1505
CG1502
CG18130
CG1500
CG1806
CG1492
CG1803
CG15736
CG15735
CG1796
CG1490
CG32656
CG11356
CG2750
CG15733
CG12720
CG32659
CG2577
CG2574
CG15927
CG15731
CG1900
CG17788
CG15926
CG2560
CG15730
CG11146
CG32653
CG2555
CG15729
CG1848
CG1824
CG32654
CG1463
CG2543
CG11085
CG15728
CG15727
CG2540
CG17762
CG2028
CG4013
CG4004
CG3989
CG3812
CG32647
CG32648
CG3754
CG32649
CG4407
CG4404
CG4400
CG4645
CG4395
CG12716
CG15719
CG15720
CG18646
CG4353
CG12244
CG2200
CG4351
CG4349
CG12714
CG4346
CG32638
CG15717
CG32645
CG4332
CG4303
CG12096
CG4187
CG32637
CG12723
CG2453
CG1903
CG1591
CG1771
CG1770
CG15743
CG15744
CG1764
CG1622
CG15745
CG12724
CG1630
CG1633
CG2033
CG15747
CG10617
CG15749
CG1640
CG1987
CG1660
CG1989
CG1662
CG1673
CG1681
CG32635
CG15753
CG15754
CG15756
CG15757
CG11816
CG32631
CG32629
CG32632
CG7107
CG11178
CG9938
CG11177
CG12175
CG11176
CG2691
CG11172
CG12176
CG11164
CG15760
CG9940
CG32627
CG32628
CG9941
CG11156
CG10986
CG10988
CG10990
CG32625
CG11130
CG11129
CG11111
CG10992
CG11103
CG10996
CG33174
CG11095
CG10997
CG11092
CG11063
CG32626
CG11072
CG18319
CG12454
CG32614
CG12479
CG12480
CG11581
CG11584
CG12481
CG13403
CG1372
CG11590
CG32604
CG11674
CG15871
CG33249
CG33248
CG1839
CG1434
CG1810
CG12047
CG1461
CG13404
CG1517
CG9400
CG9411
CG14414
CG14413
CG5310
CG9413
CG15890
CG9533
CG14408
CG14411
CG14410
CG14407
CG32590
CG32593
CG9009
CG10952
CG32592
CG5548
CG9053
CG9057
CG9065
CG15027
CG5599
CG5627
CG33968
CG9091
CG9095
CG15028
CG15029
CG9101
CG9106
CG5877
CG15032
CG6211
CG6146
CG6157
CG9114
CG6170
CG6227
CG9164
CG9176
CG18210
CG9195
CG11654
CG11655
CG9198
CG6294
CG6299
CG15642
CG9201
CG6308
CG9203
CG6340
CG9210
CG7872
CG9215
CG8097
CG9220
CG9224
CG8128
CG9240
CG9245
CG8134
CG9281
CG15601
CG8184
CG8191
CG8198
CG11678
CG11679
CG8944
CG8231
CG8239
CG8948
CG8288
CG17209
CG33172
CG33173
CG8959
CG8962
CG8470
CG8497
CG8509
CG8544
CG9012
CG9020
CG8578
CG15914
CG9045
CG33250
CG10545
CG16952
CG9056
CG15916
CG18102
CG9096
CG8909
CG9126
CG8924
CG8928
CG15603
CG15604
CG9163
CG12697
CG9172
CG9177
CG8933
CG9209
CG12395
CG14948
CG9212
CG9214
CG12507
CG13956
CG3422
CG3525
CG32576
CG9911
CG3632
CG3679
CG9914
CG9915
CG33251
CG13957
CG9917
CG32579
CG3692
CG9919
CG9921
CG12223
CG4200
CG9998
CG32578
CG4211
CG18734
CG9992
CG4239
CG9984
CG4394
CG9968
CG32575
CG9947
CG4420
CG9946
CG9907
CG13014
CG9802
CG4443
CG9784
CG4453
CG18582
CG9782
CG9774
CG4464
CG9742
CG4521
CG9723
CG18572
CG13012
CG13011
CG9703
CG9699
CG4678
CG13008
CG18358
CG32572
CG9634
CG9623
CG4742
CG9609
CG4756
CG9606
CG4768
CG9132
CG4789
CG9125
CG13005
CG4805
CG4829
CG13004
CG9108
CG13003
CG4872
CG9104
CG4875
CG9099
CG4880
CG13002
CG4928
CG9089
CG13001
CG13000
CG4937
CG9086
CG9059
CG8949
CG4949
CG8945
CG8936
CG5004
CG8923
CG33935
CG8922
CG5010
CG32562
CG5055
CG8918
CG5070
CG32564
CG12995
CG12998
CG12997
CG8915
CG8675
CG12996
CG5424
CG8649
CG5445
CG8611
CG12994
CG5613
CG12993
CG8568
CG8557
CG12432
CG8527
CG8465
CG12991
CG5675
CG8408
CG8326
CG5703
CG8289
CG5800
CG32555
CG8211
CG5870
CG12990
CG32556
CG8188
CG5884
CG8173
CG32560
CG12986
CG8146
CG6398
CG6474
CG8142
CG6492
CG15814
CG6506
CG32554
CG32557
CG6762
CG7846
CG6769
CG7826
CG12985
CG7772
CG6842
CG6847
CG15373
CG7092
CG7536
CG7098
CG7206
CG7113
CG7122
CG7192
CG7128
CG7178
CG15064
CG33639
CG5988
CG33542
CG5993
CG6123
CG6106
CG6103
CG6205
CG6179
CG6223
CG6186
CG32549
CG32550
CG32548
CG32547
CG15046
CG6394
CG6318
CG6407
CG6461
CG6470
CG6335
CG15048
CG15047
CG6500
CG15040
CG6531
CG6606
CG6540
CG6617
CG6632
CG6659
CG6551
CG6696
CG6816
CG6857
CG6873
CG32540
CG7058
CG7095
CG32543
CG7101
CG7103
CG7274
CG7280
CG7282
CG7322
CG7288
CG32544
CG7326
CG17757
CG32542
CG7332
CG7358
CG7349
CG7378
CG32541
CG7481
CG7537
CG7556
CG7453
CG7914
CG14194
CG7990
CG12359
CG14195
CG7874
CG7876
CG7884
CG7889
CG7992
CG7890
CG8002
CG7893
CG32537
CG32536
CG12199
CG32533
CG32531
CG12202
CG3291
CG12203
CG12204
CG14199
CG3400
CG14200
CG33525
CG32532
CG3917
CG12230
CG14217
CG14218
CG14206
CG14220
CG14207
CG14210
CG12788
CG17767
CG14221
CG14211
CG12238
CG12235
CG12234
CG14215
CG14223
CG12529
CG14225
CG14224
CG14228
CG14229
CG12530
CG14231
CG14232
CG14230
CG14233
CG12531
CG12532
CG14234
CG14235
CG18809
CG33931
CG33932
CG32528
CG12534
CG12703
CG12701
CG11940
CG15618
CG32529
CG9565
CG33517
CG9572
CG9575
CG9576
CG9577
CG9581
CG9578
CG17052
CG17058
CG17068
CG17060
CG17065
CG1504
CG11738
CG1467
CG11734
CG15459
CG15458
CG11748
CG1670
CG15457
CG1668
CG32505
CG1676
CG15456
CG11710
CG1692
CG1702
CG1412
CG1812
CG18492
CG15454
CG15453
CG1829
CG32508
CG12678
CG11233
CG12092
CG10998
CG1532
CG1529
CG1740
CG15449
CG32510
CG1753
CG1518
CG32513
CG33670
CG11566
CG1501
CG15445
CG32516
CG32521
CG1489
CG33713
CG33714
CG1696
CG1486
CG1484
CG17051
CG1685
CG1391
CG1403
CG1410
CG1414
CG1417
CG1666
CG1424
CG34019
CG12565
CG14476
CG17686
CG14621
CG14615
CG14620
CG14614
CG14619
CG14613
CG14618
CG12576
CG14617
CG14616
CG17600
CG17599
CG17601
CG12446
CG9559
CG2671
CG2657
CG31973
CG11371
CG11450
CG11376
CG11377
CG12178
CG2674
CG2718
CG31976
CG11454
CG4648
CG11620
CG3709
CG11455
CG3436
CG33635
CG11488
CG11617
CG3696
CG11606
CG3645
CG17075
CG3345
CG11604
CG11555
CG17078
CG11561
CG11592
CG11562
CG3582
CG2720
CG2699
CG11907
CG3935
CG4213
CG4033
CG4260
CG4063
CG13690
CG4087
CG11885
CG13692
CG13691
CG4114
CG4164
CG4133
CG4297
CG4184
CG4427
CG2762
CG3018
CG11840
CG11822
CG2914
CG11838
CG2789
CG11835
CG2794
CG2863
CG2807
CG13688
CG2813
CG13687
CG2819
CG2851
CG13689
CG17941
CG2830
CG3159
CG3022
CG13948
CG3544
CG3324
CG3883
CG3639
CG15880
CG3642
CG3662
CG3862
CG3727
CG3365
CG4291
CG3943
CG13949
CG13950
CG4276
CG4258
CG33526
CG3966
CG15824
CG4226
CG4341
CG31795
CG4415
CG4385
CG4426
CG4428
CG4629
CG4644
CG14339
CG14340
CG4710
CG4552
CG4577
CG4726
CG4749
CG5041
CG4764
CG33979
CG4775
CG5080
CG4785
CG14341
CG5105
CG31922
CG5118
CG4947
CG5139
CG14342
CG5397
CG5423
CG5430
CG5450
CG33126
CG5481
CG7420
CG18132
CG7428
CG10869
CG31935
CG14352
CG7361
CG31666
CG17158
CG17660
CG17642
CG17657
CG18317
CG17654
CG31938
CG31937
CG17652
CG17646
CG17712
CG17648
CG15623
CG31665
CG31663
CG7337
CG33673
CG31670
CG10908
CG15356
CG15362
CG7289
CG4233
CG7291
CG33543
CG15353
CG15361
CG4238
CG4244
CG15377
CG7254
CG11723
CG7261
CG7263
CG15382
CG3166
CG10874
CG15385
CG4265
CG10880
CG15386
CG7074
CG7082
CG15387
CG7085
CG10882
CG4267
CG17237
CG10838
CG16995
CG9967
CG33955
CG3664
CG4272
CG15390
CG9866
CG9867
CG9870
CG3557
CG9887
CG18641
CG31684
CG9886
CG9885
CG15393
CG3539
CG9884
CG3528
CG3515
CG3240
CG3214
CG9881
CG3210
CG15395
CG9880
CG15396
CG31690
CG2903
CG2843
CG9894
CG9960
CG9958
CG2848
CG3077
CG2855
CG2862
CG3139
CG2964
CG15400
CG3131
CG3119
CG2973
CG2975
CG3104
CG2986
CG2991
CG31694
CG8814
CG3083
CG31950
CG18627
CG3059
CG8817
CG3181
CG3178
CG3165
CG9643
CG3733
CG18642
CG3736
CG3558
CG17265
CG17264
CG17223
CG3542
CG3605
CG17219
CG17257
CG17258
CG17259
CG17260
CG17262
CG17221
CG17261
CG9660
CG12400
CG12399
CG3488
CG8829
CG15405
CG3332
CG15406
CG3277
CG3326
CG3327
CG3304
CG15411
CG15412
CG9662
CG3289
CG3254
CG2772
CG2774
CG12795
CG3248
CG8843
CG3246
CG3241
CG8844
CG3238
CG8846
CG15414
CG3234
CG33123
CG17593
CG8852
CG15415
CG8853
CG2788
CG15418
CG10033
CG2808
CG10017
CG31778
CG31777
CG33122
CG2818
CG2822
CG10019
CG31959
CG31772
CG3921
CG3920
CG3407
CG3980
CG31957
CG3399
CG31773
CG15422
CG15423
CG10039
CG11767
CG31961
CG3714
CG3352
CG3702
CG2960
CG15425
CG15429
CG3048
CG3338
CG18013
CG3652
CG3054
CG33003
CG3058
CG15431
CG15432
CG15437
CG15433
CG15438
CG15439
CG15440
CG15434
CG15442
CG33002
CG15435
CG15443
CG17840
CG15444
CG33196
CG3355
CG11929
CG15634
CG15633
CG11928
CG15631
CG15630
CG3294
CG3244
CG15629
CG3225
CG15628
CG2976
CG15627
CG15626
CG12194
CG2950
CG11927
CG2937
CG11926
CG31660
CG11924
CG3008
CG15625
CG3036
CG2837
CG14044
CG8849
CG3469
CG8873
CG3753
CG31652
CG8882
CG8885
CG3756
CG8886
CG14043
CG3782
CG8890
CG3792
CG8891
CG8892
CG31653
CG3805
CG33113
CG31917
CG3887
CG14041
CG31650
CG33995
CG31919
CG9121
CG9124
CG14040
CG14036
CG18174
CG14039
CG5827
CG31651
CG5828
CG4230
CG8680
CG14035
CG33715
CG7742
CG6514
CG14025
CG14030
CG14029
CG14024
CG14023
CG14028
CG14022
CG14021
CG12512
CG14020
CG7382
CG11024
CG7371
CG6907
CG31989
CG14016
CG14015
CG7269
CG6944
CG6957
CG14014
CG18269
CG14013
CG7235
CG12511
CG7236
CG14007
CG34011
CG7238
CG11030
CG11142
CG14005
CG7239
CG11034
CG31644
CG14004
CG31645
CG8965
CG9021
CG14001
CG9044
CG13999
CG13998
CG9046
CG13997
CG9048
CG9050
CG13992
CG9553
CG9075
CG9078
CG9088
CG9093
CG9092
CG9098
CG11607
CG13996
CG9107
CG9109
CG9115
CG9117
CG31643
CG9127
CG9131
CG12393
CG9135
CG13995
CG9140
CG13994
CG9144
CG9147
CG9150
CG13993
CG9154
CG9159
CG18783
CG9175
CG31641
CG5972
CG9226
CG9227
CG9222
CG13991
CG31639
CG13988
CG9486
CG13983
CG9491
CG9493
CG11567
CG9506
CG13981
CG33295
CG9507
CG9511
CG13982
CG11527
CG9523
CG9527
CG9528
CG9526
CG16947
CG9531
CG9535
CG9536
CG9539
CG9537
CG9542
CG9543
CG9548
CG31638
CG9554
CG9595
CG9596
CG31911
CG13766
CG11319
CG11050
CG31634
CG31635
CG11098
CG31636
CG11070
CG13771
CG11181
CG11330
CG11329
CG11328
CG11327
CG11326
CG11325
CG11188
CG11324
CG11199
CG11221
CG11321
CG17378
CG17376
CG17377
CG11236
CG17375
CG31632
CG10800
CG10805
CG10806
CG13772
CG13773
CG4488
CG10203
CG10377
CG18304
CG10158
CG9211
CG9207
CG3423
CG13775
CG3430
CG9200
CG10399
CG9188
CG3433
CG4494
CG8749
CG9138
CG13776
CG31628
CG31908
CG3476
CG11266
CG13777
CG13778
CG13779
CG8902
CG13783
CG4495
CG4496
CG4497
CG4502
CG13784
CG4567
CG31906
CG4675
CG13786
CG4969
CG5125
CG5149
CG5155
CG5160
CG5181
CG5229
CG5261
CG5958
CG5973
CG12789
CG13787
CG13788
CG6055
CG15819
CG6441
CG6630
CG33529
CG13790
CG13791
CG6739
CG13792
CG6772
CG7075
CG7214
CG7211
CG7203
CG7196
CG7191
CG7179
CG7171
CG7164
CG7154
CG7149
CG7144
CG14536
CG7138
CG7134
CG7123
CG7115
CG7111
CG7109
CG14537
CG14535
CG14534
CG7105
CG7104
CG7102
CG7093
CG7233
CG7231
CG7221
CG7219
CG7356
CG7367
CG7380
CG7392
CG7429
CG7424
CG7466
CG14472
CG18780
CG7562
CG7586
CG31605
CG8683
CG12375
CG8552
CG8506
CG8498
CG8475
CG8460
CG8455
CG8419
CG8409
CG8396
CG8372
CG8292
CG8282
CG8222
CG14277
CG8086
CG8049
CG7870
CG7851
CG7840
CG7830
CG7818
CG7810
CG7795
CG7787
CG14274
CG14273
CG7778
CG13389
CG13383
CG17291
CG17292
CG17293
CG13390
CG17294
CG13391
CG13392
CG17295
CG13393
CG13384
CG13386
CG31898
CG13396
CG13387
CG13397
CG13398
CG13388
CG17610
CG13400
CG13399
CG10890
CG13401
CG17608
CG9233
CG13087
CG10595
CG13094
CG13096
CG13097
CG13089
CG13098
CG13090
CG18042
CG17834
CG9296
CG9298
CG9310
CG9314
CG12437
CG12438
CG18024
CG32986
CG9483
CG15867
CG9487
CG9496
CG9510
CG9515
CG31886
CG9541
CG18662
CG9556
CG18661
CG9564
CG9582
CG12439
CG13106
CG32982
CG13108
CG9586
CG13109
CG3694
CG17005
CG3738
CG3747
CG13110
CG13111
CG4450
CG3752
CG3759
CG4435
CG3766
CG3769
CG3779
CG4422
CG3811
CG17855
CG3818
CG13113
CG13114
CG4405
CG3838
CG4389
CG31884
CG3881
CG15828
CG33299
CG4379
CG3949
CG3959
CG4364
CG18660
CG4079
CG4008
CG13120
CG13121
CG4026
CG13123
CG4535
CG4537
CG5924
CG4539
CG5920
CG13124
CG5899
CG4602
CG4600
CG5885
CG13125
CG31711
CG31712
CG31713
CG4619
CG5853
CG13126
CG4709
CG5846
CG4658
CG5850
CG5838
CG4651
CG4722
CG31755
CG4747
CG4758
CG13131
CG13127
CG4778
CG33302
CG4799
CG4804
CG31714
CG13133
CG13134
CG13128
CG13129
CG12441
CG34048
CG13136
CG5772
CG18145
CG4897
CG5734
CG5727
CG4901
CG4908
CG5708
CG5694
CG5686
CG31717
CG5676
CG5671
CG5655
CG18619
CG4957
CG31873
CG5619
CG5640
CG5604
CG18144
CG5603
CG13138
CG5395
CG4968
CG5387
CG5385
CG5384
CG4972
CG5381
CG4995
CG5037
CG5034
CG5029
CG31715
CG5025
CG5022
CG13141
CG5045
CG5366
CG5052
CG33304
CG33303
CG13140
CG5091
CG5363
CG5102
CG31716
CG17768
CG33677
CG5277
CG5271
CG5300
CG5313
CG5354
CG5168
CG5352
CG5183
CG5193
CG5337
CG5198
CG5203
CG13142
CG6232
CG34042
CG6176
CG7456
CG6144
CG13144
CG7438
CG6094
CG7384
CG7400
CG6098
CG31721
CG17098
CG17104
CG7300
CG6431
CG6443
CG17118
CG6750
CG6444
CG6743
CG6737
CG12299
CG6729
CG17124
CG6495
CG6720
CG6724
CG17127
CG31869
CG31870
CG6713
CG6700
CG6627
CG6620
CG6521
CG12517
CG31723
CG14071
CG14070
CG7309
CG14069
CG33507
CG33129
CG4621
CG6093
CG6105
CG4636
CG12253
CG6141
CG4579
CG4584
CG31868
CG14914
CG14915
CG14919
CG14920
CG16854
CG4705
CG6181
CG6192
CG4713
CG6201
CG14916
CG6230
CG14921
CG6249
CG4738
CG6258
CG4751
CG4779
CG33114
CG6287
CG33305
CG6320
CG4788
CG4807
CG33695
CG4851
CG16928
CG14925
CG14926
CG6488
CG14928
CG6509
CG31705
CG31706
CG6589
CG4977
CG4983
CG12602
CG14931
CG14936
CG14937
CG14938
CG14939
CG14940
CG31757
CG14933
CG14943
CG14944
CG5006
CG16963
CG16965
CG6686
CG12314
CG16969
CG6746
CG5279
CG6734
CG6756
CG6766
CG6785
CG6770
CG6792
CG14945
CG12317
CG5317
CG7061
CG14946
CG14947
CG6716
CG5325
CG6712
CG10692
CG5336
CG6618
CG5353
CG6601
CG17211
CG17212
CG17213
CG31760
CG17217
CG6583
CG17218
CG6579
CG31862
CG6504
CG31764
CG6405
CG5446
CG6388
CG5442
CG6382
CG5421
CG6417
CG5461
CG15489
CG5525
CG6153
CG5780
CG6167
CG17036
CG5776
CG12292
CG6180
CG6214
CG15483
CG12283
CG16800
CG12404
CG5092
CG9934
CG9933
CG5142
CG5122
CG5182
CG9828
CG5216
CG16975
CG5439
CG5287
CG5458
CG5682
CG16972
CG5547
CG15482
CG9426
CG5705
CG15481
CG16812
CG15480
CG16813
CG16815
CG15479
CG31728
CG6043
CG9414
CG6116
CG31729
CG15639
CG16825
CG16970
CG16826
CG9395
CG9377
CG12396
CG6523
CG31852
CG31855
CG9306
CG9305
CG6565
CG9302
CG6699
CG6866
CG9293
CG7099
CG9282
CG7110
CG9271
CG16956
CG7121
CG9267
CG16849
CG16850
CG31847
CG9239
CG33640
CG16852
CG9263
CG16853
CG7147
CG9031
CG18507
CG31814
CG9014
CG31813
CG7364
CG9008
CG7393
CG16890
CG31731
CG16863
CG7578
CG7820
CG16889
CG16865
CG7793
CG7811
CG8987
CG8978
CG7833
CG33650
CG33649
CG7885
CG31842
CG31811
CG8954
CG31841
CG31765
CG34003
CG8930
CG16880
CG18095
CG16876
CG32975
CG32973
CG16879
CG17341
CG32972
CG4551
CG15288
CG15287
CG33090
CG18124
CG7532
CG7516
CG4212
CG7480
CG4215
CG15284
CG3474
CG15283
CG4218
CG3479
CG31835
CG4697
CG4701
CG33308
CG33309
CG15278
CG15277
CG33515
CG4482
CG10846
CG4140
CG4185
CG4103
CG3688
CG15274
CG4182
CG4180
CG3497
CG3710
CG4170
CG3506
CG15270
CG15269
CG3647
CG4168
CG3975
CG15266
CG31732
CG11861
CG15261
CG15262
CG15259
CG15258
CG18482
CG4161
CG15257
CG4162
CG15256
CG4192
CG17868
CG18480
CG3938
CG13240
CG4152
CG3903
CG3793
CG18801
CG31826
CG18109
CG13243
CG4767
CG31736
CG10839
CG13245
CG31820
CG4824
CG4891
CG4892
CG4959
CG4894
CG12455
CG4993
CG4930
CG4965
CG4935
CG7664
CG4132
CG13258
CG4163
CG5876
CG17328
CG5869
CG5861
CG4214
CG5855
CG4274
CG5848
CG4278
CG5818
CG31817
CG5813
CG4455
CG5809
CG17330
CG5888
CG4952
CG4599
CG5953
CG31816
CG5968
CG31738
CG5996
CG4711
CG17161
CG31812
CG17996
CG17331
CG17904
CG17905
CG13277
CG17912
CG13278
CG31991
CG13280
CG31739
CG13282
CG13283
CG32832
CG31743
CG6115
CG15133
CG31805
CG15134
CG4841
CG31784
CG31750
CG6860
CG6840
CG15141
CG5094
CG6582
CG6549
CG5110
CG6453
CG5131
CG6433
CG15142
CG6412
CG5526
CG5545
CG6870
CG5559
CG15147
CG5674
CG15148
CG5693
CG31740
CG15151
CG5711
CG15153
CG15152
CG5758
CG7210
CG15154
CG7200
CG31746
CG15157
CG31802
CG31786
CG31787
CG5790
CG5803
CG10305
CG12750
CG10302
CG10283
CG10176
CG10275
CG10211
CG10231
CG15160
CG10393
CG10413
CG10333
CG10414
CG15161
CG15162
CG31790
CG31751
CG10385
CG10336
CG10383
CG10338
CG10341
CG10376
CG10343
CG10373
CG10372
CG10346
CG10369
CG10570
CG17325
CG10600
CG31752
CG33120
CG17321
CG10602
CG10603
CG10619
CG18397
CG10428
CG10679
CG10637
CG18398
CG10639
CG10431
CG10641
CG15168
CG15170
CG10652
CG10446
CG10653
CG31800
CG17492
CG10449
CG15173
CG10473
CG10470
CG10655
CG10484
CG10492
CG10493
CG10495
CG17343
CG10702
CG17572
CG10699
CG10561
CG10691
CG10563
CG10687
CG17347
CG10685
CG10719
CG10739
CG13086
CG17349
CG17350
CG15825
CG17549
CG17544
CG31798
CG31794
CG13085
CG9987
CG9994
CG10237
CG10234
CG9999
CG10223
CG10026
CG10034
CG13084
CG13083
CG10189
CG10084
CG10123
CG10188
CG10186
CG10132
CG10166
CG10137
CG33116
CG13082
CG13081
CG10360
CG10337
CG10334
CG10364
CG10268
CG10263
CG10262
CG10443
CG10447
CG10631
CG10628
CG10463
CG31692
CG10604
CG10538
CG10466
CG10528
CG13958
CG33316
CG10662
CG10664
CG16772
CG10680
CG10658
CG12508
CG13966
CG13968
CG10726
CG10895
CG10728
CG13969
CG16784
CG10718
CG10747
CG10721
CG10756
CG10722
CG10757
CG10723
CG13970
CG40169
CG17570
CG12617
CG10076
CG10922
CG10043
CG16798
CG10947
CG10949
CG10954
CG15130
CG2493
CG34007
CG15475
CG17470
CG2488
CG2608
CG2611
CG2478
CG2614
CG31678
CG2615
CG2617
CG1864
CG9316
CG9317
CG9318
CG2637
CG9319
CG9320
CG9323
CG1768
CG1759
CG9324
CG9326
CG9328
CG9333
CG31676
CG9335
CG31675
CG14401
CG9339
CG9342
CG9273
CG9272
CG1762
CG9265
CG9264
CG33508
CG12050
CG9257
CG9256
CG1099
CG9253
CG9252
CG1071
CG9250
CG9249
CG9247
CG9246
CG9244
CG31627
CG9242
CG9241
CG14396
CG8681
CG8678
CG8677
CG31626
CG8676
CG8674
CG8671
CG18362
CG8669
CG8667
CG8666
CG2042
CG31623
CG31620
CG8665
CG3305
CG12548
CG2201
CG2207
CG1506
CG1512
CG2225
CG2238
CG31619
CG11628
CG1416
CG31612
CG11629
CG1421
CG31600
CG11634
CG6691
CG15219
CG6675
CG3651
CG15218
CG6448
CG15216
CG1832
CG3635
CG5929
CG5922
CG3262
CG12775
CG3278
CG17018
CG33492
CG3107
CG3136
CG33554
CG10392
CG10465
CG10395
CG30441
CG10417
CG30440
CG17510
CG11665
CG1344
CG8426
CG8245
CG1298
CG11066
CG17337
CG8390
CG8376
CG12792
CG7791
CG7897
CG14468
CG12754
CG7796
CG14469
CG12551
CG14470
CG7882
CG7881
CG7838
CG11680
CG7873
CG12051
CG7865
CG7863
CG33131
CG14591
CG7861
CG7856
CG14593
CG7845
CG7849
CG7843
CG1765
CG8345
CG8343
CG11211
CG11212
CG8335
CG30431
CG17994
CG8325
CG8276
CG12110
CG9397
CG15233
CG9403
CG3152
CG3274
CG3174
CG33134
CG30443
CG3183
CG3273
CG3189
CG15845
CG15908
CG9410
CG3194
CG3271
CG17266
CG15909
CG9422
CG3270
CG3403
CG3269
CG3409
CG9432
CG3268
CG3267
CG3265
CG3420
CG9436
CG3427
CG15235
CG3283
CG15237
CG3450
CG3287
CG18584
CG15236
CG9446
CG9447
CG30158
CG3358
CG33558
CG3567
CG30157
CG3572
CG17002
CG30159
CG12845
CG12142
CG12143
CG12841
CG12840
CG12838
CG4471
CG4445
CG12832
CG12836
CG12831
CG12835
CG12833
CG11084
CG1854
CG1851
CG11086
CG1850
CG1845
CG12165
CG11101
CG17800
CG1708
CG11107
CG1712
CG1707
CG11166
CG11121
CG11123
CG1669
CG30502
CG11143
CG11141
CG11127
CG11139
CG11140
CG1624
CG1621
CG1620
CG1616
CG2146
CG1602
CG2144
CG10667
CG1600
CG2140
CG2137
CG1598
CG2105
CG30499
CG30498
CG2093
CG1363
CG1360
CG2092
CG1358
CG30492
CG17985
CG12042
CG12826
CG1577
CG12107
CG1406
CG1399
CG30493
CG1389
CG18812
CG30497
CG1555
CG1925
CG1553
CG1891
CG1550
CG1882
CG1548
CG30383
CG12821
CG18654
CG12820
CG30377
CG12159
CG1877
CG15835
CG8791
CG30381
CG8729
CG8730
CG8728
CG30380
CG30379
CG14764
CG2906
CG2915
CG2910
CG14763
CG8726
CG8725
CG11198
CG8722
CG11194
CG11191
CG14762
CG18455
CG12769
CG8715
CG12770
CG8717
CG8713
CG8712
CG11210
CG8711
CG18316
CG30372
CG2158
CG8710
CG2160
CG11508
CG2163
CG2297
CG8709
CG11546
CG8707
CG30373
CG2173
CG2183
CG11482
CG14756
CG33087
CG8704
CG8705
CG30376
CG14755
CG11641
CG2121
CG2038
CG30361
CG14748
CG14747
CG14752
CG8736
CG8735
CG8643
CG8642
CG8639
CG14750
CG14749
CG8635
CG2411
CG8732
CG8584
CG14767
CG8411
CG30356
CG8739
CG8740
CG8746
CG33141
CG10844
CG8272
CG8269
CG8266
CG8262
CG13751
CG13746
CG8261
CG8258
CG30349
CG8251
CG11770
CG8248
CG8247
CG8243
CG8237
CG8235
CG8232
CG13745
CG13748
CG8230
CG33199
CG8226
CG8224
CG8216
CG8172
CG13747
CG8196
CG8193
CG13743
CG8197
CG8084
CG13742
CG12759
CG8080
CG13741
CG8078
CG8777
CG8075
CG8073
CG8781
CG8070
CG8069
CG8068
CG11784
CG18659
CG8058
CG8057
CG8788
CG8055
CG30342
CG2412
CG8016
CG8014
CG8024
CG8026
CG8027
CG8029
CG2040
CG30343
CG2049
CG2063
CG1968
CG2072
CG1975
CG2078
CG13739
CG13954
CG8801
CG13951
CG33774
CG13955
CG8806
CG8808
CG11804
CG13952
CG1916
CG12933
CG12932
CG12931
CG1809
CG1884
CG1814
CG1874
CG1868
CG1818
CG12929
CG1821
CG1827
CG12928
CG1825
CG12927
CG1863
CG33479
CG30338
CG30340
CG1794
CG1782
CG10459
CG1772
CG30004
CG18345
CG1688
CG1698
CG1648
CG30001
CG1625
CG1623
CG1663
CG12924
CG1665
CG1599
CG1667
CG1584
CG1519
CG1671
CG1516
CG30010
CG10536
CG1675
CG1472
CG1513
CG30007
CG1441
CG2346
CG12140
CG1429
CG15863
CG12130
CG1418
CG12131
CG12134
CG2328
CG2331
CG15862
CG12128
CG1407
CG12129
CG18445
CG2249
CG12918
CG1385
CG2264
CG12921
CG1362
CG12920
CG1371
CG12919
CG2269
CG2275
CG1381
CG17870
CG4001
CG11866
CG17753
CG30011
CG12917
CG33478
CG18011
CG33135
CG12214
CG33183
CG3454
CG12209
CG12914
CG12210
CG12913
CG12911
CG12910
CG18408
CG3298
CG12909
CG12905
CG12908
CG12904
CG12902
CG12899
CG12897
CG11763
CG12892
CG12891
CG11761
CG17765
CG12052
CG2368
CG11883
CG16728
CG11887
CG12934
CG11895
CG7576
CG12309
CG12338
CG7220
CG7614
CG33144
CG12340
CG12935
CG7637
CG12936
CG12341
CG7222
CG12342
CG12323
CG12938
CG12343
CG12325
CG12344
CG7686
CG30015
CG30016
CG6751
CG7704
CG11919
CG18003
CG18004
CG30020
CG12942
CG7712
CG11979
CG12943
CG7722
CG33473
CG13232
CG13231
CG12391
CG13230
CG7734
CG9084
CG7736
CG7737
CG30021
CG13218
CG13228
CG13227
CG13217
CG13216
CG13215
CG9080
CG13226
CG13224
CG13222
CG9073
CG9070
CG9067
CG13221
CG9062
CG13220
CG13213
CG18335
CG12390
CG18336
CG13211
CG13208
CG7741
CG12389
CG7745
CG13207
CG13206
CG13209
CG13202
CG7754
CG12384
CG13201
CG12352
CG30030
CG13204
CG9035
CG13203
CG9033
CG13200
CG9027
CG30023
CG7759
CG33472
CG7776
CG10897
CG9005
CG9003
CG8998
CG13196
CG8238
CG8996
CG13197
CG13193
CG13192
CG8991
CG8988
CG8271
CG8274
CG8986
CG13185
CG13190
CG8983
CG8280
CG30038
CG8981
CG8979
CG8290
CG8975
CG8972
CG8298
CG8889
CG17509
CG8321
CG8340
CG8344
CG8888
CG13186
CG30040
CG8378
CG13178
CG12367
CG8407
CG8877
CG16747
CG8439
CG8862
CG13176
CG13175
CG33964
CG8457
CG8858
CG8857
CG8854
CG13167
CG8472
CG13165
CG8850
CG13163
CG8841
CG8487
CG8490
CG34021
CG8493
CG8839
CG13162
CG13159
CG13155
CG8501
CG8836
CG13158
CG30048
CG8505
CG8510
CG8511
CG30050
CG8515
CG13157
CG8834
CG8520
CG8525
CG13154
CG8831
CG8830
CG30051
CG8529
CG12369
CG8828
CG8545
CG8550
CG12370
CG8824
CG30044
CG13151
CG8818
CG8569
CG8581
CG8816
CG8592
CG8594
CG8815
CG8604
CG8811
CG12372
CG33671
CG33672
CG8625
CG8785
CG8778
CG8632
CG8776
CG8772
CG8771
CG13148
CG30053
CG30052
CG8768
CG12442
CG18356
CG12488
CG8767
CG8766
CG12373
CG8764
CG8657
CG8759
CG12374
CG17579
CG17580
CG17577
CG17584
CG17574
CG3821
CG3830
CG3845
CG13319
CG3850
CG17019
CG13322
CG13320
CG3884
CG13321
CG3915
CG3955
CG13326
CG17054
CG4007
CG4604
CG4016
CG33138
CG17724
CG32904
CG33182
CG4062
CG4088
CG4616
CG12251
CG4627
CG4646
CG17059
CG4654
CG4663
CG12765
CG4670
CG4676
CG4679
CG4696
CG17041
CG17042
CG32843
CG17048
CG10814
CG17050
CG17049
CG4744
CG17034
CG4832
CG4840
CG5912
CG5970
CG13329
CG6016
CG6033
CG17064
CG6061
CG13330
CG33528
CG6155
CG13333
CG13334
CG6191
CG6197
CG12464
CG17716
CG6280
CG13338
CG6305
CG12295
CG6315
CG13339
CG6329
CG6357
CG10808
CG6543
CG13345
CG13343
CG16935
CG13344
CG18076
CG6671
CG30481
CG33155
CG13349
CG6692
CG13348
CG6704
CG18568
CG6701
CG13350
CG8067
CG8085
CG8118
CG30483
CG8233
CG8241
CG13018
CG13016
CG8257
CG12366
CG8309
CG8331
CG8338
CG8367
CG30069
CG8394
CG8404
CG8415
CG8468
CG8479
CG8485
CG8494
CG8503
CG8523
CG8542
CG8531
CG8536
CG8547
CG8553
CG8561
CG8585
CG8589
CG13942
CG8603
CG8613
CG8617
CG8151
CG30070
CG13939
CG8422
CG10104
CG17385
CG10105
CG17386
CG10108
CG17388
CG17389
CG17390
CG10109
CG10110
CG8787
CG10112
CG10117
CG12869
CG10122
CG30077
CG10128
CG12864
CG10130
CG12863
CG10131
CG10139
CG12866
CG10145
CG12858
CG10149
CG30476
CG10151
CG12859
CG10153
CG12857
CG10155
CG10159
CG12856
CG10197
CG10200
CG10202
CG10205
CG10207
CG10209
CG10212
CG10215
CG12797
CG12855
CG33506
CG33505
CG10228
CG17453
CG10249
CG10253
CG10255
CG10257
CG10261
CG12424
CG7761
CG10265
CG7449
CG11798
CG7544
CG18285
CG8090
CG11807
CG8092
CG8093
CG11808
CG12954
CG8079
CG33466
CG30079
CG30078
CG8102
CG8152
CG8153
CG8155
CG8156
CG16801
CG8166
CG8169
CG8171
CG8174
CG18625
CG12958
CG12959
CG8179
CG8180
CG12964
CG8182
CG8183
CG30471
CG30467
CG8187
CG8186
CG8190
CG8192
CG12963
CG8195
CG8200
CG8203
CG30466
CG8204
CG30465
CG8205
CG8207
CG8210
CG33139
CG8214
CG30080
CG30089
CG30084
CG8246
CG8249
CG8253
CG12970
CG33464
CG8355
CG8291
CG8293
CG8297
CG8295
CG8299
CG8302
CG18255
CG15699
CG8314
CG8315
CG8320
CG8322
CG8370
CG8386
CG8388
CG8389
CG8392
CG8395
CG8397
CG8399
CG8400
CG8401
CG8403
CG8405
CG18250
CG8414
CG8416
CG8418
CG8421
CG30095
CG8428
CG8430
CG30094
CG8431
CG8433
CG10731
CG8434
CG8435
CG18243
CG8440
CG8441
CG8443
CG8445
CG8446
CG18247
CG8448
CG7798
CG15706
CG3666
CG15701
CG7786
CG3687
CG15707
CG15708
CG7779
CG15709
CG7773
CG3730
CG7765
CG7760
CG15704
CG15705
CG7755
CG30324
CG3767
CG30100
CG7747
CG3615
CG15924
CG3896
CG8060
CG30096
CG4282
CG8048
CG4311
CG7997
CG6251
CG7989
CG6262
CG15711
CG33960
CG4398
CG15925
CG7813
CG4700
CG4905
CG8380
CG4945
CG8332
CG8317
CG5072
CG4918
CG8311
CG5089
CG8250
CG18471
CG8178
CG8098
CG5197
CG15617
CG8566
CG8905
CG5409
CG33544
CG15920
CG5522
CG15919
CG6301
CG5859
CG8648
CG5935
CG8912
CG6341
CG8910
CG15614
CG33456
CG33455
CG6657
CG6665
CG6702
CG6796
CG8980
CG6805
CG15609
CG8963
CG6829
CG9635
CG9646
CG8950
CG6967
CG30460
CG8946
CG6984
CG8938
CG15605
CG15918
CG11395
CG33197
CG10939
CG6568
CG30101
CG10938
CG6556
CG4798
CG6550
CG4802
CG6546
CG18468
CG6542
CG10751
CG14478
CG6522
CG6520
CG18431
CG4844
CG4847
CG4853
CG11419
CG4866
CG33130
CG4878
CG18432
CG18631
CG4886
CG6510
CG4903
CG15844
CG14480
CG6501
CG4909
CG14482
CG4921
CG6493
CG6484
CG14483
CG6477
CG4924
CG30105
CG4943
CG10936
CG30106
CG4954
CG6459
CG6446
CG4966
CG14485
CG17818
CG6424
CG10933
CG6410
CG4975
CG4984
CG4989
CG6406
CG6401
CG4996
CG14487
CG12298
CG10931
CG5002
CG5005
CG6370
CG14488
CG18635
CG6362
CG6355
CG33981
CG5032
CG5788
CG5033
CG5036
CG5058
CG14489
CG11430
CG14490
CG5785
CG5784
CG5076
CG33996
CG5084
CG10910
CG5773
CG34005
CG14495
CG5765
CG10911
CG10912
CG14496
CG14497
CG5757
CG5098
CG5756
CG5753
CG10913
CG12767
CG5748
CG5109
CG5119
CG17680
CG5742
CG5124
CG5738
CG10914
CG10915
CG5733
CG5134
CG5729
CG10916
CG5726
CG5140
CG5721
CG33958
CG10917
CG5581
CG33198
CG5580
CG15066
CG15067
CG16836
CG5154
CG5576
CG5170
CG5174
CG12263
CG30118
CG5186
CG5189
CG5519
CG5190
CG17669
CG30116
CG5226
CG15069
CG30115
CG10927
CG5497
CG5493
CG5489
CG5341
CG5482
CG5473
CG5469
CG15085
CG15086
CG18604
CG15073
CG15087
CG15088
CG33998
CG33147
CG15077
CG34020
CG15092
CG33148
CG33146
CG15093
CG15080
CG15096
CG15081
CG15097
CG15082
CG15098
CG15083
CG15099
CG15100
CG15084
CG18190
CG12763
CG10794
CG30329
CG12758
CG15105
CG30126
CG15109
CG15117
CG15110
CG15118
CG15111
CG15112
CG10737
CG7097
CG7137
CG11949
CG7225
CG7229
CG7230
CG11906
CG11001
CG15119
CG7417
CG9834
CG9811
CG30127
CG34045
CG9975
CG11257
CG17246
CG10460
CG9325
CG7563
CG10023
CG7626
CG7726
CG7735
CG9291
CG9277
CG7744
CG7753
CG11242
CG11237
CG8432
CG11228
CG15120
CG16926
CG11007
CG15121
CG15122
CG15904
CG9218
CG18367
CG15124
CG15905
CG15125
CG11018
CG9854
CG11025
CG15127
CG15128
CG15126
CG30129
CG30128
CG12501
CG13872
CG10822
CG8654
CG11041
CG16894
CG11044
CG11099
CG11048
CG11208
CG11209
CG9864
CG9204
CG11055
CG9193
CG9183
CG8900
CG10444
CG11788
CG9143
CG9090
CG16868
CG9036
CG11200
CG13868
CG13871
CG8920
CG13867
CG8929
CG16739
CG13870
CG11192
CG33041
CG30143
CG13421
CG13426
CG30151
CG30154
CG18067
CG13423
CG13427
CG13428
CG18066
CG13430
CG18065
CG13424
CG13431
CG13432
CG13434
CG13425
CG30147
CG9945
CG11180
CG16742
CG11175
CG30149
CG9954
CG11110
CG33786
CG33785
CG11132
CG11136
CG13437
CG9025
CG8994
CG30152
CG13441
CG13438
CG13443
CG15226
CG11312
CG9985
CG17999
CG9993
CG15231
CG30295
CG9236
CG10036
CG10052
CG33152
CG15649
CG9344
CG15650
CG9313
CG15651
CG3216
CG3221
CG9327
CG10543
CG30291
CG33133
CG9346
CG3295
CG30296
CG9350
CG3722
CG10540
CG15653
CG9353
CG10527
CG9364
CG4030
CG15654
CG15655
CG9398
CG4050
CG9401
CG30388
CG9406
CG9415
CG9418
CG15657
CG30389
CG4266
CG9437
CG4279
CG9433
CG9441
CG9450
CG15658
CG9480
CG18375
CG15660
CG33949
CG10069
CG10505
CG30392
CG30390
CG10071
CG9752
CG30387
CG9754
CG9485
CG30394
CG9696
CG15666
CG15671
CG10795
CG9841
CG10497
CG15667
CG9847
CG10496
CG15669
CG10494
CG10079
CG10440
CG10433
CG15673
CG18870
CG9858
CG9856
CG10080
CG15674
CG10321
CG10082
CG10320
CG15678
CG9865
CG10318
CG30263
CG10306
CG9874
CG10307
CG9878
CG30290
CG17922
CG30403
CG30404
CG17952
CG7975
CG4402
CG13492
CG13493
CG3245
CG4054
CG13487
CG13488
CG13489
CG13490
CG34029
CG9304
CG30401
CG33227
CG34004
CG13499
CG13500
CG13501
CG6393
CG6437
CG6562
CG13502
CG11073
CG6613
CG13503
CG5303
CG11061
CG6698
CG11269
CG6727
CG6741
CG3045
CG6758
CG11275
CG5465
CG5625
CG3074
CG5709
CG30278
CG5799
CG5819
CG3413
CG5820
CG3425
CG11206
CG11298
CG10382
CG13506
CG3624
CG6044
CG33200
CG11301
CG3633
CG6339
CG10344
CG10972
CG3701
CG4752
CG4554
CG4610
CG4444
CG12489
CG4269
CG4294
CG4046
CG4071
CG4329
CG33143
CG17807
CG5179
CG4207
CG3732
CG3751
CG2852
CG30195
CG30219
CG3746
CG4373
CG30196
CG30217
CG13516
CG12190
CG13521
CG30259
CG13519
CG30092
CG3536
CG13530
CG30270
CG3612
CG3510
CG3622
CG30271
CG30266
CG30274
CG30264
CG13531
CG3661
CG3504
CG3668
CG13532
CG3682
CG3501
CG3499
CG13533
CG3495
CG3695
CG3700
CG3820
CG30193
CG30190
CG3800
CG9849
CG3831
CG9896
CG9895
CG2956
CG30194
CG9893
CG9890
CG3082
CG3085
CG9882
CG9877
CG13538
CG9876
CG30186
CG30330
CG3215
CG13544
CG13545
CG30188
CG13548
CG13539
CG3162
CG3092
CG3134
CG3124
CG9868
CG30412
CG9861
CG30417
CG3502
CG9863
CG30410
CG9875
CG3496
CG13550
CG30415
CG10315
CG3530
CG3520
CG9812
CG9815
CG9820
CG5357
CG13552
CG13557
CG18679
CG18678
CG13556
CG13558
CG3906
CG3870
CG5360
CG17632
CG30181
CG33151
CG33150
CG30185
CG3957
CG17280
CG3941
CG3931
CG5373
CG30184
CG5393
CG5403
CG5411
CG4533
CG11293
CG5472
CG30183
CG5479
CG4091
CG11295
CG4084
CG18128
CG11299
CG4051
CG5532
CG9850
CG13561
CG4817
CG5543
CG12752
CG4797
CG4763
CG5549
CG11173
CG5554
CG18426
CG5562
CG30170
CG10327
CG4585
CG5569
CG4581
CG5575
CG11303
CG4882
CG11182
CG5597
CG11183
CG5602
CG11184
CG5339
CG13562
CG5330
CG5594
CG2812
CG3725
CG2827
CG2835
CG13565
CG2970
CG3803
CG2980
CG16787
CG13566
CG3017
CG3029
CG10904
CG3065
CG3060
CG3825
CG3090
CG3832
CG33519
CG3121
CG3907
CG3140
CG11390
CG30173
CG3163
CG30172
CG3924
CG3167
CG13567
CG3173
CG3186
CG3195
CG3997
CG3204
CG4005
CG3209
CG33149
CG10339
CG16786
CG4012
CG4049
CG3253
CG3257
CG13569
CG4057
CG3260
CG4065
CG3318
CG12240
CG13570
CG3328
CG4326
CG3333
CG3363
CG3362
CG3356
CG30419
CG30418
CG13575
CG3376
CG3385
CG3394
CG3401
CG4354
CG3411
CG13578
CG4356
CG4527
CG3416
CG4545
CG3419
CG30165
CG30164
CG4556
CG30166
CG15874
CG3483
CG4563
CG3492
CG3494
CG16837
CG13579
CG13580
CG13591
CG4569
CG13581
CG4589
CG13582
CG4612
CG30169
CG13585
CG4622
CG11413
CG13586
CG4634
CG11414
CG11416
CG12252
CG3511
CG3522
CG33527
CG4681
CG3541
CG13587
CG4692
CG3548
CG3565
CG3570
CG4707
CG3579
CG13588
CG4741
CG13594
CG4781
CG3663
CG30163
CG30161
CG3683
CG4806
CG33228
CG3691
CG4859
CG4871
CG33988
CG30421
CG9196
CG12848
CG3894
CG16932
CG30426
CG30422
CG16914
CG3594
CG16912
CG3589
CG16910
CG2928
CG18105
CG2917
CG3611
CG3629
CG3650
CG30420
CG9047
CG32836
CG10142
CG9071
CG18506
CG15860
CG30427
CG3760
CG15861
CG3770
CG2790
CG12851
CG2765
CG30424
CG2746
CG3776
CG9358
CG2736
CG15792
CG3533
CG3441
CG2679
CG16778
CG34038
CG9380
CG3340
CG30429
CG33680
CG30428
CG13405
CG1210
CG6845
CG7051
CG1212
CG7049
CG7047
CG13875
CG7042
CG6851
CG7036
CG1216
CG18374
CG13876
CG7028
CG17143
CG16940
CG13877
CG17142
CG33229
CG34018
CG32346
CG32476
CG7020
CG13879
CG7008
CG13880
CG12313
CG13881
CG13882
CG1225
CG7004
CG32344
CG32343
CG1228
CG16988
CG6905
CG1233
CG6883
CG13885
CG17046
CG17180
CG17090
CG12169
CG17181
CG12031
CG13893
CG3200
CG32345
CG12030
CG3402
CG17183
CG12189
CG3386
CG3371
CG12015
CG3279
CG13894
CG13895
CG13897
CG1007
CG32341
CG13900
CG13886
CG13901
CG13887
CG13902
CG13888
CG13889
CG13890
CG12191
CG12502
CG32479
CG13905
CG13906
CG1086
CG13908
CG12038
CG18214
CG13912
CG9122
CG1200
CG34022
CG13913
CG9194
CG9128
CG9133
CG9134
CG32333
CG9139
CG9148
CG9149
CG2277
CG2469
CG9186
CG9153
CG9184
CG9155
CG9160
CG13914
CG2213
CG2211
CG9165
CG2199
CG9181
CG13916
CG32319
CG12084
CG12085
CG12086
CG1009
CG12090
CG12091
CG7852
CG12099
CG7864
CG7879
CG12003
CG12004
CG13917
CG12104
CG13926
CG7955
CG13927
CG13928
CG17248
CG13929
CG7961
CG13919
CG17249
CG13920
CG7967
CG7970
CG7971
CG7974
CG7977
CG7980
CG13930
CG13931
CG7991
CG2086
CG12035
CG2069
CG18173
CG7995
CG13921
CG2054
CG8001
CG15804
CG13933
CG12018
CG2021
CG13922
CG1977
CG32315
CG12019
CG12020
CG12021
CG1935
CG13923
CG12023
CG13936
CG12024
CG1898
CG12025
CG13924
CG1828
CG13937
CG18315
CG12026
CG1887
CG13925
CG12361
CG5687
CG1017
CG1960
CG5690
CG11814
CG5691
CG1140
CG1927
CG11815
CG32307
CG15822
CG13810
CG8960
CG15878
CG13809
CG9018
CG1275
CG2034
CG32300
CG13807
CG5714
CG1317
CG8993
CG1320
CG9004
CG15877
CG32299
CG32298
CG13800
CG32306
CG33231
CG16762
CG16761
CG33232
CG16758
CG16757
CG16973
CG1263
CG1044
CG16984
CG12182
CG12002
CG1244
CG14949
CG1143
CG1246
CG12186
CG32297
CG14950
CG16976
CG12187
CG32296
CG1240
CG9977
CG12093
CG1241
CG2101
CG2083
CG9973
CG9972
CG1066
CG9965
CG34025
CG9969
CG2107
CG2114
CG2075
CG2162
CG1274
CG32484
CG32485
CG1271
CG16753
CG32486
CG11486
CG1869
CG1291
CG12082
CG11494
CG14956
CG12079
CG15812
CG11495
CG32280
CG32281
CG32278
CG14963
CG14964
CG12734
CG14965
CG1242
CG14966
CG32276
CG17569
CG14967
CG12034
CG12740
CG17737
CG11505
CG14959
CG14960
CG12017
CG12009
CG14968
CG17723
CG12077
CG12016
CG11526
CG14961
CG14969
CG12008
CG12076
CG12012
CG12014
CG1921
CG10840
CG11513
CG10308
CG14971
CG32267
CG14972
CG14973
CG1934
CG10579
CG10359
CG10357
CG32264
CG10855
CG1120
CG12006
CG10847
CG1072
CG1079
CG14979
CG14977
CG14980
CG10849
CG10850
CG14981
CG15855
CG10866
CG14982
CG10853
CG14984
CG14985
CG1132
CG1134
CG11594
CG11593
CG1135
CG1136
CG18869
CG12028
CG10776
CG14993
CG14994
CG14989
CG14995
CG14991
CG14992
CG14996
CG14998
CG14999
CG15811
CG1167
CG1171
CG33545
CG15002
CG1333
CG18675
CG1308
CG15005
CG1295
CG15006
CG1332
CG15009
CG14997
CG1258
CG15010
CG1265
CG15011
CG1309
CG11586
CG1273
CG1311
CG11583
CG11582
CG1316
CG1276
CG1318
CG15012
CG1319
CG15013
CG32251
CG32250
CG15014
CG15015
CG15016
CG33514
CG11342
CG18314
CG32240
CG7447
CG7452
CG15019
CG11347
CG15020
CG12607
CG15024
CG32241
CG32248
CG11349
CG7465
CG13721
CG13720
CG32242
CG32244
CG7525
CG32243
CG11357
CG32245
CG7524
CG7471
CG13717
CG13716
CG13715
CG32234
CG18296
CG15876
CG13712
CG32239
CG7509
CG18808
CG7507
CG7479
CG13708
CG13707
CG32237
CG13705
CG13704
CG7499
CG7503
CG17030
CG32232
CG4597
CG15212
CG15213
CG4603
CG10674
CG4611
CG10673
CG4618
CG10672
CG4623
CG10671
CG4633
CG10670
CG4659
CG32423
CG10645
CG10642
CG4769
CG10640
CG4780
CG10635
CG10633
CG4814
CG15214
CG4835
CG32422
CG10629
CG10626
CG13285
CG10625
CG10624
CG10622
CG4852
CG4867
CG10596
CG5146
CG10591
CG10590
CG12756
CG5249
CG17334
CG10583
CG5406
CG10578
CG5486
CG10576
CG5495
CG10575
CG5505
CG32418
CG32417
CG33718
CG33717
CG10546
CG10542
CG10541
CG10539
CG5537
CG17498
CG10491
CG13287
CG32408
CG10489
CG32409
CG13288
CG10483
CG10480
CG6462
CG6586
CG6596
CG6602
CG13295
CG6610
CG6619
CG13293
CG10469
CG10467
CG10733
CG7018
CG12755
CG13297
CG13296
CG10289
CG7376
CG13298
CG10236
CG13299
CG10173
CG10163
CG10160
CG14911
CG10147
CG8270
CG10144
CG8339
CG18769
CG10129
CG10125
CG8368
CG8398
CG10121
CG8519
CG10118
CG32394
CG32393
CG10107
CG8549
CG10103
CG32392
CG10037
CG10078
CG14820
CG14821
CG10077
CG9948
CG10075
CG9943
CG10072
CG10064
CG18156
CG9953
CG10063
CG10060
CG18647
CG8647
CG33171
CG8641
CG14823
CG32391
CG33556
CG8631
CG14825
CG8624
CG32390
CG32386
CG17742
CG32389
CG8616
CG8615
CG8614
CG8612
CG14827
CG8610
CG8609
CG14830
CG32381
CG8607
CG8606
CG8605
CG8602
CG8601
CG8600
CG8598
CG8597
CG8596
CG14834
CG4457
CG8593
CG8591
CG8588
CG8583
CG8582
CG8580
CG32380
CG8571
CG8564
CG8556
CG33277
CG33278
CG33279
CG8546
CG8539
CG7548
CG7546
CG32372
CG8532
CG14837
CG14838
CG7716
CG33275
CG33276
CG7506
CG7496
CG7492
CG18768
CG32375
CG12262
CG7457
CG8492
CG7422
CG13685
CG7409
CG7399
CG7391
CG32369
CG17888
CG32365
CG8277
CG8114
CG8281
CG8111
CG8110
CG8268
CG8254
CG8194
CG8044
CG8038
CG7574
CG13681
CG7565
CG13680
CG7915
CG7919
CG7927
CG7558
CG7935
CG7942
CG7550
CG18767
CG7528
CG7962
CG7504
CG7972
CG13676
CG7487
CG7436
CG7979
CG7404
CG7986
CG7999
CG7375
CG8005
CG32364
CG8012
CG8023
CG7213
CG13672
CG33274
CG7207
CG7201
CG7062
CG7197
CG13671
CG7194
CG7066
CG7189
CG7188
CG7185
CG13670
CG7081
CG7083
CG7108
CG7182
CG7112
CG17352
CG7176
CG32356
CG7120
CG7163
CG33057
CG13667
CG7161
CG7127
CG32354
CG7037
CG6983
CG6964
CG6915
CG6902
CG6694
CG6745
CG6683
CG6765
CG6817
CG6822
CG6831
CG6638
CG32352
CG32355
CG5994
CG6253
CG5989
CG6282
CG5978
CG6416
CG32029
CG13305
CG5962
CG6486
CG6494
CG33162
CG32022
CG6511
CG6517
CG6519
CG6524
CG6533
CG5939
CG13306
CG32025
CG32030
CG13310
CG4974
CG4978
CG5751
CG5747
CG4999
CG5741
CG5735
CG5008
CG5012
CG13313
CG5660
CG5021
CG5026
CG5651
CG5064
CG5644
CG13314
CG5288
CG5068
CG5280
CG5263
CG5087
CG5194
CG4911
CG4942
CG4821
CG32032
CG13315
CG4665
CG14181
CG4684
CG4641
CG10537
CG4484
CG4483
CG32042
CG4432
CG4437
CG4347
CG32039
CG4446
CG10923
CG4452
CG4205
CG4190
CG4456
CG4080
CG3672
CG4022
CG3689
CG3967
CG3705
CG3715
CG3922
CG3743
CG3911
CG3529
CG3448
CG32038
CG3445
CG3437
CG3552
CG3434
CG32043
CG14180
CG3431
CG3654
CG32036
CG32037
CG3424
CG3408
CG3395
CG12525
CG32048
CG14177
CG3280
CG3322
CG3335
CG14176
CG8336
CG16717
CG8308
CG6767
CG8284
CG6761
CG16711
CG6757
CG16707
CG18178
CG14174
CG6754
CG18176
CG18177
CG8189
CG6749
CG32046
CG32044
CG8177
CG14168
CG14173
CG8167
CG14167
CG6736
CG32052
CG33205
CG10574
CG10809
CG6718
CG8108
CG14166
CG14165
CG6711
CG8107
CG6709
CG14164
CG6707
CG8104
CG14163
CG12524
CG6685
CG8091
CG6674
CG32057
CG6611
CG32056
CG14156
CG6577
CG14157
CG6559
CG12362
CG6539
CG32061
CG32062
CG14151
CG8019
CG34001
CG6502
CG8009
CG32066
CG8003
CG32068
CG32067
CG11811
CG33493
CG6463
CG6449
CG7958
CG6418
CG14149
CG6409
CG7949
CG6404
CG18348
CG6391
CG14147
CG32080
CG12296
CG6321
CG14145
CG32069
CG32075
CG7869
CG6310
CG33048
CG6302
CG7839
CG6297
CG6279
CG6272
CG7828
CG34012
CG7638
CG11793
CG11799
CG7636
CG6233
CG7628
CG6216
CG32082
CG32076
CG6210
CG7616
CG14142
CG6207
CG6199
CG6190
CG7600
CG18490
CG6185
CG7590
CG6175
CG7573
CG6163
CG7560
CG6149
CG7557
CG7543
CG7533
CG7512
CG6128
CG11714
CG11711
CG7394
CG6097
CG7368
CG6091
CG7351
CG18815
CG32091
CG11660
CG7339
CG32085
CG10415
CG7334
CG14133
CG11652
CG6053
CG11658
CG7319
CG6038
CG14132
CG7314
CG32088
CG32087
CG6024
CG6004
CG11611
CG11621
CG5964
CG10907
CG7293
CG10361
CG14130
CG5946
CG7283
CG32095
CG5940
CG5917
CG14129
CG5906
CG14127
CG7260
CG14126
CG5883
CG9781
CG6938
CG6931
CG18593
CG5688
CG5684
CG6928
CG32096
CG5661
CG17154
CG5654
CG6806
CG11534
CG5645
CG10861
CG9762
CG6811
CG5642
CG6827
CG9760
CG5638
CG6906
CG6910
CG5632
CG11529
CG17146
CG5626
CG17144
CG5620
CG32100
CG10335
CG4300
CG10426
CG10418
CG10698
CG4357
CG32104
CG14122
CG32103
CG4237
CG10616
CG10663
CG10660
CG10657
CG10681
CG10646
CG10682
CG10654
CG10522
CG10686
CG4107
CG14121
CG4153
CG10627
CG10620
CG10688
CG4069
CG10632
CG10753
CG10975
CG32112
CG32109
CG5433
CG10984
CG10973
CG32113
CG10971
CG17666
CG10967
CG11006
CG10754
CG11008
CG34017
CG32108
CG10960
CG10948
CG11009
CG11010
CG34032
CG14119
CG11263
CG11267
CG11258
CG11268
CG11255
CG11271
CG11274
CG11276
CG11278
CG11279
CG14115
CG32118
CG11281
CG32119
CG17687
CG14112
CG14111
CG14107
CG10717
CG14110
CG10171
CG10191
CG32120
CG10222
CG10724
CG32121
CG33263
CG14105
CG10713
CG10133
CG10116
CG10738
CG10089
CG32130
CG10083
CG10741
CG17689
CG10711
CG10743
CG10710
CG12478
CG32136
CG7002
CG32132
CG32131
CG13737
CG8760
CG17368
CG8865
CG8833
CG9206
CG9028
CG8937
CG17364
CG8947
CG17361
CG8783
CG6513
CG6650
CG6603
CG6451
CG6833
CG13484
CG32138
CG6760
CG32134
CG5842
CG33991
CG7924
CG7906
CG17697
CG3836
CG3919
CG9598
CG9587
CG9592
CG4994
CG9238
CG13480
CG34039
CG13475
CG13478
CG9628
CG4879
CG32146
CG32143
CG5048
CG13474
CG13476
CG13473
CG32145
CG33261
CG33260
CG9311
CG13472
CG9425
CG5258
CG5272
CG17839
CG13467
CG13466
CG3349
CG5114
CG3297
CG10006
CG17166
CG3329
CG5392
CG3020
CG11552
CG11551
CG13462
CG18649
CG33957
CG6945
CG6778
CG6854
CG13458
CG17081
CG13457
CG12316
CG6988
CG32147
CG6859
CG6869
CG7003
CG6876
CG7011
CG6890
CG7255
CG7250
CG12355
CG13455
CG7276
CG7275
CG7272
CG7857
CG7841
CG17962
CG33756
CG7266
CG13454
CG7936
CG7463
CG7945
CG7450
CG7439
CG7739
CG7427
CG6498
CG16979
CG7764
CG12301
CG12304
CG7656
CG32149
CG7650
CG13449
CG33209
CG13446
CG33999
CG17943
CG6151
CG6169
CG6224
CG12713
CG32150
CG33989
CG17035
CG17033
CG17032
CG5931
CG10516
CG5942
CG6025
CG5949
CG6017
CG5830
CG5904
CG5841
CG13076
CG5895
CG12284
CG32156
CG5241
CG5284
CG13074
CG5389
CG5414
CG5222
CG5215
CG5444
CG12272
CG5165
CG5474
CG5161
CG16838
CG5151
CG13073
CG5018
CG5027
CG13072
CG5057
CG13071
CG4950
CG13065
CG13050
CG13064
CG13048
CG13046
CG13045
CG4962
CG4982
CG13062
CG13061
CG13038
CG13058
CG33061
CG33060
CG33257
CG13037
CG4925
CG4933
CG4893
CG4784
CG16807
CG4877
CG13036
CG4680
CG13035
CG4609
CG4672
CG4573
CG4561
CG33158
CG32158
CG12436
CG13033
CG4229
CG4123
CG4143
CG4118
CG16725
CG4157
CG4169
CG4109
CG32163
CG4195
CG4097
CG4086
CG4101
CG4083
CG4032
CG3971
CG12232
CG3948
CG13032
CG3849
CG9695
CG13026
CG9680
CG9701
CG9704
CG13025
CG9705
CG9706
CG9677
CG9674
CG9710
CG9712
CG9669
CG9715
CG9951
CG32171
CG13028
CG13023
CG11905
CG13022
CG9665
CG13027
CG11661
CG14060
CG3799
CG3764
CG6664
CG7728
CG6652
CG7729
CG7730
CG14059
CG7842
CG33522
CG7853
CG14057
CG7930
CG7725
CG7724
CG6512
CG6497
CG6485
CG13724
CG13725
CG13726
CG6479
CG6456
CG7692
CG7659
CG6445
CG13728
CG3897
CG3885
CG7630
CG33051
CG33052
CG32174
CG3874
CG32176
CG18265
CG7603
CG7589
CG7580
CG13733
CG32185
CG7571
CG6322
CG7564
CG6311
CG6298
CG6292
CG32180
CG6259
CG7510
CG7497
CG6143
CG32177
CG32179
CG7484
CG6064
CG32182
CG32181
CG32190
CG5589
CG32187
CG32191
CG5582
CG7446
CG5546
CG7430
CG7441
CG5492
CG5485
CG14353
CG5290
CG8127
CG13698
CG7354
CG5147
CG7347
CG32195
CG7341
CG5137
CG13695
CG7330
CG13699
CG5123
CG7313
CG4345
CG4319
CG13701
CG13380
CG4166
CG6897
CG6896
CG18811
CG13379
CG32202
CG4108
CG12477
CG6884
CG4076
CG6877
CG4059
CG14073
CG6871
CG3979
CG6865
CG14074
CG6856
CG6852
CG3945
CG6850
CG11637
CG3902
CG6846
CG3893
CG6843
CG3889
CG6841
CG14076
CG14077
CG32204
CG6836
CG14075
CG11619
CG18135
CG3808
CG18136
CG11614
CG3797
CG6812
CG14080
CG6818
CG11577
CG10424
CG14079
CG10419
CG14082
CG9739
CG9730
CG9750
CG9655
CG14084
CG9648
CG9666
CG9629
CG14085
CG14086
CG9619
CG9670
CG9614
CG32206
CG9279
CG32210
CG9300
CG9262
CG9231
CG9330
CG14100
CG8887
CG32211
CG9368
CG8807
CG9372
CG8798
CG9376
CG8793
CG9383
CG9392
CG8789
CG8786
CG8782
CG8780
CG8765
CG8770
CG8742
CG14101
CG8522
CG14102
CG8533
CG14103
CG15881
CG14104
CG8548
CG8733
CG8727
CG8660
CG8567
CG8637
CG32221
CG8491
CG8363
CG8287
CG8334
CG7757
CG8025
CG7762
CG8013
CG7770
CG7809
CG8004
CG7823
CG7978
CG14182
CG17732
CG17736
CG32220
CG7445
CG7654
CG7749
CG14183
CG14184
CG7395
CG14186
CG14185
CG7385
CG14187
CG7365
CG6975
CG7323
CG13811
CG32223
CG7306
CG6996
CG32224
CG6933
CG17149
CG17233
CG6948
CG6951
CG13814
CG6571
CG32227
CG6480
CG32226
CG6597
CG12306
CG6625
CG5605
CG5618
CG5649
CG5665
CG5553
CG5528
CG16993
CG13247
CG5517
CG5701
CG5498
CG5725
CG33969
CG5408
CG13248
CG5847
CG5282
CG5274
CG5262
CG5231
CG18803
CG5219
CG5872
CG11796
CG5910
CG5199
CG5195
CG5932
CG5955
CG32428
CG5969
CG5976
CG5130
CG6020
CG32425
CG5059
CG5047
CG5104
CG4825
CG4858
CG4786
CG13251
CG13253
CG13252
CG4074
CG4186
CG4042
CG4268
CG3947
CG4289
CG11399
CG11396
CG3871
CG3698
CG4365
CG3634
CG3680
CG3618
CG3263
CG3288
CG13255
CG18332
CG11456
CG32432
CG10580
CG12984
CG9936
CG10585
CG10584
CG10582
CG10581
CG32434
CG10573
CG10566
CG10565
CG10564
CG33486
CG32435
CG12977
CG12976
CG10523
CG10512
CG10510
CG10508
CG12975
CG10504
CG18023
CG9390
CG7758
CG12974
CG7752
CG11310
CG32443
CG7605
CG7338
CG7324
CG32436
CG12971
CG32437
CG11308
CG6014
CG6049
CG33288
CG5683
CG5664
CG5656
CG5081
CG5069
CG7202
CG7519
CG7199
CG33214
CG7540
CG7186
CG7597
CG7611
CG32442
CG7184
CG33289
CG7619
CG7181
CG7625
CG7177
CG7173
CG14575
CG32438
CG32441
CG7807
CG7169
CG7166
CG11306
CG7162
CG14577
CG32446
CG33291
CG7160
CG11249
CG7158
CG11248
CG32447
CG11247
CG11246
CG14573
CG14567
CG14566
CG14572
CG14565
CG7152
CG7383
CG7405
CG7407
CG7414
CG32448
CG7148
CG7421
CG7145
CG14563
CG7437
CG7143
CG14562
CG7470
CG7140
CG14561
CG7139
CG7490
CG12673
CG9063
CG9054
CG11523
CG6395
CG11489
CG5837
CG11471
CG5723
CG11449
CG12377
CG11401
CG14459
CG6914
CG33772
CG14457
CG14455
CG14456
CG11370
CG6838
CG11254
CG14450
CG11367
CG11241
CG11238
CG7369
CG32451
CG14448
CG11352
CG33169
CG33170
CG11137
CG11109
CG10712
CG11115
CG11128
CG11131
CG12768
CG11100
CG32461
CG8779
CG17521
CG17520
CG33217
CG32350
CG34031
CG17947
CG32230
CG12581
CG18090
CG14636
CG31516
CG1107
CG18143
CG14641
CG14637
CG1106
CG14642
CG14643
CG31519
CG1092
CG9766
CG32490
CG9779
CG9791
CG9778
CG9795
CG9776
CG14645
CG9772
CG1103
CG9768
CG11739
CG1084
CG10520
CG14646
CG9855
CG9853
CG14647
CG14648
CG32944
CG31528
CG9809
CG31525
CG9805
CG1074
CG9804
CG14650
CG14651
CG1078
CG9783
CG12584
CG12585
CG32945
CG1056
CG9775
CG1057
CG18271
CG9771
CG1059
CG12001
CG31531
CG31534
CG9769
CG9761
CG9765
CG31530
CG14654
CG2503
CG14655
CG17387
CG17735
CG14656
CG2525
CG1129
CG1126
CG14657
CG14658
CG14659
CG1133
CG14660
CG1119
CG31536
CG2013
CG14662
CG2022
CG2530
CG12007
CG12590
CG2534
CG1116
CG1115
CG10229
CG12005
CG10233
CG12163
CG1113
CG12173
CG31543
CG32464
CG11999
CG1161
CG12000
CG16708
CG31542
CG1163
CG2669
CG14667
CG1168
CG2666
CG1172
CG10612
CG2663
CG10609
CG12147
CG14669
CG2087
CG2099
CG12162
CG2109
CG1064
CG2128
CG14670
CG31550
CG31547
CG2902
CG1063
CG2519
CG2152
CG10018
CG2929
CG14671
CG12746
CG2931
CG1081
CG1411
CG2926
CG2948
CG2925
CG1088
CG2922
CG1427
CG2919
CG2161
CG14672
CG2911
CG1475
CG12170
CG2244
CG1250
CG1245
CG2182
CG1109
CG2179
CG1347
CG2108
CG14674
CG1093
CG2102
CG1239
CG2100
CG1236
CG2097
CG1098
CG2091
CG2095
CG2082
CG1193
CG2051
CG1100
CG1218
CG2046
CG10979
CG11000
CG10999
CG2031
CG2023
CG10981
CG14675
CG14676
CG2019
CG10610
CG2017
CG10989
CG14677
CG14678
CG10279
CG10280
CG10287
CG31558
CG1076
CG31559
CG1077
CG15585
CG1147
CG15589
CG1148
CG10303
CG1151
CG15593
CG15597
CG15594
CG1157
CG31561
CG15598
CG1169
CG15189
CG15188
CG17917
CG10298
CG17919
CG1249
CG18048
CG10296
CG10284
CG1024
CG10281
CG10277
CG1021
CG10272
CG33324
CG9727
CG10267
CG2330
CG15186
CG33202
CG1138
CG15180
CG1315
CG17603
CG1307
CG2358
CG1303
CG1264
CG31481
CG2198
CG2189
CG1030
CG1028
CG1965
CG1104
CG1943
CG1101
CG1939
CG1091
CG14612
CG1070
CG10098
CG10068
CG33323
CG2656
CG10061
CG10059
CG2507
CG10055
CG2520
CG14609
CG1234
CG10053
CG1227
CG10050
CG1176
CG1152
CG10047
CG10032
CG32466
CG31496
CG10101
CG31544
CG10113
CG14598
CG1142
CG1287
CG12799
CG1279
CG14597
CG31146
CG2616
CG10919
CG3066
CG11286
CG18744
CG3014
CG18268
CG2993
CG14462
CG31187
CG17816
CG10092
CG2957
CG2943
CG2670
CG2867
CG2846
CG11094
CG2791
CG3250
CG14463
CG2698
CG2767
CG3223
CG10435
CG2702
CG2747
CG2723
CG10903
CG11035
CG2708
CG7918
CG7850
CG9667
CG7891
CG9656
CG7602
CG9638
CG9636
CG33722
CG7549
CG7538
CG9630
CG7508
CG11672
CG31463
CG9626
CG7494
CG9620
CG9617
CG9615
CG11698
CG7483
CG9613
CG7459
CG9610
CG9603
CG7435
CG9601
CG18193
CG7415
CG7352
CG7331
CG7954
CG9684
CG11718
CG31264
CG31369
CG11742
CG31453
CG31450
CG31460
CG31258
CG7994
CG8007
CG9716
CG9738
CG8021
CG9741
CG11753
CG9748
CG9770
CG8032
CG8036
CG8039
CG9773
CG8043
CG11755
CG9786
CG8112
CG9790
CG8136
CG8202
CG9801
CG8223
CG11768
CG8236
CG13318
CG33720
CG33719
CG11775
CG11776
CG8351
CG8359
CG9837
CG9821
CG8369
CG9836
CG8379
CG31349
CG10901
CG11963
CG11964
CG11966
CG11967
CG11968
CG11971
CG11975
CG31100
CG11980
CG11981
CG11982
CG11983
CG11984
CG11985
CG11986
CG11987
CG11988
CG11990
CG18466
CG11993
CG11033
CG18005
CG11994
CG9755
CG9745
CG9746
CG8420
CG16733
CG16734
CG8444
CG12952
CG9735
CG8454
CG8861
CG8866
CG8121
CG33936
CG18473
CG8129
CG8874
CG16755
CG9356
CG8135
CG9359
CG9361
CG18802
CG8144
CG16779
CG8147
CG9366
CG8149
CG9373
CG9375
CG8161
CG9378
CG8165
CG8176
CG9379
CG9381
CG16788
CG9386
CG8199
CG9388
CG8208
CG9393
CG8228
CG16789
CG16790
CG9423
CG8273
CG8301
CG8286
CG9424
CG8312
CG9427
CG9429
CG8327
CG9495
CG8348
CG9492
CG16817
CG8362
CG9444
CG9448
CG8374
CG9484
CG32937
CG16899
CG8383
CG31412
CG31411
CG12948
CG8402
CG16908
CG9475
CG8412
CG8417
CG9474
CG8478
CG9473
CG8481
CG9471
CG12946
CG8484
CG8495
CG12947
CG9470
CG8500
CG12945
CG8507
CG8516
CG9467
CG9461
CG12806
CG12802
CG33975
CG31405
CG12807
CG5359
CG33208
CG31407
CG3909
CG11722
CG3910
CG12811
CG3925
CG12812
CG12809
CG6203
CG3940
CG6217
CG6235
CG6241
CG3953
CG6254
CG6264
CG12814
CG3985
CG12420
CG12817
CG12816
CG3996
CG3999
CG4003
CG11870
CG11872
CG6293
CG6303
CG12818
CG4029
CG6312
CG17100
CG31147
CG6325
CG4043
CG6345
CG14680
CG17117
CG14688
CG14681
CG33676
CG4067
CG14684
CG4073
CG14690
CG6515
CG31390
CG14685
CG6538
CG14686
CG6547
CG6554
CG4082
CG14687
CG14692
CG14693
CG4089
CG4655
CG4509
CG4565
CG6567
CG4511
CG4570
CG6584
CG4591
CG6598
CG4596
CG4649
CG6608
CG14696
CG4683
CG14698
CG4695
CG6629
CG4706
CG4757
CG18577
CG31299
CG6666
CG4800
CG6672
CG6684
CG6693
CG4863
CG17726
CG10703
CG17187
CG14701
CG17184
CG17721
CG17734
CG5214
CG31386
CG17228
CG5242
CG6719
CG5247
CG5252
CG6723
CG6728
CG5270
CG18643
CG6764
CG5276
CG6744
CG5281
CG31374
CG17230
CG10898
CG6782
CG6783
CG14709
CG5344
CG6791
CG31363
CG18764
CG14712
CG17309
CG10535
CG14713
CG14714
CG14715
CG18476
CG17358
CG14716
CG18765
CG6913
CG14718
CG14720
CG12594
CG14721
CG6920
CG14722
CG6923
CG17342
CG6930
CG17360
CG14723
CG6939
CG31116
CG6946
CG14724
CG6950
CG6959
CG14728
CG6962
CG31368
CG6971
CG6977
CG31211
CG3281
CG3068
CG12213
CG10007
CG10005
CG3359
CG14734
CG3132
CG3571
CG3313
CG3169
CG14739
CG14741
CG4702
CG4795
CG4810
CG3809
CG4848
CG4860
CG10014
CG17645
CG3942
CG17738
CG11502
CG10038
CG10042
CG4115
CG10035
CG17793
CG33098
CG31218
CG17227
CG4940
CG5196
CG5663
CG6525
CG5657
CG17202
CG5650
CG5232
CG5641
CG12276
CG5844
CG5538
CG18549
CG5333
CG5961
CG12267
CG5608
CG33959
CG6371
CG33976
CG17369
CG6359
CG18616
CG6234
CG6225
CG14395
CG6188
CG6819
CG12286
CG6054
CG14394
CG6148
CG12279
CG6019
CG10120
CG10909
CG7340
CG7381
CG7091
CG12358
CG31342
CG7488
CG17327
CG7518
CG8031
CG7583
CG12360
CG7620
CG7642
CG7756
CG31157
CG7966
CG7769
CG7771
CG7855
CG14380
CG8141
CG8483
CG8476
CG17907
CG11686
CG15889
CG8599
CG8449
CG8630
CG15888
CG15887
CG8644
CG8458
CG8795
CG8784
CG9829
CG14379
CG8823
CG9813
CG32854
CG8863
CG9799
CG14375
CG9796
CG33977
CG9792
CG14376
CG18290
CG9764
CG14372
CG12538
CG31337
CG14369
CG9759
CG14368
CG10841
CG16901
CG9412
CG10851
CG9637
CG9588
CG9374
CG9591
CG9351
CG14367
CG9611
CG9347
CG9602
CG14366
CG14365
CG9322
CG9307
CG9297
CG9288
CG9286
CG9285
CG31517
CG9926
CG3028
CG9925
CG3041
CG9924
CG3050
CG3061
CG9922
CG3143
CG3153
CG14358
CG9920
CG9918
CG12402
CG14360
CG9913
CG9749
CG3172
CG9852
CG3180
CG14356
CG9722
CG3199
CG9652
CG9624
CG31322
CG14839
CG8651
CG12207
CG3259
CG8573
CG3284
CG31321
CG3302
CG3307
CG8538
CG3321
CG3325
CG8524
CG31320
CG8489
CG31319
CG14846
CG14847
CG14842
CG14843
CG31330
CG8464
CG3351
CG8461
CG8279
CG14854
CG7987
CG31317
CG14853
CG7904
CG3379
CG7886
CG3389
CG7832
CG3505
CG3508
CG7825
CG7649
CG7530
CG7425
CG3563
CG33330
CG33555
CG3610
CG17304
CG3631
CG7292
CG33331
CG33332
CG7281
CG3731
CG7265
CG7262
CG3817
CG7014
CG3837
CG14861
CG6974
CG6966
CG31304
CG6934
CG6912
CG3984
CG3987
CG6904
CG6803
CG4154
CG6752
CG4196
CG4203
CG6654
CG4210
CG6623
CG12241
CG31155
CG31344
CG4236
CG6563
CG4247
CG4264
CG6499
CG4285
CG6476
CG4299
CG4307
CG14864
CG4334
CG6384
CG4338
CG6363
CG14865
CG14866
CG6276
CG4913
CG6236
CG31478
CG6226
CG4931
CG6218
CG6202
CG31301
CG31392
CG6196
CG5038
CG6194
CG5044
CG6177
CG5063
CG6171
CG6156
CG18496
CG14868
CG6136
CG5073
CG14867
CG6130
CG31302
CG6125
CG5166
CG6118
CG5178
CG14869
CG14870
CG5192
CG14871
CG5205
CG14872
CG33207
CG31446
CG5399
CG5404
CG31294
CG4520
CG5623
CG4525
CG5614
CG9590
CG4699
CG9593
CG4606
CG31293
CG4560
CG3944
CG3158
CG31150
CG4225
CG31183
CG14877
CG9734
CG31291
CG4221
CG5268
CG8884
CG4287
CG5516
CG32856
CG5083
CG18740
CG4261
CG10264
CG10407
CG4201
CG5013
CG5000
CG10185
CG31045
CG4006
CG4316
CG5903
CG5916
CG5952
CG8927
CG6046
CG6072
CG6126
CG31287
CG4337
CG6889
CG6815
CG6814
CG6864
CG12785
CG6898
CG6725
CG6987
CG10309
CG14879
CG7013
CG10311
CG17931
CG14880
CG6993
CG31279
CG17565
CG14881
CG10406
CG12753
CG14894
CG14882
CG14895
CG10405
CG14883
CG14896
CG14897
CG14884
CG14887
CG14898
CG14899
CG14900
CG14901
CG14902
CG11769
CG14903
CG14904
CG14892
CG10345
CG10342
CG10340
CG6588
CG10326
CG10324
CG8977
CG14906
CG31217
CG10388
CG31275
CG10325
CG11648
CG14909
CG8953
CG8956
CG18622
CG3534
CG16941
CG8907
CG3590
CG5220
CG3995
CG5208
CG5201
CG3983
CG5184
CG3962
CG5175
CG5148
CG3937
CG4060
CG11896
CG12265
CG5285
CG5292
CG4090
CG31257
CG31256
CG5851
CG5413
CG5407
CG34053
CG34035
CG5400
CG5823
CG5840
CG5824
CG5836
CG5826
CG5829
CG5832
CG18139
CG7623
CG14329
CG7539
CG14327
CG14324
CG14326
CG14323
CG7629
CG14325
CG14322
CG7523
CG7643
CG18212
CG7655
CG31251
CG31360
CG31249
CG7467
CG12334
CG7665
CG14321
CG7397
CG14318
CG7713
CG7379
CG18012
CG31247
CG33547
CG31243
CG7780
CG7785
CG7794
CG7223
CG14317
CG7847
CG14315
CG7218
CG12357
CG7217
CG7215
CG7913
CG7212
CG7940
CG12321
CG7957
CG14313
CG7187
CG7985
CG14314
CG7183
CG7988
CG7175
CG7993
CG7168
CG31240
CG7156
CG31196
CG18598
CG12320
CG33520
CG31241
CG18599
CG7146
CG8053
CG14312
CG8064
CG7131
CG7129
CG12363
CG18600
CG7126
CG7125
CG15803
CG7669
CG7670
CG7671
CG7672
CG7675
CG14309
CG31232
CG7685
CG31122
CG10864
CG14307
CG7691
CG14305
CG14303
CG31224
CG7697
CG7698
CG7700
CG31229
CG7702
CG7705
CG7706
CG7708
CG7709
CG14300
CG7710
CG12345
CG7717
CG7718
CG7719
CG14299
CG7720
CG18208
CG31226
CG14298
CG14297
CG16740
CG14292
CG14296
CG14291
CG17836
CG14290
CG31222
CG31149
CG12269
CG5451
CG5452
CG5454
CG31043
CG6005
CG14285
CG6007
CG6009
CG6011
CG6013
CG6026
CG6027
CG14283
CG6030
CG6040
CG5629
CG5835
CG11779
CG5558
CG5557
CG14282
CG5555
CG31475
CG3772
CG5269
CG11703
CG5250
CG3773
CG5237
CG5217
CG14280
CG3619
CG31212
CG5316
CG31221
CG31175
CG6240
CG16718
CG6213
CG7360
CG6195
CG6184
CG7411
CG7432
CG31216
CG7535
CG4608
CG4662
CG4583
CG11447
CG4572
CG4686
CG4703
CG4720
CG4550
CG4733
CG4538
CG4510
CG4755
CG4468
CG4770
CG4451
CG17190
CG4433
CG4845
CG4424
CG4854
CG4413
CG4936
CG10889
CG17193
CG4390
CG10888
CG5023
CG5060
CG5067
CG15684
CG5077
CG4360
CG5085
CG15685
CG4342
CG33518
CG17205
CG4335
CG10881
CG17208
CG4288
CG4257
CG4241
CG33488
CG5180
CG15922
CG5191
CG4217
CG5412
CG4204
CG5417
CG34008
CG16953
CG4173
CG5434
CG4159
CG5206
CG15923
CG5466
CG5460
CG4141
CG5483
CG4058
CG4000
CG3856
CG10498
CG17267
CG31200
CG31203
CG15690
CG17838
CG17269
CG17270
CG17271
CG15693
CG17272
CG17273
CG31223
CG33094
CG15695
CG15696
CG15697
CG17274
CG17275
CG3822
CG10830
CG31191
CG5670
CG5685
CG5697
CG11622
CG17278
CG3723
CG12278
CG3671
CG3593
CG3421
CG7044
CG5745
CG7034
CG5760
CG5771
CG5786
CG17282
CG3412
CG5793
CG17284
CG10825
CG7009
CG5798
CG5802
CG17299
CG5862
CG3353
CG5871
CG3337
CG5874
CG3331
CG5911
CG3320
CG6056
CG5919
CG3308
CG10823
CG16791
CG32491
CG7937
CG7956
CG6534
CG18402
CG6376
CG6353
CG15497
CG6349
CG31176
CG34034
CG13419
CG6706
CG6800
CG13418
CG6705
CG6703
CG13417
CG6637
CG6569
CG13415
CG31431
CG6656
CG31465
CG17820
CG6678
CG18389
CG6332
CG6439
CG6455
CG13410
CG6028
CG6022
CG6343
CG13409
CG6015
CG12297
CG6375
CG10293
CG13408
CG5778
CG5791
CG13407
CG33334
CG5740
CG33335
CG7084
CG13861
CG13860
CG13858
CG7080
CG5391
CG5386
CG7077
CG7073
CG5383
CG7071
CG5382
CG5380
CG18596
CG31169
CG7059
CG13857
CG13856
CG13855
CG13850
CG31170
CG13849
CG13852
CG13848
CG13847
CG12499
CG31160
CG13845
CG5378
CG7057
CG5377
CG7050
CG7048
CG5376
CG5374
CG6919
CG5315
CG6932
CG31289
CG33107
CG6937
CG5264
CG31158
CG31156
CG31159
CG31161
CG6949
CG5248
CG17622
CG17623
CG6954
CG4919
CG4917
CG6958
CG6969
CG12800
CG4910
CG6972
CG31239
CG13842
CG31151
CG4813
CG17618
CG6982
CG4792
CG6985
CG4771
CG6990
CG17141
CG4721
CG13841
CG7023
CG7029
CG6669
CG31052
CG13835
CG4677
CG33336
CG17119
CG33193
CG6697
CG17111
CG13830
CG4656
CG6742
CG31365
CG31457
CG4637
CG4620
CG4624
CG13836
CG17894
CG13826
CG4467
CG13825
CG4449
CG6755
CG4448
CG13827
CG10868
CG6759
CG6763
CG17083
CG4434
CG17077
CG6768
CG4412
CG6773
CG6779
CG4393
CG17379
CG4374
CG17382
CG10177
CG10175
CG10164
CG10152
CG10184
CG31145
CG10254
CG10251
CG10250
CG10365
CG10230
CG10367
CG10225
CG10370
CG10221
CG10371
CG10219
CG10217
CG10374
CG10214
CG10375
CG10210
CG10208
CG10198
CG10379
CG33111
CG10192
CG12492
CG5212
CG5163
CG13597
CG13598
CG5857
CG31142
CG5289
CG13599
CG5854
CG5320
CG12268
CG5394
CG5864
CG31140
CG13603
CG5902
CG13604
CG5915
CG33108
CG5405
CG5933
CG5410
CG5977
CG5986
CG5429
CG5991
CG6000
CG5436
CG6057
CG33100
CG18428
CG13605
CG13607
CG5463
CG6147
CG6159
CG6164
CG6173
CG31133
CG6178
CG5501
CG6182
CG13608
CG6193
CG5510
CG13606
CG6198
CG5515
CG5524
CG6204
CG31137
CG6219
CG5669
CG13609
CG5677
CG33106
CG5706
CG5695
CG13611
CG6356
CG6364
CG5715
CG6383
CG5720
CG31132
CG5728
CG6413
CG6432
CG6440
CG5746
CG6454
CG17785
CG18528
CG5762
CG33340
CG17780
CG13615
CG6798
CG13617
CG6593
CG13622
CG13618
CG6607
CG13623
CG6631
CG5789
CG6643
CG13624
CG13625
CG33343
CG13620
CG13626
CG31127
CG6668
CG5794
CG6677
CG31125
CG6695
CG31126
CG5796
CG10693
CG13627
CG13628
CG13630
CG6875
CG13633
CG13631
CG13632
CG6879
CG5805
CG13634
CG6892
CG18410
CG11375
CG5807
CG5808
CG6995
CG31118
CG31357
CG13636
CG7006
CG7012
CG31119
CG10899
CG13640
CG7016
CG13641
CG7021
CG5814
CG3744
CG31381
CG11089
CG31121
CG11069
CG13643
CG31120
CG11168
CG11120
CG17462
CG11771
CG6708
CG6238
CG13645
CG13646
CG13648
CG11780
CG11781
CG11783
CG6369
CG6422
CG31110
CG11786
CG11790
CG11791
CG31109
CG31111
CG11819
CG34037
CG7662
CG7748
CG11839
CG9996
CG11920
CG33096
CG13650
CG31108
CG31510
CG11844
CG10238
CG11847
CG11848
CG13661
CG13662
CG13653
CG13654
CG13663
CG11851
CG10421
CG13664
CG10420
CG10422
CG10423
CG11875
CG11856
CG11857
CG10425
CG11858
CG10506
CG11859
CG11892
CG31098
CG10675
CG11908
CG11909
CG10772
CG5127
CG4553
CG5121
CG4548
CG5116
CG4625
CG5112
CG5111
CG5099
CG4673
CG4685
CG17383
CG4719
CG5053
CG31096
CG5039
CG4743
CG5028
CG4759
CG4774
CG14545
CG5886
CG5890
CG6120
CG17370
CG17367
CG5913
CG5948
CG5959
CG31090
CG14546
CG33344
CG14540
CG8285
CG14541
CG8968
CG8318
CG8342
CG6104
CG8354
CG8384
CG6095
CG14542
CG6092
CG14549
CG14543
CG14550
CG6090
CG14544
CG14551
CG32474
CG31324
CG6142
CG31323
CG31086
CG6073
CG6069
CG12290
CG6154
CG33970
CG14239
CG6503
CG5441
CG5447
CG6496
CG14238
CG5455
CG6490
CG5462
CG5467
CG14240
CG31081
CG14242
CG14248
CG5480
CG14249
CG14250
CG6438
CG6425
CG5484
CG6420
CG6403
CG14247
CG5490
CG31072
CG5491
CG6386
CG5499
CG6378
CG6354
CG6348
CG5507
CG6338
CG5518
CG14252
CG18472
CG6330
CG6323
CG5521
CG14253
CG31075
CG31076
CG14254
CG31077
CG5811
CG6265
CG6134
CG14257
CG6131
CG15884
CG6124
CG6074
CG6070
CG6066
CG5880
CG6051
CG5889
CG5896
CG5909
CG31065
CG6127
CG31063
CG31064
CG5923
CG18766
CG5984
CG5987
CG5974
CG5930
CG5965
CG14262
CG14260
CG5954
CG5934
CG5938
CG3361
CG3368
CG3350
CG3373
CG3348
CG3339
CG3330
CG14264
CG13980
CG31062
CG13976
CG13972
CG12885
CG5658
CG5646
CG5643
CG5692
CG5639
CG5634
CG5612
CG5586
CG5611
CG5588
CG31057
CG5596
CG18437
CG5590
CG12883
CG5595
CG12880
CG12879
CG12876
CG12878
CG12428
CG12877
CG5583
CG12427
CG12875
CG12274
CG12874
CG5572
CG12873
CG12426
CG5017
CG5003
CG12261
CG33213
CG12259
CG4980
CG5502
CG5508
CG4976
CG5514
CG4963
CG5520
CG4951
CG5527
CG4884
CG12872
CG12425
CG12852
CG14066
CG14065
CG1345
CG1866
CG14064
CG1842
CG31051
CG33103
CG12413
CG10002
CG10009
CG9983
CG9986
CG9988
CG9990
CG9995
CG10001
CG10000
CG9997
CG12558
CG1454
CG1646
CG1523
CG1647
CG1520
CG1451
CG31048
CG33203
CG33553
CG11828
CG14521
CG1443
CG1951
CG14517
CG1420
CG1954
CG11837
CG11305
CG1401
CG11873
CG11874
CG11876
CG11877
CG14513
CG11880
CG11881
CG1709
CG14512
CG14516
CG14511
CG11882
CG1721
CG31426
CG11886
CG11888
CG14509
CG14515
CG11899
CG11900
CG14508
CG11901
CG1458
CG14514
CG14507
CG15817
CG14506
CG11958
CG11516
CG11517
CG2005
CG2321
CG2006
CG11500
CG2310
CG11501
CG2010
CG2304
CG2014
CG1897
CG1906
CG1907
CG18741
CG12048
CG7577
CG18110
CG18287
CG7581
CG1911
CG7582
CG1912
CG7584
CG15504
CG15506
CG1963
CG7593
CG18731
CG1964
CG7601
CG7598
CG1969
CG7609
CG7610
CG1973
CG33956
CG12068
CG7837
CG7788
CG7834
CG7789
CG7831
CG31037
CG18112
CG31033
CG31009
CG18041
CG15514
CG7808
CG7816
CG31035
CG7814
CG31038
CG15517
CG15515
CG31036
CG15520
CG7875
CG15522
CG31040
CG7866
CG7883
CG15523
CG7896
CG7899
CG7903
CG15524
CG15525
CG11504
CG7908
CG7920
CG7921
CG7926
CG7933
CG7938
CG17957
CG7939
CG7943
CG15528
CG7946
CG7948
CG15526
CG7950
CG7951
CG18682
CG2171
CG9753
CG15529
CG11498
CG31030
CG31028
CG2184
CG1983
CG15530
CG1359
CG1883
CG9737
CG9682
CG15532
CG2216
CG1469
CG15535
CG9688
CG15536
CG2218
CG15537
CG15538
CG2224
CG1471
CG31371
CG2239
CG1539
CG2241
CG2246
CG31021
CG1342
CG31010
CG15543
CG1322
CG12072
CG31012
CG15544
CG12045
CG15545
CG15546
CG12071
CG15547
CG12070
CG1447
CG15549
CG15551
CG12073
CG1462
CG1715
CG2048
CG15552
CG11317
CG15553
CG15554
CG1470
CG31004
CG1544
CG1744
CG18729
CG1542
CG15561
CG1746
CG12054
CG15563
CG15564
CG31005
CG12220
CG1750
CG12114
CG11340
CG11339
CG15566
CG31003
CG1607
CG31204
CG1609
CG11337
CG17998
CG11335
CG11334
CG11333
CG1528
CG11518
CG1569
CG11522
CG11525
CG1775
CG11539
CG1792
CG1800
CG1804
CG1815
CG1856
CG2261
CG11563
CG1873
CG1890
CG1896
CG2210
CG2245
CG1910
CG2150
CG1937
CG2126
CG1945
CG2118
CG1966
CG11575
CG2112
CG1971
CG11576
CG2098
CG1976
CG31000
CG2003
CG1487
CG2050
CG1483
CG2125
CG2168
CG17964
CG1651
CG32000
CG31997
CG33978
CG2219
CG2316
CG31998
CG1587
CG1629
CG1674
CG33481
CG2380
CG2381
CG1836
CG2177
CG32850
CG2165
CG1710
CG2052
CG2041
CG1495
CG2009
CG11533
CG1449
CG1981
CG1507
CG1862
CG1909
CG11260
CG1922
CG1511
CG1901
CG31992
CG1783
CG11360
CG1793
CG11153
CG11152
CG11148
CG2999
CG10811
CG11144
CG32016
CG11093
CG11077
CG11076
CG11154
CG18069
CG32018
CG11064
CG11059
CG11027
CG32017
CG33521
CG17469
CG40478
