# Supplementary material for: Inferring genome-scale rearrangement phylogeny and ancestral gene order: a Drosophila case study
Source: Genome Biol. 2007 Nov 8;8(11):R236. doi: 10.1186/gb-2007-8-11-r236 (PMC2258185; doi:10.1186/gb-2007-8-11-r236)
Supplement: Additional data file 2 — NGPs based on common gene set (in file 1) with arm indexing and only within Drosophila species (without outgroup pairs) - used in clustering of fly species (Figure 1a). [file gb-2007-8-11-r236-S2.txt]

Total 14947 NGPs across fly species (without outgroup species -- see manuscript) with arm information encoded (separate file for non-arm encoded NGPs). These were used in clustering analysis to determine phylogenetic relationships within genus Drosophila (Figure 1a). Ignores NGPs where arm information was not reliably deduced from preliminary assembly data. 
Format: <gene1>_<gene2>_<mutual_direction>_<Drosophila_arm>
Where 
<gene1>,<gene2>: Dmel annotation for protein coding gene.
<mutual_direction>: 1x=transcribed in same direction (x=1 or 2 depending on whether the pair is oriented in the positive or negative direction wrt scaffold orientation; Note that the order of transcription start-end-start-end for a pair of genes has to be the same for the pair to be equivalent), 2=convergent direction, 3=divergent direction ; 
<Drosophila_arm> is encoded using the D.mel chromosome arm nomenclature for a given Muller Element. 
See Methods for additional details.

CG10069_CG10505_2_2R
CG10392_CG33554_11_2L
CG17816_CG10425_3_3R
CG2520_CG14609_11_3R
CG30377_CG12159_2_2R
CG7709_CG14300_12_3R
CG3918_CG11427_3_X
CG13487_CG13488_2_2R
CG4994_CG9238_2_3L
CG9132_CG9609_3_X
CG13811_CG32223_12_3L
CG8959_CG15811_3_X
CG5922_CG5929_11_2R
CG15111_CG15112_11_2R
CG11596_CG3857_2_X
CG8378_CG13178_2_2R
CG15740_CG1967_2_X
CG1967_CG12997_2_X
CG15695_CG15696_11_3R
CG5697_CG11622_11_3R
CG3529_CG3448_2_3L
CG7394_CG6097_2_3L
CG2488_CG2608_3_2R
CG8129_CG8874_2_3R
CG10469_CG10467_12_3L
CG13880_CG12313_11_3L
CG18335_CG12390_12_2R
CG13737_CG8760_2_3L
CG10260_CG2652_2_X
CG18506_CG15860_2_2R
CG4096_CG33080_2_X
CG1200_CG7036_2_3L
CG7539_CG14327_3_3R
CG2239_CG1539_3_3R
CG4427_CG2762_3_2L
CG3695_CG1602_12_2R
CG15128_CG15126_3_2R
CG33486_CG10565_3_3L
CG9324_CG9326_2_2L
CG30048_CG4747_12_2L
CG17603_CG1307_2_3R
CG10315_CG3530_2_2R
CG4547_CG3095_11_X
CG16852_CG9263_2_2L
CG4994_CG6897_3_3L
CG3281_CG10535_3_3R
CG11718_CG31264_12_3R
CG5386_CG7077_12_3R
CG10600_CG16932_2_2L
CG4705_CG6181_2_2L
CG4679_CG14750_12_2R
CG17498_CG10491_12_3L
CG12298_CG10931_3_2R
CG12991_CG8465_11_X
CG15711_CG13367_3_X
CG8457_CG8858_2_2R
CG5614_CG9590_11_3R
CG8674_CG4168_11_2L
CG2269_CG1418_11_2R
CG13726_CG13724_2_3L
CG11237_CG10731_2_2R
CG13343_CG16935_2_2R
CG33677_CG4908_3_2L
CG5354_CG1746_12_3R
CG14741_CG1575_3_X
CG1887_CG13925_3_3L
CG32210_CG7450_3_3L
CG33488_CG5180_3_3R
CG5104_CG4825_2_3L
CG8568_CG8557_12_X
CG7603_CG7589_11_3L
CG8854_CG13167_3_2R
CG4789_CG8936_3_X
CG9867_CG9870_11_2L
CG4957_CG13141_11_2L
CG5004_CG8923_2_X
CG10927_CG5497_2_2R
CG3274_CG13192_2_2R
CG12446_CG9559_12_X
CG11034_CG31644_2_2L
CG33528_CG13330_2_3R
CG14676_CG6706_12_3R
CG32150_CG33989_12_3L
CG9704_CG13025_2_3L
CG15442_CG11985_2_2L
CG4817_CG5543_3_2R
CG30011_CG12917_11_2L
CG13579_CG13580_11_2R
CG3330_CG14264_3_3R
CG9184_CG9155_3_3L
CG13948_CG3544_11_2L
CG3944_CG3158_3_3R
CG9890_CG3082_3_2R
CG1501_CG15445_3_X
CG18765_CG6913_12_3R
CG17734_CG5214_3_3R
CG3774_CG3595_2_X
CG6946_CG9492_3_3R
CG8962_CG8578_12_X
CG5581_CG33198_3_2R
CG4446_CG10923_2_3L
CG10287_CG31558_12_3R
CG9593_CG4606_11_3R
CG10830_CG5670_3_3R
CG11908_CG11909_2_3R
CG5521_CG5880_3_3R
CG5163_CG12207_3_3R
CG10539_CG5537_3_3L
CG6692_CG13348_11_2R
CG5510_CG13606_3_3R
CG3889_CG6841_3_3L
CG7571_CG6322_2_3L
CG33526_CG3966_11_2L
CG4557_CG3044_2_X
CG12879_CG12876_2_3R
CG11449_CG12377_2_3L
CG10890_CG33774_11_2L
CG9784_CG8173_3_X
CG14622_CG8128_11_X
CG1258_CG15010_2_3L
CG3645_CG4935_11_2L
CG1763_CG12576_12_X
CG12590_CG2534_2_3R
CG3083_CG31950_3_2L
CG32614_CG12479_2_X
CG7169_CG7166_3_3L
CG17034_CG9874_11_2R
CG15878_CG13809_3_3L
CG17572_CG10699_12_2R
CG32590_CG5271_2_2L
CG33673_CG7337_12_2L
CG5014_CG3918_11_X
CG15257_CG4162_11_2L
CG18350_CG4615_12_X
CG6607_CG13623_2_3R
CG5254_CG5273_11_X
CG6597_CG6856_12_3L
CG7099_CG9999_3_2L
CG13567_CG10392_2_2R
CG8226_CG8224_11_2L
CG1463_CG2543_3_X
CG3733_CG18642_3_2L
CG4774_CG31258_11_3R
CG1104_CG1943_3_3R
CG7852_CG12099_2_3L
CG15277_CG33515_12_2L
CG10903_CG11035_2_3R
CG13004_CG9108_12_X
CG10069_CG8027_2_2R
CG8665_CG31620_3_2R
CG8433_CG11242_3_2R
CG17343_CG10702_2_2R
CG12740_CG1132_2_3L
CG3223_CG10435_2_3R
CG7449_CG11798_11_2R
CG12932_CG14749_11_2R
CG4597_CG13676_3_3L
CG8246_CG33473_11_2R
CG4603_CG10674_2_3L
CG32816_CG3777_3_X
CG11582_CG1316_3_3L
CG9222_CG13991_11_2L
CG3238_CG8846_3_2L
CG33162_CG32022_12_3L
CG14896_CG14897_12_3R
CG9020_CG8578_3_X
CG6348_CG5507_3_3R
CG31319_CG14846_12_3R
CG8767_CG8766_12_2R
CG14752_CG8736_2_2R
CG11546_CG8707_12_2L
CG33147_CG15077_11_2R
CG4841_CG31784_2_2L
CG7211_CG9246_11_2L
CG5773_CG34005_3_2R
CG16786_CG4012_2_2R
CG10575_CG5505_3_3L
CG12918_CG2264_3_2R
CG3544_CG3324_2_2L
CG1274_CG32484_11_3L
CG13462_CG33957_12_3L
CG13751_CG13746_2_2L
CG14521_CG1443_12_3R
CG6750_CG6444_3_2L
CG8060_CG30096_12_2R
CG7191_CG7179_2_2L
CG6236_CG31478_3_3R
CG5175_CG7719_11_3R
CG2371_CG4406_3_X
CG5559_CG15147_2_2L
CG14001_CG9044_11_2L
CG14039_CG8475_2_2L
CG14853_CG7904_2_3R
CG4336_CG5941_3_X
CG10763_CG18262_3_X
CG11140_CG1624_12_2R
CG7091_CG12358_11_3R
CG7972_CG13676_2_3L
CG32434_CG32423_2_3L
CG6954_CG4919_2_3R
CG13871_CG31992_2_4
CG8460_CG9866_12_2L
CG6664_CG7728_3_3L
CG13058_CG33061_11_3L
CG30410_CG30217_11_2R
CG13000_CG12154_11_X
CG9983_CG9986_11_3R
CG18112_CG31118_12_3R
CG10139_CG6171_11_3R
CG8525_CG8834_3_2R
CG7675_CG14309_12_3R
CG8053_CG7655_3_3R
CG13320_CG3884_2_2R
CG2368_CG11883_11_2R
CG14535_CG14534_12_2L
CG10253_CG10255_3_2R
CG3078_CG3073_12_X
CG31678_CG2614_2_2R
CG8519_CG10118_2_3L
CG3134_CG3124_12_2R
CG3291_CG12204_11_X
CG17520_CG17947_2_3L
CG9005_CG9003_12_2R
CG12914_CG12210_2_2L
CG5472_CG30183_2_2R
CG11123_CG1669_2_2R
CG1599_CG8290_3_2R
CG2254_CG2256_12_X
CG4824_CG4891_11_2L
CG33975_CG5359_2_3R
CG30163_CG30161_12_2R
CG30101_CG10938_11_2R
CG3167_CG3907_11_2R
CG9784_CG4453_3_X
CG9759_CG14368_12_3R
CG18144_CG5384_11_2L
CG12214_CG33183_12_2L
CG30010_CG30094_12_2R
CG8749_CG11181_3_2L
CG11577_CG10424_12_3L
CG10343_CG7356_11_2L
CG6686_CG12314_12_2L
CG4697_CG31835_3_2L
CG17217_CG17213_12_2L
CG9333_CG9328_2_2R
CG32191_CG5492_2_3L
CG15097_CG15082_3_2R
CG3884_CG13321_3_2R
CG9723_CG18572_3_X
CG3546_CG7772_12_X
CG31626_CG8677_2_2R
CG11926_CG31660_11_2L
CG13417_CG10610_11_3R
CG8031_CG7583_3_3R
CG3572_CG17002_3_2R
CG1824_CG32653_2_X
CG5921_CG5928_11_X
CG6841_CG14076_2_3L
CG10107_CG8549_3_3L
CG13142_CG6232_11_2L
CG9114_CG6170_12_X
CG7480_CG12697_12_2L
CG2210_CG1873_12_3R
CG16711_CG3743_3_3L
CG15804_CG13933_12_3L
CG11652_CG11658_2_3L
CG1242_CG14966_2_3L
CG16868_CG9036_12_2R
CG5485_CG14353_3_3L
CG12155_CG12151_2_X
CG12877_CG5583_11_3R
CG10084_CG10123_11_2R
CG11929_CG15634_12_2L
CG31957_CG3399_12_2L
CG1176_CG1152_12_3R
CG17041_CG17042_11_2R
CG31814_CG9014_12_2L
CG32700_CG32701_12_X
CG1056_CG32945_12_3R
CG6490_CG5462_3_3R
CG13897_CG1007_3_3L
CG30196_CG30217_12_2R
CG7177_CG7181_11_3L
CG15537_CG11958_2_3R
CG8248_CG8247_12_2L
CG5165_CG5474_3_3L
CG17158_CG4502_3_2L
CG2973_CG2975_11_2L
CG11233_CG12092_3_X
CG30115_CG1648_11_2R
CG30128_CG12501_12_2R
CG13855_CG13850_2_3R
CG31802_CG31786_12_2R
CG18358_CG32572_3_X
CG14669_CG2087_2_3R
CG15894_CG15893_11_X
CG3203_CG2063_12_2R
CG8335_CG30431_11_2R
CG32476_CG7020_2_3L
CG7713_CG7300_3_2L
CG10079_CG10440_2_2R
CG6069_CG12290_3_3R
CG3972_CG13374_3_X
CG11401_CG14459_2_3L
CG32391_CG33556_3_3L
CG14396_CG8681_3_2L
CG5142_CG5122_11_2L
CG30105_CG4943_3_2R
CG1078_CG9783_2_3R
CG17369_CG7009_11_3R
CG2973_CG2975_2_2L
CG6657_CG6665_11_2R
CG15160_CG10393_2_2R
CG5508_CG4976_2_3R
CG12763_CG18190_11_2R
CG1287_CG12799_12_3R
CG15744_CG1764_2_X
CG13579_CG4569_2_2R
CG5262_CG1587_12_4
CG11303_CG4882_2_2R
CG8824_CG30044_3_2R
CG5363_CG13140_11_2L
CG32018_CG11064_3_4
CG7003_CG6876_3_3L
CG9577_CG9581_2_X
CG15112_CG3894_12_2R
CG1078_CG9783_12_3R
CG14909_CG8953_2_3R
CG3536_CG13530_12_2R
CG5654_CG6806_3_3L
CG6539_CG32061_3_3L
CG6706_CG6800_3_3R
CG7619_CG7625_3_3L
CG2129_CG15336_11_X
CG7642_CG7756_11_3R
CG8573_CG3284_3_3R
CG12209_CG12914_3_2R
CG6579_CG31862_3_2L
CG1512_CG1506_12_2R
CG1983_CG15530_3_3R
CG14168_CG14173_3_3L
CG16747_CG8439_3_2R
CG7138_CG7134_2_2L
CG9885_CG15393_2_2L
CG17272_CG17271_3_3R
CG9429_CG6584_2_3R
CG11886_CG4637_12_3R
CG12919_CG2269_11_2L
CG3563_CG33330_11_3R
CG3257_CG13569_2_2R
CG16761_CG33232_3_3L
CG13936_CG12024_3_3L
CG14720_CG14718_11_3R
CG13232_CG13231_11_2R
CG2221_CG32679_12_X
CG10002_CG9288_2_3R
CG3940_CG4060_11_3R
CG4935_CG7664_2_2L
CG7488_CG12367_3_2R
CG4684_CG4641_11_3L
CG3529_CG5505_3_3L
CG32243_CG3634_2_3L
CG9125_CG13005_3_X
CG2063_CG1968_3_2L
CG6479_CG6456_12_3L
CG8216_CG8172_12_2R
CG7041_CG32707_11_X
CG17321_CG3980_3_2L
CG11018_CG10600_3_2L
CG12072_CG1322_12_3R
CG11279_CG14115_2_3L
CG33692_CG8231_2_X
CG3700_CG8788_11_2R
CG14968_CG5194_3_3L
CG15170_CG7778_12_2L
CG11994_CG11718_2_3R
CG6486_CG6494_11_3L
CG6610_CG6619_11_3L
CG7866_CG7883_2_3R
CG10931_CG5002_11_2R
CG1804_CG1815_11_3R
CG9483_CG15867_11_2L
CG11620_CG3709_12_2L
CG6625_CG9279_2_3L
CG5073_CG14867_11_3R
CG5714_CG1317_12_3L
CG5753_CG10913_3_2R
CG4013_CG4004_3_X
CG7571_CG6765_2_3L
CG6407_CG10395_2_2R
CG6538_CG14686_3_3R
CG8248_CG8247_12_2R
CG8392_CG8395_3_2R
CG30291_CG33133_12_2R
CG3857_CG3587_3_X
CG6522_CG6520_12_2R
CG3371_CG12015_3_3L
CG13545_CG30188_12_2R
CG13760_CG1578_3_X
CG4334_CG6384_2_3R
CG13746_CG8261_3_2R
CG31898_CG4083_12_3L
CG15087_CG15088_12_2R
CG15147_CG5674_3_2L
CG7556_CG11501_2_X
CG3618_CG3263_3_3L
CG1842_CG31051_2_3R
CG7881_CG14470_2_2R
CG5828_CG13388_3_2L
CG7752_CG11310_2_3L
CG3706_CG32815_11_X
CG12878_CG12428_2_3R
CG31772_CG3921_11_2L
CG31037_CG18112_2_3R
CG14542_CG6092_2_3R
CG11562_CG3582_2_2L
CG30493_CG1389_2_2L
CG3773_CG5237_2_3R
CG3254_CG2772_3_2L
CG15307_CG12641_11_X
CG6007_CG18041_12_3R
CG13314_CG5288_2_3L
CG32541_CG7537_2_X
CG7539_CG14324_12_3R
CG13926_CG7955_3_3L
CG32171_CG13028_11_3L
CG2662_CG2675_2_X
CG4683_CG12680_12_X
CG32082_CG32076_11_3L
CG8216_CG8172_12_2L
CG4965_CG5052_12_2L
CG17205_CG4335_12_3R
CG15086_CG18604_3_2R
CG10625_CG10624_12_3L
CG9316_CG9317_12_2L
CG3050_CG14064_11_3R
CG15768_CG4064_3_X
CG33979_CG10346_3_2L
CG2069_CG18173_11_3L
CG11092_CG11063_2_X
CG32741_CG14441_2_X
CG31147_CG2189_11_3R
CG16718_CG6213_12_3R
CG4398_CG15925_11_2R
CG33172_CG33173_11_X
CG3664_CG4272_3_2L
CG3700_CG12970_2_2R
CG5864_CG31140_11_3R
CG11319_CG5045_11_2L
CG7492_CG18768_12_3L
CG10420_CG10422_12_3R
CG31723_CG14071_3_2L
CG14667_CG1168_11_3R
CG13690_CG4087_3_2L
CG10757_CG10721_11_2L
CG15812_CG11495_11_3L
CG10637_CG18398_3_2L
CG7126_CG13407_11_3R
CG10992_CG12047_3_X
CG5114_CG3297_11_3L
CG13650_CG32230_12_3R
CG14187_CG7365_12_3L
CG3298_CG12909_3_2R
CG1441_CG2346_3_2R
CG15720_CG12716_3_X
CG3365_CG4291_12_2L
CG18455_CG7220_12_2R
CG12908_CG12904_2_2L
CG1966_CG11575_11_3R
CG18646_CG12985_12_X
CG2967_CG3702_12_2L
CG3324_CG2671_12_2L
CG1825_CG12927_2_2R
CG13852_CG13848_2_3R
CG10052_CG33152_2_2R
CG9802_CG4443_3_X
CG31973_CG12178_2_2L
CG2713_CG2714_12_X
CG2615_CG2617_11_2L
CG14701_CG17184_2_3R
CG11848_CG11847_3_3R
CG6934_CG6912_12_3R
CG5434_CG4159_2_3R
CG11354_CG12075_3_X
CG5394_CG5864_3_3R
CG4659_CG32297_2_3L
CG4581_CG5575_3_2R
CG9969_CG2107_11_3L
CG32057_CG6611_12_3L
CG11637_CG3902_2_3L
CG5765_CG10912_12_2R
CG3770_CG2790_2_2R
CG2694_CG2701_2_X
CG8036_CG11094_2_3R
CG4607_CG18350_2_X
CG6141_CG31862_3_2L
CG12714_CG11678_3_X
CG14448_CG11352_2_3L
CG11594_CG13902_3_3L
CG3035_CG4015_12_X
CG6630_CG2699_12_2L
CG14234_CG14235_2_X
CG9576_CG9577_3_X
CG15497_CG33528_3_3R
CG5803_CG10305_2_2L
CG32698_CG32543_12_X
CG3730_CG7765_2_2R
CG1317_CG8993_3_3L
CG16826_CG2238_11_2L
CG13847_CG15522_12_3R
CG7181_CG7625_3_3L
CG14242_CG14248_2_3R
CG31294_CG4520_3_3R
CG10080_CG15674_11_2R
CG13106_CG32982_11_2L
CG13379_CG32202_3_3L
CG11121_CG11123_11_2R
CG7488_CG17327_2_3R
CG31063_CG31064_12_3R
CG6413_CG6432_11_3R
CG13085_CG9987_11_2R
CG11247_CG11246_3_3L
CG9089_CG13001_12_X
CG8338_CG8367_3_2R
CG9865_CG10318_3_2R
CG7726_CG1669_12_2R
CG13748_CG8230_2_2R
CG14650_CG14651_11_3R
CG14767_CG12298_12_2R
CG11607_CG7532_11_2L
CG8600_CG8598_12_3L
CG13561_CG4817_12_2R
CG15141_CG5094_11_2L
CG3704_CG9272_3_2L
CG14292_CG14296_3_3R
CG8386_CG8388_12_2R
CG30007_CG1441_2_2L
CG14303_CG31224_2_3R
CG13681_CG7565_2_3L
CG2260_CG15335_12_X
CG3919_CG9598_2_3L
CG9806_CG2111_11_3R
CG13163_CG8841_2_2R
CG5121_CG4548_2_3R
CG9256_CG15627_12_2L
CG2216_CG1469_3_3R
CG9296_CG9298_3_2L
CG2967_CG32688_2_X
CG7148_CG7421_3_3L
CG12240_CG13570_3_2R
CG3038_CG2995_3_X
CG16752_CG3239_2_X
CG7181_CG7625_2_3L
CG8318_CG8342_11_3R
CG2025_CG14411_3_X
CG2257_CG3923_3_X
CG11994_CG9755_2_3R
CG5151_CG13073_12_3L
CG15122_CG15904_2_2R
CG11968_CG9427_3_3R
CG9565_CG33517_2_X
CG13138_CG18619_2_2L
CG32498_CG8588_2_X
CG18764_CG6693_12_3R
CG3662_CG3862_2_2L
CG12018_CG2021_2_3L
CG7890_CG1492_2_X
CG5938_CG3361_2_3R
CG10901_CG11963_11_3R
CG1236_CG2097_2_3R
CG14618_CG12576_2_X
CG4646_CG33131_2_2R
CG9727_CG10267_3_3R
CG10026_CG10034_11_2R
CG31052_CG13835_12_3R
CG5006_CG16963_11_2L
CG32118_CG11281_11_3L
CG13175_CG33964_11_2R
CG4443_CG9784_2_X
CG1210_CG6845_11_3L
CG33217_CG9484_11_3R
CG3725_CG2827_11_2R
CG8245_CG1142_3_2R
CG4261_CG3281_11_3R
CG9224_CG8128_3_X
CG17723_CG7729_2_3L
CG4483_CG4337_3_3R
CG10778_CG8924_2_X
CG14899_CG11966_12_3R
CG11333_CG1028_11_3R
CG33120_CG17321_3_2R
CG5772_CG18145_12_2L
CG1829_CG32508_2_X
CG3917_CG12230_3_X
CG11295_CG18445_3_2R
CG13562_CG5330_2_2R
CG11209_CG9864_12_2R
CG33996_CG5084_3_2R
CG1818_CG12929_2_2R
CG12464_CG6197_12_2R
CG17292_CG17293_11_2L
CG9062_CG13220_3_2R
CG10719_CG10699_3_2L
CG3558_CG8552_2_2L
CG8709_CG11546_12_2L
CG6272_CG7828_3_3L
CG31786_CG31787_3_2L
CG3328_CG4326_2_2R
CG7487_CG1274_11_3L
CG17778_CG16903_3_X
CG11968_CG5116_3_3R
CG13389_CG13383_3_2L
CG1505_CG2974_3_X
CG7584_CG11874_3_3R
CG13349_CG4840_12_2R
CG12119_CG7358_3_X
CG8484_CG8495_11_3R
CG3699_CG14631_3_X
CG14459_CG6914_3_3L
CG1685_CG8289_3_X
CG3692_CG9919_2_X
CG1298_CG30440_2_2R
CG32490_CG9779_2_3R
CG13073_CG5027_3_3L
CG32369_CG17888_12_3L
CG1630_CG1633_11_X
CG7744_CG10648_3_X
CG5354_CG12101_3_X
CG3059_CG18627_12_2L
CG3032_CG4593_3_X
CG10254_CG14511_11_3R
CG8861_CG8866_12_3R
CG5986_CG5429_2_3R
CG17572_CG10699_12_2L
CG4464_CG9742_2_X
CG1827_CG12928_3_2R
CG5004_CG14813_12_X
CG6493_CG8642_3_2R
CG32365_CG8277_11_3L
CG1505_CG1502_12_X
CG32675_CG1560_3_X
CG33332_CG7281_2_3R
CG4806_CG33228_12_2R
CG30373_CG2173_3_2R
CG5655_CG18619_3_2L
CG2849_CG32779_3_X
CG14616_CG15916_3_X
CG15194_CG1756_11_X
CG4192_CG17868_2_2L
CG13758_CG8310_2_X
CG6000_CG5436_2_3R
CG14305_CG14303_11_3R
CG10139_CG31033_12_3R
CG8064_CG7131_2_3R
CG3288_CG13255_11_3L
CG18577_CG31299_11_3R
CG3651_CG15218_2_2L
CG3333_CG8416_3_2R
CG11796_CG2972_3_3L
CG8014_CG15862_3_2R
CG12532_CG14052_3_X
CG1862_CG1909_11_4
CG17158_CG17660_2_2L
CG8254_CG8194_11_3L
CG10662_CG10664_11_2R
CG32036_CG32037_12_3L
CG1088_CG6120_3_3R
CG9272_CG1762_3_2L
CG1677_CG2059_3_X
CG6420_CG7718_3_3R
CG32109_CG10753_2_3L
CG13626_CG31127_12_3R
CG4096_CG2286_3_X
CG30159_CG11055_2_2R
CG8818_CG8569_3_2R
CG6446_CG4886_2_2R
CG4058_CG4000_12_3R
CG3590_CG7395_2_3L
CG13836_CG17894_2_3R
CG10972_CG4847_2_2R
CG5174_CG12263_11_2R
CG15863_CG12130_3_2L
CG14040_CG14036_2_2L
CG7512_CG7533_2_3L
CG4471_CG4445_12_2R
CG10889_CG17193_12_3R
CG5940_CG14130_12_3L
CG33978_CG2219_12_4
CG15530_CG1359_11_3R
CG10107_CG10103_3_3L
CG17018_CG13539_11_2h
CG2945_CG13377_2_X
CG13708_CG13707_12_3L
CG17218_CG6579_2_2L
CG4015_CG3939_3_X
CG30263_CG8257_3_2R
CG4884_CG12872_3_3R
CG8300_CG4626_2_X
CG13339_CG6329_11_2R
CG5608_CG14641_2_3R
CG1698_CG1648_2_2R
CG7496_CG7492_2_3L
CG10222_CG13991_2_3L
CG31852_CG31855_11_2L
CG14441_CG3203_2_X
CG8705_CG30376_2_2R
CG14814_CG14802_3_X
CG2937_CG11926_3_2L
CG15047_CG6500_11_X
CG11405_CG14622_12_X
CG18682_CG32663_12_X
CG3065_CG3832_11_2R
CG15020_CG12607_11_3L
CG2608_CG2611_11_2L
CG6414_CG32790_3_X
CG15660_CG33949_11_2R
CG1584_CG1519_12_2R
CG15098_CG15083_3_2R
CG30460_CG8946_12_2R
CG9609_CG4756_3_X
CG16817_CG8362_11_3R
CG7841_CG7945_12_3L
CG9541_CG18662_3_2L
CG5910_CG5199_2_3L
CG17046_CG2277_3_3L
CG8443_CG30118_3_2R
CG32195_CG7341_11_3L
CG2984_CG32813_11_X
CG16807_CG4877_3_3L
CG2140_CG2137_11_2L
CG12998_CG12997_11_X
CG8203_CG30466_3_2R
CG13176_CG9878_3_2R
CG30440_CG33554_2_2R
CG17046_CG17180_3_3L
CG7919_CG14562_11_3L
CG3705_CG3715_11_3L
CG8434_CG8435_2_2R
CG1241_CG32039_2_3L
CG1567_CG15204_12_X
CG11066_CG3495_2_2R
CG14681_CG17117_3_3R
CG15862_CG12128_3_2L
CG8592_CG8594_11_2R
CG13283_CG13282_3_2L
CG11095_CG18624_3_X
CG1898_CG12025_3_3L
CG11652_CG16973_3_3L
CG8205_CG8204_11_2R
CG8193_CG13743_12_2L
CG4007_CG4604_2_2R
CG11786_CG8959_12_3R
CG1676_CG15456_2_X
CG2999_CG1793_11_4
CG2286_CG1632_3_X
CG4115_CG11964_11_3R
CG2911_CG1475_3_3R
CG9027_CG30023_12_2R
CG6258_CG4751_3_2L
CG31065_CG6127_2_3R
CG3291_CG12203_3_X
CG12477_CG6884_3_3L
CG15699_CG8314_12_2R
CG5403_CG13159_12_2R
CG8430_CG30094_3_2R
CG6131_CG15884_12_3R
CG11984_CG11985_12_3R
CG3671_CG7044_12_3R
CG9361_CG18802_3_3R
CG8987_CG8978_12_2L
CG1134_CG11594_2_3L
CG31344_CG9375_3_3R
CG32793_CG14423_11_X
CG18285_CG11807_11_2R
CG32663_CG1895_11_X
CG6593_CG13622_2_3R
CG15126_CG30129_2_2R
CG9762_CG6811_3_3L
CG11098_CG31636_2_2L
CG4432_CG4437_11_3L
CG5018_CG5151_11_3L
CG14327_CG14324_2_3R
CG6151_CG6224_3_3L
CG11844_CG10238_2_3R
CG1553_CG1891_3_2L
CG11767_CG31961_12_2L
CG7012_CG31119_2_3R
CG7206_CG4999_12_3L
CG8631_CG14825_3_3L
CG4952_CG4599_3_2R
CG3305_CG8665_12_2R
CG8228_CG16789_11_3R
CG5706_CG7508_3_3R
CG12917_CG33478_12_2R
CG18572_CG1639_3_X
CG4448_CG13827_3_3R
CG5473_CG9450_11_2R
CG13890_CG32479_11_3L
CG2845_CG14048_2_X
CG10465_CG10392_11_2L
CG15617_CG8566_12_2R
CG3533_CG3441_11_2R
CG3948_CG13032_3_3L
CG13902_CG13888_3_X
CG10374_CG10214_2_3R
CG8073_CG8781_3_2R
CG6428_CG11427_11_X
CG4963_CG5520_3_3R
CG31176_CG34034_12_3R
CG9592_CG4994_11_3L
CG32108_CG10960_2_3L
CG3082_CG30373_12_2R
CG33048_CG6302_2_3L
CG16889_CG16865_3_2L
CG8739_CG8740_3_2L
CG14151_CG8019_3_3L
CG10466_CG10528_2_2L
CG5725_CG33969_2_3L
CG1550_CG1882_3_2R
CG8922_CG5010_3_X
CG1848_CG1824_12_X
CG2241_CG13648_12_3R
CG15067_CG16836_3_2R
CG6171_CG5930_11_3R
CG10555_CG11190_2_X
CG8166_CG11269_3_2R
CG1836_CG32850_2_4
CG3528_CG3240_12_2L
CG18250_CG8414_12_2R
CG34025_CG8556_2_3L
CG8266_CG8262_2_2R
CG4847_CG18431_3_2R
CG11212_CG30431_3_2R
CG7749_CG7354_12_3L
CG1228_CG1275_2_3L
CG32832_CG13283_2_2L
CG13611_CG6356_11_3R
CG30421_CG9196_11_2R
CG10473_CG10470_11_2L
CG6654_CG9427_3_3R
CG17349_CG17350_11_2R
CG4675_CG13786_12_2L
CG5273_CG4293_3_X
CG13664_CG10420_12_3R
CG10080_CG30410_12_2R
CG11271_CG11274_11_3L
CG15152_CG5758_11_2L
CG5972_CG9226_2_2L
CG17985_CG12042_12_2L
CG10080_CG9863_12_2R
CG2670_CG2867_2_3R
CG6044_CG33200_11_2R
CG9660_CG12400_12_2L
CG10175_CG10164_12_3R
CG14537_CG14535_2_2L
CG9595_CG9596_12_2L
CG13158_CG30048_11_2R
CG8418_CG8421_3_2R
CG5237_CG5217_12_3R
CG10742_CG6340_2_X
CG4165_CG16785_3_X
CG14446_CG14445_11_X
CG12359_CG14195_12_X
CG31151_CG4813_12_3R
CG10899_CG12114_12_3R
CG4878_CG18432_11_2R
CG11127_CG8777_3_2R
CG7456_CG6141_12_2L
CG10640_CG4780_3_3L
CG10272_CG33324_11_3R
CG4866_CG33130_2_2R
CG2202_CG15220_11_X
CG10061_CG10059_2_3R
CG15579_CG3697_12_X
CG31390_CG14685_3_3R
CG12730_CG3208_2_X
CG5683_CG5664_2_3L
CG7942_CG7550_2_3L
CG30101_CG10938_3_2R
CG7586_CG31605_12_2L
CG13916_CG13893_11_3L
CG5190_CG17669_2_2R
CG18398_CG10639_2_2R
CG34032_CG14119_11_3L
CG15214_CG4835_11_3L
CG1629_CG1587_3_4
CG5250_CG3773_3_3R
CG3195_CG3997_2_2R
CG14698_CG9667_3_3R
CG6276_CG4913_3_3R
CG14537_CG14535_12_2L
CG7047_CG13875_3_3L
CG13591_CG10939_3_2R
CG16890_CG16812_3_2L
CG10880_CG15386_12_2L
CG11940_CG15618_12_X
CG1138_CG15186_2_3R
CG17520_CG17947_11_3h
CG33080_CG3203_3_X
CG12276_CG12268_12_3R
CG7109_CG14537_2_2L
CG9805_CG1074_3_3R
CG17732_CG17736_11_3L
CG4854_CG4413_2_3R
CG31010_CG15543_3_3R
CG8475_CG9867_3_2L
CG3989_CG3812_3_X
CG14621_CG17686_12_X
CG1945_CG2118_2_3R
CG13685_CG7409_11_3L
CG11816_CG32631_3_X
CG9020_CG16952_3_X
CG2241_CG2246_12_3R
CG8729_CG14618_12_2R
CG4880_CG13002_11_X
CG12872_CG9688_3_3R
CG6884_CG4076_2_3L
CG10899_CG13640_12_3R
CG14925_CG14926_12_2L
CG18041_CG13605_3_3R
CG4722_CG31755_2_2L
CG10581_CG9936_11_3L
CG4511_CG12970_12_3R
CG2219_CG2168_11_4
CG3082_CG3085_11_2R
CG31750_CG6860_2_2L
CG1698_CG1648_2_2L
CG13215_CG9080_12_2R
CG17738_CG11502_11_3R
CG12856_CG10197_2_2R
CG13608_CG6193_3_3R
CG10159_CG12856_11_2R
CG5733_CG3107_12_2R
CG1584_CG1519_12_2L
CG17181_CG12031_3_3L
CG8245_CG1298_11_2R
CG3566_CG15897_3_X
CG7778_CG13389_2_2L
CG3178_CG3165_3_2L
CG3036_CG2837_2_2L
CG6677_CG31125_2_3R
CG8649_CG9802_3_X
CG32556_CG8188_12_X
CG8589_CG13942_3_2R
CG11885_CG13692_3_2L
CG32627_CG32628_11_X
CG32195_CG1279_2_3L
CG30361_CG11044_3_2R
CG9588_CG9374_3_3R
CG1092_CG9766_2_3R
CG15005_CG1295_3_3L
CG1964_CG7601_2_3R
CG1079_CG14979_2_3L
CG1916_CG12933_11_2R
CG4626_CG9650_3_X
CG1389_CG18812_12_2R
CG30428_CG13745_11_2R
CG4164_CG4133_11_2L
CG33146_CG15093_2_2R
CG33995_CG31919_11_2L
CG33673_CG7075_11_2L
CG9198_CG6294_3_X
CG3777_CG9224_3_X
CG6019_CG10120_12_3R
CG31666_CG17158_11_2L
CG10465_CG3107_12_2R
CG2915_CG2910_3_2R
CG8026_CG6729_3_2R
CG3612_CG3622_3_2R
CG8421_CG30095_11_2R
CG30172_CG3924_12_2R
CG18437_CG4621_2_3R
CG33214_CG18803_3_3L
CG30089_CG18445_12_2R
CG8232_CG10307_11_2R
CG3689_CG3967_2_3L
CG3136_CG33554_2_2R
CG13313_CG5660_2_3L
CG2264_CG12921_11_2L
CG4548_CG5116_3_3R
CG5025_CG31784_12_2L
CG30502_CG11143_12_2L
CG8971_CG7055_3_X
CG9117_CG31643_3_2L
CG7453_CG7914_2_X
CG11734_CG15458_2_X
CG32346_CG32476_3_3L
CG11206_CG11298_3_2R
CG15213_CG4603_3_3L
CG9014_CG31813_3_2L
CG12178_CG2674_3_2L
CG1086_CG13908_11_3L
CG10123_CG10188_2_2L
CG1444_CG14221_12_X
CG8231_CG4307_3_3R
CG12914_CG12210_2_2R
CG6842_CG9650_3_X
CG5820_CG3425_2_2R
CG11166_CG11121_3_2R
CG11958_CG11501_12_3R
CG17601_CG7872_11_X
CG3454_CG12209_2_2L
CG7685_CG14309_3_3R
CG13900_CG11274_12_3L
CG1782_CG10459_3_2L
CG3805_CG15475_2_2L
CG8312_CG13318_3_3R
CG13434_CG13425_3_2R
CG15308_CG2968_2_X
CG6175_CG7573_3_3L
CG1651_CG1629_12_4
CG2045_CG15245_2_X
CG10473_CG10470_11_2R
CG18642_CG3736_2_2L
CG12120_CG10798_11_X
CG31229_CG7702_11_3R
CG14036_CG18174_12_2L
CG6189_CG10742_12_X
CG15088_CG33998_3_2R
CG31794_CG13085_3_2L
CG15231_CG30295_3_2R
CG32355_CG5994_2_3L
CG15444_CG33196_12_2L
CG9366_CG6474_11_3R
CG14895_CG10405_3_3R
CG9965_CG34025_2_3L
CG3573_CG3025_11_X
CG32344_CG32343_12_3L
CG31787_CG5790_11_2L
CG2041_CG1495_3_4
CG10230_CG10367_3_3R
CG5727_CG4901_3_2L
CG17520_CG8327_2_3R
CG11093_CG1710_3_X
CG13640_CG7016_3_3R
CG8953_CG8956_12_3R
CG13705_CG13704_11_3L
CG8176_CG9379_2_3R
CG1138_CG15180_12_3R
CG13503_CG5303_3_2R
CG16786_CG33519_12_2R
CG7359_CG6223_12_X
CG9060_CG5703_11_X
CG8420_CG18389_3_3R
CG14820_CG14821_11_3L
CG3284_CG11342_3_3R
CG12840_CG12838_11_2L
CG5802_CG17299_11_3R
CG13871_CG8920_11_2R
CG14050_CG2845_3_X
CG12219_CG13539_12_X
CG6877_CG4059_2_3L
CG10112_CG17922_2_2R
CG14506_CG12498_2_X
CG5413_CG5407_12_3R
CG4542_CG14805_3_X
CG6816_CG32664_12_X
CG6569_CG13415_3_3R
CG12131_CG12134_11_2R
CG6265_CG6134_12_3R
CG4229_CG4123_2_3L
CG6678_CG18112_11_3R
CG6914_CG33772_2_3L
CG18304_CG10158_12_2L
CG15203_CG18085_2_X
CG13408_CG5778_2_3R
CG6884_CG9028_12_3L
CG8818_CG11979_12_2R
CG32793_CG3592_11_X
CG1602_CG2144_3_2R
CG13401_CG17608_12_2L
CG31653_CG3805_11_2L
CG11103_CG1810_3_X
CG13408_CG10293_2_3R
CG3131_CG3119_12_2L
CG9954_CG11110_11_2R
CG3943_CG13949_11_2L
CG3008_CG15625_11_2L
CG33481_CG2380_2_4
CG11621_CG5964_12_3L
CG1821_CG1827_11_2R
CG10915_CG5733_2_2R
CG5538_CG5025_2_2L
CG10214_CG10375_3_3R
CG7182_CG7112_3_3L
CG15080_CG15096_2_2R
CG2411_CG8732_11_2L
CG32973_CG16879_11_2L
CG3216_CG9327_3_2R
CG8326_CG1728_2_X
CG30379_CG14764_2_2R
CG18024_CG32986_11_2L
CG33057_CG12212_12_X
CG2227_CG15307_3_X
CG8383_CG33217_11_3R
CG2083_CG9973_12_3L
CG14360_CG7705_3_3R
CG13209_CG13202_2_2R
CG7214_CG7211_3_2L
CG5029_CG5102_3_2L
CG12763_CG10794_11_2R
CG8959_CG9484_12_3R
CG1667_CG1584_2_2L
CG6562_CG13502_2_2R
CG1812_CG32763_12_X
CG32490_CG31478_11_3R
CG13366_CG13365_12_X
CG33139_CG8207_3_2R
CG31998_CG1587_3_4
CG12703_CG1691_3_X
CG12202_CG12199_2_X
CG2381_CG1836_3_4
CG5818_CG7254_12_2L
CG10122_CG30077_3_2R
CG30181_CG33151_12_2R
CG3283_CG15237_2_2L
CG34018_CG17712_3_2L
CG9300_CG7945_3_3L
CG14157_CG6559_2_3L
CG3909_CG9804_3_3R
CG12439_CG13106_11_2L
CG3085_CG3082_3_2R
CG8237_CG8235_2_2L
CG7439_CG7739_2_3L
CG7999_CG7375_2_3L
CG5254_CG7727_11_X
CG31922_CG5118_2_2L
CG9400_CG15890_11_X
CG8728_CG30380_12_2R
CG7197_CG8602_3_3L
CG13886_CG12003_12_3L
CG11641_CG2121_2_2L
CG13048_CG13046_12_3L
CG11093_CG11154_3_4
CG3189_CG15845_3_2L
CG17492_CG9272_3_2L
CG6224_CG12713_11_3L
CG17005_CG3738_11_2L
CG1675_CG1472_2_2L
CG8151_CG30070_11_2R
CG12548_CG13970_3_2L
CG16940_CG1265_3_3L
CG3244_CG15630_3_2L
CG11139_CG11140_12_2L
CG8643_CG8642_2_2L
CG10619_CG18397_12_2L
CG9282_CG7110_3_2L
CG7908_CG7920_2_3R
CG3036_CG3920_11_2L
CG18287_CG7581_2_3R
CG12838_CG4471_2_2R
CG11654_CG11655_11_X
CG14132_CG13900_11_3L
CG17158_CG6388_3_2L
CG15153_CG15152_3_2L
CG30497_CG1555_12_2L
CG18048_CG10296_11_3R
CG11968_CG11971_12_3R
CG12806_CG7538_11_3R
CG1663_CG12924_2_2L
CG18042_CG17834_3_2L
CG1354_CG1572_3_X
CG15784_CG3239_11_X
CG8141_CG8483_2_3R
CG15211_CG13364_11_X
CG8588_CG32243_11_3L
CG13999_CG13998_12_2L
CG15133_CG6115_3_2R
CG7194_CG7066_3_3L
CG7306_CG7323_2_3L
CG10830_CG31191_12_3R
CG11228_CG8321_12_2R
CG4778_CG13131_3_2L
CG7324_CG32436_3_3L
CG13950_CG4276_2_2L
CG4678_CG13008_11_X
CG30420_CG5522_11_2R
CG6341_CG8910_2_2R
CG31790_CG31751_3_2L
CG4005_CG3924_3_2R
CG8783_CG6513_12_3L
CG13499_CG13500_12_2R
CG14658_CG14659_12_3R
CG7213_CG33274_3_3L
CG33514_CG18314_2_3L
CG10333_CG10414_2_2R
CG12662_CG10966_3_X
CG31000_CG2003_3_3R
CG8549_CG10103_2_3L
CG11723_CG7261_3_2L
CG32390_CG32386_12_3L
CG8711_CG18316_3_2R
CG9012_CG32711_11_X
CG11768_CG8236_3_3R
CG13014_CG9802_2_X
CG3715_CG3922_2_3L
CG5771_CG5786_11_3R
CG32392_CG10037_3_3L
CG33553_CG11828_11_3R
CG5654_CG8522_3_3L
CG10936_CG30106_12_2R
CG6696_CG6816_12_X
CG3705_CG14577_2_3L
CG31212_CG5316_3_3R
CG5017_CG5003_2_3R
CG18397_CG3244_3_2L
CG7761_CG10265_2_2R
CG13790_CG13791_12_2L
CG30270_CG3612_11_2R
CG17294_CG13391_2_2L
CG31732_CG11861_12_2L
CG11874_CG11876_3_3R
CG7369_CG32451_11_3L
CG8654_CG13167_3_2R
CG1572_CG8557_2_X
CG12035_CG14830_2_3L
CG33203_CG33553_3_3R
CG14080_CG10419_3_3L
CG1648_CG10265_2_2R
CG9353_CG3701_11_2R
CG9227_CG9222_3_2L
CG17818_CG6424_12_2R
CG31175_CG6240_2_3R
CG6293_CG6303_12_3R
CG5010_CG32562_2_X
CG2145_CG2174_11_X
CG2121_CG2038_3_2L
CG6211_CG3823_2_X
CG3059_CG8676_3_2L
CG7875_CG15522_3_3R
CG8889_CG17509_3_2R
CG4182_CG12110_12_2L
CG7484_CG6064_2_3L
CG4924_CG7417_3_2R
CG4563_CG3492_3_2R
CG5888_CG4952_12_2L
CG15245_CG32696_12_X
CG6454_CG18528_12_3R
CG2201_CG12548_11_2R
CG8342_CG6104_2_3R
CG3029_CG10904_2_2R
CG31342_CG7488_11_3R
CG13415_CG31431_11_3R
CG33183_CG3454_3_2R
CG13733_CG32185_3_3L
CG15916_CG18102_11_X
CG12998_CG8915_2_X
CG7816_CG31035_3_3R
CG1152_CG10047_3_3R
CG10361_CG8833_12_3L
CG2346_CG12140_11_2L
CG8487_CG8490_11_2R
CG9541_CG16826_11_2L
CG3424_CG3408_12_3L
CG6501_CG4909_3_2R
CG7629_CG14325_11_3R
CG10711_CG10743_3_3L
CG2674_CG2718_11_2L
CG17994_CG30431_2_2L
CG1492_CG7349_3_X
CG12374_CG17579_11_2R
CG9523_CG9527_2_2L
CG4261_CG6323_11_3R
CG3318_CG12240_2_2R
CG30343_CG2049_2_2L
CG10423_CG11875_3_3R
CG18410_CG11375_12_3R
CG4867_CG10596_2_3L
CG18428_CG6369_3_3R
CG5198_CG18619_2_2L
CG8251_CG11770_3_2L
CG14980_CG10849_3_3L
CG15711_CG32732_2_X
CG14973_CG1934_2_3L
CG33141_CG10844_11_2R
CG7202_CG14101_2_3L
CG31096_CG5039_11_3R
CG12885_CG3373_11_3R
CG31639_CG13988_3_2L
CG7872_CG17601_3_X
CG8332_CG3416_3_2R
CG2095_CG2082_12_3R
CG2040_CG30343_3_2R
CG9992_CG4239_3_X
CG2867_CG2943_11_3R
CG17042_CG32843_2_2R
CG12913_CG12911_11_2R
CG4625_CG5112_3_3R
CG7400_CG9257_2_2L
CG2708_CG7918_11_3R
CG8104_CG14163_11_3L
CG13455_CG7272_11_3L
CG1516_CG30010_3_2L
CG15589_CG1148_11_3R
CG13326_CG17054_3_2R
CG3033_CG3025_12_X
CG3240_CG11999_3_3R
CG7945_CG6506_11_3L
CG31040_CG7875_11_3R
CG11191_CG14762_12_2L
CG14803_CG14816_12_X
CG12111_CG12065_3_X
CG4940_CG6768_2_3R
CG8057_CG8788_3_2R
CG8777_CG8075_11_2L
CG12030_CG3402_2_3L
CG9231_CG7654_12_3L
CG18144_CG5603_12_2L
CG17248_CG13929_12_3L
CG14395_CG6188_11_3R
CG1674_CG33481_2_4
CG34007_CG7221_12_2L
CG12816_CG3996_11_3R
CG8759_CG12374_3_2R
CG1600_CG2140_3_2L
CG33200_CG11301_11_2R
CG9677_CG9674_12_3L
CG13942_CG8603_11_2R
CG5403_CG13550_12_2R
CG1692_CG10996_2_X
CG31187_CG17816_2_3R
CG32510_CG1753_3_X
CG7126_CG7125_12_3R
CG33772_CG14457_3_3L
CG3278_CG8426_11_2R
CG12321_CG7957_3_3R
CG10504_CG18023_11_3L
CG13676_CG7487_12_3L
CG2934_CG15239_11_X
CG12134_CG2328_11_2L
CG31320_CG8489_12_3R
CG7456_CG6144_3_2L
CG7846_CG32095_12_3L
CG14715_CG18476_2_3R
CG15016_CG4097_12_3L
CG9437_CG4279_2_2R
CG7293_CG10361_2_3L
CG11258_CG7656_12_3L
CG32043_CG14180_11_3L
CG17266_CG15909_3_2R
CG5836_CG5692_3_3R
CG18764_CG14712_11_3R
CG18177_CG8189_11_3L
CG12101_CG11122_2_X
CG2715_CG32795_12_X
CG12086_CG1009_3_3L
CG11321_CG17378_3_2L
CG31140_CG13603_2_3R
CG8949_CG4949_3_X
CG12477_CG7181_11_3L
CG8004_CG8013_2_3L
CG2252_CG11444_3_X
CG4936_CG10889_2_3R
CG5385_CG5655_2_2L
CG14507_CG15817_3_3R
CG13885_CG17046_3_3L
CG14200_CG33525_11_X
CG9620_CG9617_12_3R
CG9680_CG9701_3_3L
CG6176_CG34042_12_2L
CG10726_CG10895_3_2R
CG11876_CG11877_11_3R
CG4813_CG5063_11_3R
CG7340_CG7381_12_3R
CG3273_CG3189_2_2L
CG10497_CG15667_3_2R
CG32625_CG11130_3_X
CG1451_CG31048_3_3R
CG30278_CG5799_3_2R
CG4756_CG9606_2_X
CG5798_CG6764_11_3R
CG11123_CG7626_2_2R
CG3931_CG5373_3_2R
CG1578_CG1467_3_X
CG13761_CG8636_12_X
CG2246_CG15515_11_3R
CG3792_CG8891_2_2L
CG11791_CG13650_11_3R
CG3422_CG32579_12_X
CG7238_CG11030_3_2L
CG12015_CG3279_2_3L
CG8470_CG15914_3_X
CG31040_CG7866_3_3R
CG3074_CG5709_3_2R
CG11212_CG11211_11_2L
CG3766_CG3769_11_2L
CG12235_CG12234_12_X
CG13492_CG13493_3_2R
CG12481_CG13403_2_X
CG18768_CG32375_12_3L
CG13348_CG6704_2_2R
CG1708_CG11107_3_2R
CG31142_CG5289_2_3R
CG8479_CG8485_12_2R
CG10038_CG5276_3_3R
CG17211_CG2772_12_2L
CG17868_CG18480_3_2L
CG13128_CG13129_11_2L
CG5629_CG5835_12_3R
CG6227_CG9164_2_X
CG8146_CG3806_3_X
CG12207_CG6046_3_3R
CG3651_CG6589_12_2L
CG5545_CG5526_12_2R
CG14253_CG31075_2_3R
CG11993_CG11033_11_3R
CG32393_CG16940_12_3L
CG5646_CG5670_11_3R
CG16910_CG2928_12_2R
CG9084_CG7736_3_2R
CG33175_CG1619_12_X
CG30116_CG5226_3_2R
CG4399_CG4376_2_X
CG4196_CG12268_2_3R
CG9761_CG1109_3_3R
CG5272_CG17839_3_3L
CG3690_CG2889_11_X
CG14625_CG11381_11_X
CG10002_CG10009_12_3R
CG31935_CG14352_3_2L
CG4561_CG33158_3_3L
CG10610_CG2017_2_3R
CG4166_CG17361_3_3L
CG1783_CG11360_11_4
CG14132_CG7314_3_3L
CG5643_CG5824_3_3R
CG32536_CG7884_12_X
CG3281_CG6815_12_3R
CG1263_CG16973_12_3L
CG11763_CG12892_2_2L
CG15623_CG31665_3_2L
CG14632_CG3711_12_X
CG7540_CG5231_3_3L
CG4293_CG7727_3_X
CG4982_CG13062_11_3L
CG13226_CG13955_2_2R
CG13201_CG12352_3_2R
CG14045_CG32676_12_X
CG8230_CG33199_12_2L
CG15489_CG6860_2_2L
CG31146_CG2616_11_3R
CG10633_CG4814_11_3L
CG7314_CG32088_11_3L
CG18102_CG3566_3_X
CG15390_CG8506_11_2L
CG13218_CG13228_3_2R
CG8632_CG15920_2_2R
CG13379_CG9028_11_3L
CG9095_CG15028_3_X
CG33308_CG10869_3_2L
CG7483_CG9613_2_3R
CG3253_CG3209_3_2R
CG13380_CG4166_12_3L
CG10853_CG12004_12_3L
CG8873_CG6521_12_2L
CG8165_CG8176_11_3R
CG5067_CG5060_11_3R
CG3218_CG3193_2_X
CG1877_CG15835_2_2L
CG16963_CG16965_11_2L
CG6752_CG1104_3_3R
CG10320_CG15678_2_2R
CG6831_CG13298_12_3L
CG5112_CG5111_2_3R
CG9333_CG13209_2_2R
CG9099_CG4880_3_X
CG5733_CG5134_3_2R
CG3420_CG9436_12_2R
CG10741_CG32280_3_3L
CG3152_CG3274_3_2R
CG4713_CG6201_2_2L
CG14342_CG5397_11_2L
CG13012_CG13011_3_X
CG15367_CG11103_3_X
CG5589_CG32187_12_3L
CG17580_CG31773_2_X
CG15861_CG3770_3_2R
CG3419_CG30165_12_2R
CG13566_CG11390_12_2R
CG3600_CG16902_11_X
CG14366_CG14365_11_3R
CG8928_CG15603_2_X
CG4537_CG5924_2_2L
CG14892_CG10345_2_3R
CG12755_CG13297_12_3L
CG7921_CG6148_3_3R
CG11064_CG11059_2_4
CG1721_CG11886_2_3R
CG17996_CG31812_2_2R
CG5012_CG13313_11_3L
CG11257_CG8839_3_2R
CG1407_CG12129_3_2L
CG14619_CG14613_2_X
CG15396_CG31690_11_2L
CG14290_CG14645_3_3R
CG11501_CG11516_3_3R
CG5248_CG17622_3_3R
CG7047_CG32346_2_3L
CG12492_CG5212_2_3R
CG5461_CG15489_3_2L
CG33969_CG11396_3_3L
CG9754_CG14621_11_X
CG13185_CG7865_2_2R
CG9864_CG9204_12_2R
CG7231_CG7221_2_2L
CG10909_CG7340_12_3R
CG4921_CG6493_2_2R
CG2249_CG12918_2_2L
CG6817_CG7376_11_3L
CG8808_CG8830_12_2R
CG15916_CG1135_11_3L
CG11121_CG1911_2_2R
CG13003_CG13004_11_X
CG5582_CG7446_3_3L
CG3153_CG14358_2_3R
CG31634_CG31635_12_2L
CG5397_CG5423_11_2L
CG12565_CG2934_3_X
CG1864_CG2617_2_2R
CG6705_CG6703_12_3R
CG17118_CG6750_2_2L
CG10712_CG11115_3_3L
CG10222_CG10724_3_3L
CG3200_CG32345_12_3L
CG18480_CG3938_2_2L
CG6348_CG5163_3_3R
CG11070_CG9200_2_2L
CG6805_CG15609_2_2R
CG31258_CG4759_11_3R
CG6359_CG18616_11_3R
CG7176_CG32356_3_3L
CG15376_CG6379_2_X
CG10932_CG6170_3_X
CG31752_CG33120_12_2L
CG13983_CG9491_3_2L
CG15594_CG1157_11_3R
CG9307_CG9297_11_3R
CG5827_CG31651_2_2L
CG1385_CG2264_3_2L
CG4082_CG14687_11_3R
CG14843_CG31330_2_3R
CG9999_CG10223_2_2L
CG8746_CG33141_11_2L
CG32298_CG13800_3_3L
CG13002_CG4937_12_X
CG5072_CG4918_11_2R
CG13922_CG1977_12_3L
CG6791_CG31363_12_3R
CG14770_CG3056_11_X
CG5917_CG14658_2_3L
CG8079_CG7897_3_2R
CG11050_CG31813_2_2L
CG14806_CG3848_2_X
CG9480_CG18375_2_2R
CG13759_CG13760_2_X
CG3270_CG3403_2_2L
CG10484_CG10492_11_2L
CG32136_CG6907_12_2R
CG8085_CG11866_3_2R
CG15425_CG3352_11_2L
CG15015_CG15016_3_3L
CG6772_CG7337_12_2L
CG10846_CG4140_2_2L
CG31917_CG33995_11_2L
CG10675_CG7756_3_3R
CG11248_CG11246_11_3L
CG10405_CG14883_11_3R
CG1597_CG1738_3_X
CG17364_CG18649_11_3L
CG5603_CG5604_2_2L
CG5186_CG5189_11_2R
CG5780_CG6167_3_2L
CG4201_CG5013_3_3R
CG1639_CG1657_3_X
CG11027_CG2219_12_4
CG11027_CG32017_2_4
CG7192_CG7128_3_X
CG14728_CG5789_2_3R
CG14296_CG14291_2_3R
CG31547_CG2902_12_3R
CG6932_CG1451_3_3R
CG6312_CG17100_3_3R
CG33149_CG10339_2_2R
CG4091_CG1598_12_2R
CG4445_CG12832_12_2L
CG6995_CG31118_2_3R
CG10327_CG4585_12_2R
CG3620_CG14407_11_X
CG1263_CG10866_3_3L
CG9231_CG9330_3_3L
CG10964_CG2286_12_X
CG14352_CG31641_11_2L
CG18783_CG5203_3_2L
CG13630_CG6875_3_3R
CG3533_CG6401_12_2R
CG8604_CG8811_2_2R
CG7558_CG7935_3_3L
CG5675_CG8408_2_X
CG7914_CG10260_11_X
CG9206_CG18811_11_3L
CG3121_CG33554_3_2R
CG8416_CG8418_2_2R
CG7413_CG13902_12_X
CG17265_CG17264_11_2L
CG13766_CG3479_3_2L
CG7889_CG1529_12_X
CG1667_CG1584_2_2R
CG13531_CG3661_3_2R
CG18627_CG3059_2_2L
CG11907_CG33529_2_2L
CG9637_CG9588_12_3R
CG12919_CG2269_11_2R
CG33717_CG10546_2_3L
CG5160_CG5181_12_2L
CG12092_CG11233_12_X
CG1657_CG11759_2_X
CG6919_CG13380_12_3R
CG8404_CG8274_3_2R
CG31711_CG31712_2_2L
CG18193_CG2150_11_3R
CG7581_CG1911_3_3R
CG6118_CG5178_3_3R
CG8097_CG9220_2_X
CG2652_CG2647_3_X
CG32052_CG33205_11_3L
CG5380_CG4548_3_3R
CG3019_CG32859_2_X
CG9806_CG2111_3_X
CG1587_CG1629_2_4
CG31133_CG6178_3_3R
CG14865_CG14866_3_3R
CG18090_CG14636_2_3R
CG8161_CG9378_2_3R
CG7200_CG31746_12_2L
CG12654_CG32700_12_X
CG1619_CG14791_2_X
CG8783_CG8947_12_3L
CG11284_CG12108_2_X
CG2213_CG9160_2_3L
CG8726_CG8725_3_2R
CG1410_CG1414_11_X
CG12921_CG32486_11_3L
CG4161_CG15257_11_2L
CG4733_CG4538_2_3R
CG18005_CG11994_3_3R
CG32667_CG15201_3_X
CG10260_CG11699_3_X
CG8198_CG11678_2_X
CG6299_CG15642_2_X
CG15736_CG15735_3_X
CG8725_CG11198_2_2R
CG33334_CG5740_11_3R
CG8274_CG8415_2_2R
CG7727_CG13366_2_X
CG1142_CG3278_3_2L
CG9253_CG4426_3_2L
CG11686_CG15889_2_3R
CG3953_CG5292_12_3R
CG9096_CG16952_2_X
CG10912_CG14496_3_2R
CG6814_CG5823_3_3R
CG12072_CG31012_3_3R
CG8224_CG8216_2_2R
CG12384_CG13201_12_2R
CG8782_CG8780_12_3L
CG1965_CG1104_2_3R
CG31369_CG11076_12_3R
CG5829_CG5836_12_3R
CG11153_CG2999_2_4
CG8141_CG15471_3_X
CG10713_CG33263_11_3L
CG7073_CG5383_2_3R
CG8676_CG8674_11_2L
CG8841_CG13016_3_2R
CG2411_CG8732_11_2R
CG11502_CG10032_11_3R
CG7735_CG9291_2_2R
CG13321_CG3915_2_2R
CG4329_CG33143_3_2R
CG9277_CG7744_3_2R
CG7761_CG2906_3_2R
CG3291_CG32533_2_X
CG4074_CG4186_3_3L
CG11679_CG8944_12_X
CG12932_CG12931_11_2L
CG1763_CG1697_11_X
CG13333_CG8487_11_2R
CG12910_CG18408_11_2L
CG12909_CG12905_2_2L
CG6586_CG6596_11_3L
CG30466_CG8203_3_2L
CG14593_CG7845_2_2R
CG15464_CG6775_11_X
CG6388_CG5442_2_2L
CG4741_CG13594_12_2R
CG4064_CG12239_11_X
CG10754_CG11008_3_3L
CG14720_CG12594_3_3R
CG13933_CG12018_3_3L
CG4123_CG4118_12_3L
CG12920_CG1371_2_2R
CG2555_CG15729_2_X
CG2258_CG11710_12_X
CG11828_CG13597_3_3R
CG6879_CG6325_11_3R
CG6454_CG17785_2_3R
CG9710_CG9712_11_3L
CG1407_CG12129_3_2R
CG1871_CG15352_3_X
CG17377_CG11236_3_2L
CG1657_CG11156_2_X
CG8492_CG7422_12_3L
CG15233_CG9403_3_2R
CG30172_CG13567_3_2R
CG6812_CG14080_2_3L
CG16752_CG12730_11_X
CG3199_CG9652_2_3R
CG5848_CG4278_3_2L
CG14591_CG33131_11_2L
CG10849_CG10850_11_3L
CG6860_CG5353_3_2L
CG13800_CG32306_11_3L
CG12272_CG5165_2_3L
CG6643_CG6959_3_3R
CG3181_CG3178_12_2L
CG14687_CG14692_2_3R
CG3427_CG15235_12_2R
CG8363_CG8287_2_3L
CG3379_CG2210_3_3R
CG11815_CG3704_12_2L
CG8390_CG8376_2_2R
CG4558_CG1560_3_X
CG31109_CG11839_3_3R
CG14395_CG18090_12_3R
CG3041_CG9924_2_3R
CG7085_CG10882_2_2L
CG15871_CG33249_2_X
CG3016_CG5354_2_X
CG10280_CG9742_2_3R
CG1523_CG1647_3_3R
CG15471_CG6986_12_X
CG14867_CG6130_2_3R
CG5946_CG7283_3_3L
CG8641_CG14823_3_3L
CG3717_CG3707_12_X
CG11089_CG31121_2_3R
CG8246_CG6064_2_2R
CG32042_CG4432_11_3L
CG14969_CG13875_2_3L
CG5841_CG13076_3_3L
CG6568_CG30101_12_2R
CG11614_CG3797_12_3L
CG10113_CG10101_12_3R
CG11009_CG11010_11_3L
CG5711_CG15153_2_2L
CG1554_CG11699_3_X
CG6190_CG7600_3_3L
CG6253_CG5989_2_3L
CG11412_CG11418_2_X
CG32531_CG12202_3_X
CG10564_CG33486_3_3L
CG3907_CG3140_3_2R
CG14416_CG14506_11_X
CG31992_CG1783_3_4
CG12626_CG11160_3_X
CG8118_CG32136_12_2R
CG5929_CG1832_11_2L
CG1315_CG17603_3_3R
CG14755_CG11641_11_2R
CG9470_CG8500_3_3R
CG5895_CG12284_2_3L
CG9856_CG9875_3_2R
CG5776_CG12292_3_2L
CG4685_CG1081_12_3R
CG10761_CG14426_12_X
CG9381_CG16788_3_3R
CG3711_CG3034_3_X
CG5094_CG15141_3_2L
CG12119_CG12120_12_X
CG9884_CG3528_2_2L
CG32435_CG12977_2_3L
CG5682_CG16972_2_2L
CG8613_CG8617_2_2R
CG2256_CG2257_12_X
CG11140_CG1624_12_2L
CG13001_CG1572_3_X
CG4097_CG10590_2_3L
CG10318_CG5912_2_2R
CG31634_CG17570_11_2L
CG11127_CG11139_2_2L
CG6866_CG9293_2_2L
CG13038_CG4962_11_3L
CG5785_CG8581_3_2R
CG8567_CG8637_2_3L
CG5919_CG3308_2_3R
CG4802_CG6546_2_2R
CG12775_CG17018_3_2L
CG6066_CG5880_3_3R
CG8583_CG8582_2_3L
CG12754_CG7796_3_2R
CG7662_CG7748_12_3R
CG4288_CG4257_12_3R
CG7927_CG7558_2_3L
CG14718_CG14720_2_3R
CG9921_CG12223_3_X
CG7341_CG5137_2_3L
CG13599_CG5857_2_3R
CG15757_CG11816_2_X
CG3595_CG17788_3_X
CG4186_CG4042_2_3L
CG8134_CG9281_2_X
CG1453_CG18292_3_X
CG2694_CG2706_11_X
CG5037_CG5034_11_2L
CG7798_CG18065_11_2R
CG3163_CG30172_2_2R
CG32721_CG12155_3_X
CG6378_CG6354_12_3R
CG6685_CG8091_3_3L
CG11403_CG11405_12_X
CG14861_CG6974_2_3R
CG11050_CG31634_2_2L
CG4233_CG10726_3_2L
CG3642_CG3662_11_2L
CG17213_CG31760_11_2L
CG9650_CG3071_3_X
CG32163_CG34037_2_3R
CG6357_CG10808_2_2R
CG7726_CG7735_2_2R
CG5931_CG10516_3_3L
CG15914_CG8962_2_X
CG2258_CG3610_11_X
CG14174_CG1319_3_3L
CG16747_CG8862_3_2R
CG15747_CG10617_11_X
CG9893_CG9890_12_2R
CG3703_CG3699_12_X
CG17767_CG14221_12_X
CG1629_CG2257_12_X
CG6301_CG5859_11_2R
CG13018_CG13016_3_2R
CG16865_CG7793_11_2L
CG14149_CG6409_2_3L
CG30159_CG12845_11_2R
CG32775_CG13364_12_X
CG8025_CG7762_3_3L
CG32542_CG7332_11_X
CG3552_CG3434_2_3L
CG13202_CG7754_3_2R
CG4617_CG8300_3_X
CG14437_CG3126_2_X
CG2657_CG1518_2_X
CG13689_CG17941_2_2L
CG33181_CG11219_2_X
CG14426_CG4607_11_X
CG1621_CG1620_12_2L
CG17270_CG17271_12_3R
CG11581_CG11584_11_X
CG5813_CG4455_3_2R
CG9018_CG8189_12_3L
CG3061_CG9922_2_3R
CG32743_CG14435_2_X
CG17645_CG17738_11_3R
CG1662_CG1673_11_X
CG31223_CG15693_3_3R
CG13379_CG9028_3_3L
CG2330_CG15186_11_3R
CG4215_CG15284_2_2L
CG32666_CG1756_2_X
CG31639_CG9222_11_2L
CG5955_CG32428_2_3L
CG5194_CG4911_12_3L
CG8542_CG8531_3_2R
CG1856_CG2261_2_3R
CG12134_CG2328_11_2R
CG8142_CG6492_3_X
CG9515_CG11050_3_2L
CG16899_CG8383_3_3R
CG7164_CG7179_3_2L
CG7873_CG11680_3_2L
CG10337_CG10334_12_2L
CG6358_CG4934_3_X
CG2962_CG15308_12_X
CG10428_CG31751_3_2L
CG10415_CG7334_11_3L
CG2331_CG15109_12_2R
CG31475_CG3772_11_3R
CG17521_CG2772_11_2L
CG9320_CG9319_3_2R
CG9209_CG12395_12_X
CG33680_CG30428_3_2R
CG9330_CG8887_12_3L
CG1911_CG10600_2_2L
CG8272_CG8269_3_2R
CG33213_CG12259_12_3R
CG3520_CG9812_12_2R
CG7664_CG4132_3_2L
CG31371_CG2239_12_3R
CG4495_CG4496_2_2L
CG7614_CG12935_3_2R
CG15219_CG6691_12_2R
CG13924_CG1828_2_3L
CG11324_CG11199_3_2L
CG4103_CG3688_3_2L
CG30080_CG30115_12_2R
CG8944_CG15896_11_X
CG6170_CG6227_11_X
CG12928_CG1821_2_2R
CG12262_CG18768_3_3L
CG31777_CG33122_12_2L
CG4720_CG4550_2_3R
CG31183_CG14877_12_3R
CG14515_CG11899_11_3R
CG3564_CG17592_2_X
CG12754_CG7897_2_2L
CG1344_CG32061_3_2L
CG14830_CG32381_12_3L
CG32717_CG15191_11_X
CG3407_CG11018_12_2L
CG11655_CG9198_2_X
CG9770_CG7788_3_3R
CG9801_CG8223_3_3R
CG4451_CG17190_12_3R
CG10337_CG13111_12_2L
CG6672_CG6684_12_3R
CG6226_CG4931_3_3R
CG31634_CG6514_12_2L
CG1397_CG1938_3_X
CG17723_CG32346_12_3L
CG18812_CG30497_12_2L
CG13133_CG13134_12_2L
CG14720_CG12594_11_3R
CG9121_CG9124_12_2L
CG9390_CG7758_12_3L
CG32975_CG32973_2_2L
CG7300_CG6431_3_2L
CG8736_CG8735_12_2R
CG3221_CG9327_3_2R
CG15312_CG6659_2_X
CG10798_CG14269_2_X
CG15717_CG7990_2_X
CG9073_CG9067_12_2R
CG9426_CG10364_2_2L
CG10954_CG15130_2_2R
CG13123_CG4535_3_2L
CG4300_CG10426_3_3L
CG12341_CG7222_3_2R
CG31063_CG11876_3_3R
CG6521_CG6627_3_2L
CG1318_CG15012_2_3L
CG11369_CG12153_11_X
CG9495_CG15817_2_3R
CG17544_CG31798_3_2R
CG5357_CG13552_11_2R
CG2412_CG8016_2_2L
CG6433_CG15142_12_2L
CG3488_CG7742_11_2L
CG3822_CG10830_12_3R
CG6602_CG4911_12_3L
CG11450_CG3702_12_2L
CG10738_CG10089_2_3L
CG32365_CG17888_12_3L
CG34005_CG14495_2_2R
CG10084_CG10123_11_2L
CG2713_CG2709_11_X
CG7813_CG4700_3_2R
CG8771_CG13148_3_2R
CG12746_CG2931_2_3R
CG33988_CG30421_3_2R
CG8336_CG4999_12_3L
CG15888_CG15887_12_3R
CG12584_CG1056_3_3R
CG18619_CG5385_3_2L
CG4236_CG11755_12_3R
CG5819_CG3413_2_2R
CG10186_CG10132_3_2R
CG9900_CG13761_2_X
CG9193_CG9183_12_2R
CG11436_CG3527_3_X
CG15778_CG3160_2_X
CG10603_CG10619_12_2R
CG2238_CG13401_11_2L
CG4633_CG10670_2_3L
CG7904_CG2245_12_3R
CG4147_CG1575_11_X
CG9473_CG8481_3_3R
CG4097_CG4086_12_3L
CG12659_CG1597_3_X
CG13650_CG31108_12_3R
CG11107_CG1712_2_2R
CG32645_CG15899_12_X
CG1528_CG6066_3_3R
CG9328_CG9333_2_2L
CG1628_CG9817_12_X
CG12239_CG13141_3_X
CG8806_CG8808_11_2R
CG3181_CG4897_2_2L
CG12238_CG12235_12_X
CG7471_CG13717_2_3L
CG8923_CG33935_12_X
CG7574_CG7143_12_3L
CG9864_CG11208_11_2R
CG13591_CG4569_12_2R
CG31991_CG31739_11_2L
CG14577_CG32446_11_3L
CG7306_CG6996_3_3L
CG3208_CG3201_12_X
CG17469_CG2177_2_4
CG10417_CG30440_12_2R
CG2183_CG11482_11_2L
CG32391_CG18348_12_3L
CG13140_CG5694_3_2L
CG15530_CG7825_12_3R
CG5498_CG5725_3_3L
CG18765_CG14718_3_3R
CG4947_CG5139_2_2L
CG11999_CG1161_3_3R
CG10009_CG13418_11_3R
CG15141_CG6840_11_2L
CG12984_CG9936_2_3L
CG31544_CG10113_11_3R
CG10447_CG10631_2_2L
CG10895_CG10728_2_2R
CG2863_CG2807_3_2L
CG6596_CG14119_2_3L
CG9779_CG12945_3_3R
CG3587_CG1771_2_X
CG7177_CG14575_3_3L
CG31035_CG5923_3_3R
CG9351_CG14367_11_3R
CG12807_CG5359_2_3R
CG6398_CG7122_3_X
CG30007_CG3830_2_2R
CG8470_CG8497_11_X
CG6066_CG6136_2_3R
CG11099_CG9896_3_2R
CG15655_CG9398_11_2R
CG8169_CG8171_12_2R
CG2759_CG12498_3_X
CG14220_CG14207_3_X
CG3107_CG15707_3_2R
CG11881_CG1709_3_3R
CG6770_CG13280_12_2L
CG13409_CG6343_12_3R
CG32491_CG2519_2_3R
CG6933_CG6996_2_3L
CG13867_CG8929_3_2R
CG15119_CG7417_3_2R
CG10212_CG9858_12_2R
CG14322_CG7523_2_3R
CG10347_CG2259_11_X
CG6770_CG11927_11_2L
CG7748_CG32350_12_3R
CG7837_CG8444_3_3R
CG9113_CG12664_2_X
CG11791_CG7662_2_3R
CG5733_CG15707_3_2R
CG7109_CG14537_11_2L
CG2174_CG1567_2_X
CG4665_CG14181_2_3L
CG31652_CG8882_2_2L
CG1630_CG32560_11_X
CG14979_CG12019_3_3L
CG8776_CG8772_12_2R
CG8531_CG8536_11_2R
CG31446_CG5399_11_3R
CG14321_CG8210_11_2R
CG15148_CG5674_2_2R
CG6191_CG6197_3_2R
CG31638_CG13968_11_2L
CG33519_CG11390_11_2R
CG4289_CG5841_3_3L
CG6937_CG5264_2_3R
CG15480_CG18662_2_2L
CG10996_CG15737_2_X
CG14722_CG6923_2_3R
CG2099_CG1943_11_3R
CG8434_CG14651_3_2R
CG3780_CG3576_2_X
CG2862_CG3139_2_2L
CG14181_CG4684_3_3L
CG33525_CG32532_2_X
CG1935_CG13923_3_3L
CG12991_CG5675_11_X
CG14616_CG17600_11_X
CG13751_CG1916_2_2R
CG12866_CG10145_2_2R
CG7349_CG7378_11_X
CG12202_CG3291_2_X
CG10948_CG11009_3_3L
CG12869_CG12190_2_2R
CG8927_CG6046_2_3R
CG15347_CG1474_3_X
CG14598_CG1142_2_3R
CG6632_CG12176_3_X
CG1225_CG7004_2_3L
CG12799_CG1279_12_3R
CG14946_CG14947_3_2L
CG1517_CG9400_2_X
CG5688_CG14561_11_3L
CG11888_CG8144_2_3R
CG9975_CG13162_11_2R
CG17870_CG11763_11_2R
CG4835_CG4814_3_3L
CG4825_CG4858_3_3L
CG40169_CG17570_2_2L
CG5313_CG5354_2_2L
CG11859_CG11892_2_3R
CG32758_CG3125_12_X
CG31033_CG8043_3_3R
CG14194_CG7990_2_X
CG1467_CG12990_12_X
CG31816_CG5953_3_2R
CG8200_CG8203_12_2R
CG2302_CG1486_3_X
CG32264_CG10855_12_3L
CG31738_CG5996_2_2L
CG4214_CG5855_2_2L
CG4573_CG4561_3_3L
CG11111_CG10992_2_X
CG9820_CG5357_3_2R
CG2198_CG2189_11_3R
CG13443_CG15226_2_2R
CG5727_CG5686_2_2L
CG32226_CG6597_3_3L
CG4346_CG32638_2_X
CG1709_CG31222_3_3R
CG7966_CG7769_3_3R
CG15191_CG17776_11_X
CG3352_CG3702_12_2L
CG17841_CG2222_2_X
CG18811_CG13379_12_3L
CG12094_CG14439_3_X
CG2846_CG8039_3_3R
CG3186_CG3195_11_2R
CG11120_CG5507_11_3R
CG13437_CG9025_2_2R
CG1578_CG32663_3_X
CG1651_CG33304_12_4
CG30429_CG33680_12_2R
CG14322_CG11552_12_3R
CG9249_CG9250_2_2R
CG5102_CG31716_11_2L
CG32742_CG3224_2_X
CG8002_CG7893_3_X
CG9507_CG9511_2_2L
CG1264_CG31481_12_3R
CG32676_CG1799_3_X
CG14563_CG7437_3_3L
CG6311_CG6298_3_3L
CG13231_CG12391_2_2R
CG12752_CG9247_12_2L
CG13868_CG8920_3_2R
CG33149_CG4049_12_2R
CG10431_CG10641_2_2L
CG3020_CG32206_11_3L
CG6157_CG9114_2_X
CG17183_CG12189_3_3L
CG17005_CG10443_11_2L
CG12278_CG3671_2_3R
CG7749_CG14183_2_3L
CG18398_CG10639_2_2L
CG6217_CG11896_2_3R
CG13455_CG7276_11_3L
CG6514_CG31635_12_2L
CG32343_CG1228_3_3L
CG9948_CG14821_12_3L
CG17292_CG5149_11_2L
CG30376_CG14755_3_2R
CG32069_CG7655_3_3L
CG33558_CG3567_12_2R
CG17337_CG18426_11_2R
CG9149_CG2277_2_3L
CG14142_CG6207_2_3L
CG2789_CG11835_2_2L
CG14041_CG31650_2_2L
CG15118_CG15110_11_2R
CG5959_CG1753_11_3R
CG13126_CG4709_3_2L
CG7417_CG9834_2_2R
CG32075_CG7869_3_3L
CG12770_CG8717_12_2R
CG6103_CG6205_2_X
CG32087_CG6024_2_3L
CG4012_CG3136_11_2R
CG1142_CG3262_2_2R
CG3356_CG30419_2_2R
CG5760_CG5771_11_3R
CG17033_CG17032_11_3L
CG17632_CG30181_12_2R
CG12720_CG32659_11_X
CG32109_CG5433_11_3L
CG33141_CG15657_11_2R
CG5805_CG4043_11_3R
CG12768_CG11100_11_3L
CG30190_CG3800_2_2R
CG30296_CG9350_11_2R
CG8297_CG8295_2_2R
CG9273_CG4026_2_2L
CG15547_CG12070_12_3R
CG8060_CG9047_3_2R
CG6222_CG13367_11_X
CG4604_CG5482_3_2R
CG32695_CG15247_12_X
CG4768_CG9132_2_X
CG6623_CG12241_3_3R
CG15893_CG3842_11_X
CG14133_CG6053_3_3L
CG6461_CG6335_3_X
CG8568_CG1749_3_X
CG11066_CG17337_3_2R
CG6698_CG6484_2_2R
CG10251_CG10250_12_3R
CG16826_CG31886_11_2L
CG1274_CG10809_2_3L
CG13320_CG8378_11_2R
CG10036_CG10052_3_2R
CG8478_CG9473_2_3R
CG4353_CG12244_12_X
CG15168_CG15170_2_2R
CG5747_CG4999_3_3L
CG5629_CG3169_2_3R
CG14545_CG7360_3_3R
CG33134_CG30443_11_2R
CG17258_CG17259_12_2L
CG7194_CG10077_3_3L
CG6589_CG6509_11_2L
CG5840_CG5194_3_3R
CG32243_CG11357_3_3L
CG9196_CG8428_2_2R
CG12165_CG11101_11_2R
CG8485_CG8494_3_2R
CG11804_CG13952_3_2R
CG2040_CG30343_3_2L
CG14231_CG14232_12_X
CG3004_CG13366_12_X
CG12001_CG31531_11_3R
CG11638_CG3021_3_X
CG15497_CG6349_2_3R
CG14956_CG12079_2_3L
CG15535_CG9688_3_3R
CG6742_CG31365_2_3R
CG31158_CG8866_3_3R
CG1389_CG3565_12_2R
CG5313_CG5168_11_2L
CG15649_CG9344_3_2R
CG12924_CG1665_3_2R
CG32632_CG7107_2_X
CG14803_CG16982_3_X
CG6353_CG6349_12_3R
CG8817_CG3181_2_2L
CG3938_CG17378_2_2L
CG7149_CG7144_12_2L
CG15019_CG11347_3_3L
CG3353_CG5871_3_3R
CG10192_CG12492_3_3R
CG10632_CG10688_2_3L
CG7852_CG7927_11_3L
CG32575_CG9947_2_X
CG14641_CG14637_3_3R
CG6546_CG18468_3_2R
CG13097_CG13089_3_2L
CG30361_CG14748_12_2L
CG2827_CG2812_2_2R
CG9106_CG9101_2_X
CG7546_CG32372_11_3L
CG8735_CG8643_3_2L
CG31405_CG12807_3_3R
CG32557_CG6762_3_X
CG11734_CG15459_2_X
CG3358_CG33558_2_2R
CG12737_CG12109_2_X
CG13138_CG5395_12_2L
CG2013_CG14662_12_3R
CG7717_CG12207_3_3R
CG3764_CG6664_12_3L
CG5053_CG31096_11_3R
CG1228_CG14961_2_3L
CG3000_CG2984_12_X
CG4886_CG6510_2_2R
CG2328_CG2331_11_2L
CG12050_CG33508_11_2R
CG15551_CG12073_12_3R
CG11111_CG2713_12_X
CG7808_CG7816_2_3R
CG32389_CG13672_12_3L
CG9911_CG3632_3_X
CG4866_CG4847_12_2R
CG12880_CG12879_11_3R
CG2493_CG34007_3_2L
CG4934_CG4944_11_X
CG11652_CG6053_12_3L
CG9492_CG16817_3_3R
CG7919_CG7927_11_3L
CG33718_CG33717_11_3L
CG2478_CG2614_3_2R
CG6493_CG7861_3_2R
CG2042_CG4192_12_2L
CG3445_CG3437_12_3L
CG30330_CG3215_12_2R
CG6188_CG6819_2_3R
CG13626_CG1161_3_3R
CG11770_CG8248_2_2L
CG1745_CG15194_11_X
CG31221_CG31175_11_3R
CG13792_CG6772_12_2L
CG3004_CG32635_3_X
CG12360_CG7620_3_3R
CG1275_CG6749_2_3L
CG7882_CG7881_2_2R
CG5198_CG5203_11_2L
CG3060_CG16786_12_2R
CG6627_CG6620_2_2L
CG11260_CG2380_2_4
CG6416_CG32029_11_3L
CG9045_CG4918_2_X
CG18734_CG9992_2_X
CG2304_CG2014_3_3R
CG31690_CG2903_11_2L
CG3619_CG31212_12_3R
CG15084_CG18190_2_2R
CG5407_CG9322_12_3R
CG9543_CG9548_2_2L
CG3632_CG15311_2_X
CG31519_CG1092_11_3R
CG6711_CG8107_3_3L
CG10117_CG12869_11_2R
CG8273_CG8301_11_3R
CG10346_CG10369_2_2R
CG8710_CG2160_3_2L
CG3506_CG15269_11_2L
CG6092_CG14549_12_3R
CG4062_CG4088_2_2R
CG4336_CG10932_11_X
CG10882_CG4267_3_2L
CG32562_CG5055_3_X
CG33673_CG31670_2_2L
CG11030_CG6627_12_2L
CG9655_CG14084_3_3L
CG15247_CG1468_3_X
CG18268_CG2993_12_3R
CG6938_CG6931_11_3L
CG30329_CG12758_3_2R
CG13980_CG31062_2_3R
CG15237_CG3450_3_2R
CG14401_CG9339_2_2L
CG11628_CG9298_2_2L
CG1291_CG12082_2_3L
CG8192_CG12963_3_2R
CG9448_CG8374_3_3R
CG13792_CG3225_11_2L
CG5594_CG2812_11_2R
CG6783_CG2013_12_3R
CG14870_CG5192_11_3R
CG32975_CG32973_11_2L
CG17793_CG33098_11_3R
CG2076_CG2061_11_X
CG9533_CG14408_12_X
CG1362_CG12920_3_2R
CG9684_CG18596_11_3R
CG18271_CG4560_11_3R
CG16734_CG8444_11_3R
CG13893_CG3200_12_3L
CG9575_CG9576_12_X
CG10463_CG31692_2_2R
CG9244_CG9246_12_2R
CG7885_CG31842_2_2L
CG6474_CG8142_2_3R
CG30266_CG30274_11_2R
CG3717_CG4528_3_X
CG10214_CG9801_3_3R
CG15876_CG13712_12_3L
CG9323_CG17294_12_2L
CG1764_CG16903_3_X
CG31917_CG3887_3_2L
CG32223_CG6975_12_3L
CG16982_CG15109_2_2R
CG4326_CG3333_3_2R
CG5857_CG33553_12_3R
CG11249_CG7158_2_3L
CG5532_CG8912_3_2R
CG15235_CG3283_3_2R
CG8383_CG9429_11_3R
CG13167_CG13872_11_2R
CG5977_CG32344_11_3R
CG6854_CG13458_11_3L
CG8430_CG1516_3_2R
CG5794_CG6677_3_3R
CG13580_CG13591_2_2R
CG5966_CG4336_2_X
CG3702_CG2960_3_2L
CG8654_CG13872_3_2R
CG33455_CG6657_3_2R
CG12311_CG13360_2_X
CG14739_CG14741_12_3R
CG14940_CG31757_12_2L
CG11033_CG18005_2_3R
CG1854_CG10844_11_2R
CG12355_CG7276_3_3L
CG12194_CG2950_2_2L
CG13364_CG17829_3_X
CG33250_CG9056_2_X
CG12395_CG15728_11_X
CG18247_CG8448_12_2R
CG11710_CG1692_3_X
CG31004_CG1544_3_3R
CG30188_CG13548_12_2R
CG2202_CG18102_2_X
CG1863_CG33479_12_2R
CG1681_CG12141_2_X
CG9375_CG8161_3_3R
CG17686_CG9754_3_X
CG4751_CG12375_3_2L
CG5395_CG4701_11_2L
CG17146_CG5626_12_3L
CG8420_CG16733_11_3R
CG5641_CG10365_12_3R
CG15483_CG12283_2_2L
CG14950_CG15015_2_3L
CG4006_CG4316_11_3R
CG3979_CG32243_11_3L
CG15817_CG14506_2_3R
CG13653_CG13654_11_3R
CG8642_CG8639_3_2L
CG17337_CG8390_11_2R
CG4558_CG14434_2_X
CG15543_CG12072_2_3R
CG4852_CG4867_11_3L
CG7742_CG31841_11_2L
CG2864_CG13316_3_X
CG10197_CG12856_3_2R
CG32790_CG32778_11_X
CG10506_CG11859_3_3R
CG8415_CG8399_3_2R
CG7956_CG8464_3_3R
CG5231_CG7540_12_3L
CG4239_CG9984_2_X
CG32732_CG5354_11_X
CG3215_CG30186_11_2R
CG8419_CG8409_2_2L
CG31365_CG31457_12_3R
CG10298_CG17919_11_3R
CG3800_CG9849_3_2R
CG32230_CG16899_11_3R
CG14184_CG14186_12_3L
CG12367_CG8407_11_2R
CG2380_CG2165_11_4
CG15793_CG9034_3_X
CG11238_CG32441_3_3L
CG13476_CG13473_11_3L
CG1751_CG32666_11_X
CG12410_CG2658_11_X
CG8625_CG8785_2_2R
CG11790_CG15630_3_2L
CG1772_CG30004_2_2R
CG33554_CG10392_3_2R
CG11238_CG7369_3_3L
CG4550_CG4733_3_3R
CG1078_CG10296_12_3R
CG12081_CG9723_3_X
CG2647_CG15207_3_X
CG11966_CG11967_3_3R
CG7671_CG7672_2_3R
CG6302_CG14991_12_3L
CG4790_CG14447_3_X
CG31119_CG10899_12_3R
CG7549_CG7538_11_3R
CG7171_CG8141_2_3R
CG32434_CG10573_2_3L
CG14235_CG18809_12_X
CG11132_CG11136_11_2R
CG7904_CG3379_3_3R
CG32697_CG3106_12_X
CG32434_CG10582_12_3L
CG9153_CG9184_2_3L
CG13773_CG4488_12_2L
CG12590_CG1138_11_3R
CG2707_CG2709_11_X
CG14455_CG14456_3_3L
CG17601_CG12446_2_X
CG7540_CG7186_12_3L
CG12904_CG12902_12_2L
CG11427_CG3564_3_X
CG8003_CG5194_11_3L
CG17985_CG12042_12_2R
CG9198_CG18624_3_X
CG8831_CG4585_12_2R
CG9181_CG9712_11_3L
CG9737_CG9682_3_3R
CG31120_CG11168_3_3R
CG4706_CG4757_11_3R
CG31660_CG11924_2_2L
CG13739_CG2063_11_2R
CG10360_CG10337_2_2L
CG8760_CG17368_12_3L
CG11299_CG4051_2_2R
CG6873_CG32540_12_X
CG6701_CG13350_12_2R
CG5741_CG7206_2_3L
CG1599_CG18584_12_2R
CG32149_CG7650_2_3L
CG32536_CG12199_3_X
CG15666_CG15671_2_2R
CG10699_CG10561_3_2L
CG17098_CG6098_12_2L
CG17686_CG14476_3_X
CG5363_CG5102_3_2L
CG13636_CG7006_2_3R
CG10632_CG10753_12_3L
CG8343_CG11211_2_2R
CG2984_CG5675_2_X
CG14636_CG31516_12_3R
CG9346_CG31232_2_2R
CG12918_CG1385_12_2R
CG4483_CG32042_3_3L
CG5300_CG5676_11_2L
CG15249_CG1986_12_X
CG15236_CG9446_2_2R
CG14659_CG14130_3_3L
CG33250_CG10545_3_X
CG10652_CG1461_11_X
CG33232_CG16758_2_3L
CG15304_CG17255_2_X
CG13113_CG13114_11_2L
CG7281_CG3731_3_3R
CG15459_CG3174_11_2R
CG14764_CG8057_3_2R
CG1620_CG1616_12_2R
CG5261_CG5958_2_2L
CG1444_CG8300_3_X
CG3633_CG10344_12_2R
CG9572_CG9565_12_X
CG30403_CG30404_12_2R
CG10446_CG13389_12_2L
CG6899_CG12680_2_X
CG7280_CG7282_3_X
CG7275_CG17962_11_3L
CG3167_CG3832_3_2R
CG4969_CG5125_11_2L
CG1577_CG12107_3_2R
CG12716_CG15719_12_X
CG10913_CG12767_11_2R
CG3032_CG14426_12_X
CG11260_CG11759_12_4
CG1492_CG14780_12_X
CG5896_CG5909_11_3R
CG12173_CG31543_3_3R
CG11073_CG6613_3_2R
CG13640_CG11340_2_3R
CG7796_CG12754_12_2R
CG15786_CG3323_2_X
CG12182_CG12002_12_3L
CG11398_CG11403_3_X
CG15614_CG13531_12_2R
CG14919_CG14920_12_2L
CG32937_CG4412_2_3R
CG12131_CG12134_11_2L
CG31650_CG33995_3_2L
CG3679_CG2701_3_X
CG30158_CG3358_11_2R
CG1600_CG2140_3_2R
CG6282_CG5978_2_3L
CG13138_CG5604_11_2L
CG3926_CG3314_2_X
CG13716_CG13715_12_3L
CG14998_CG14999_12_3L
CG14445_CG3585_2_X
CG6453_CG5131_3_2L
CG9222_CG9227_11_2L
CG17237_CG10838_12_2L
CG33214_CG9126_11_3L
CG1486_CG1484_11_X
CG9868_CG30412_12_2R
CG15483_CG12283_12_2L
CG7649_CG9809_12_3R
CG10283_CG10176_3_2R
CG5085_CG15685_11_3R
CG32056_CG14156_12_3L
CG1506_CG2207_3_2R
CG13830_CG4656_12_3R
CG5842_CG33991_3_3L
CG3003_CG3099_11_X
CG9817_CG15295_12_X
CG31086_CG6073_2_3R
CG7162_CG3590_11_3L
CG31760_CG17217_11_2L
CG6128_CG11714_12_3L
CG9999_CG10223_2_2R
CG11495_CG32280_11_3L
CG7349_CG7378_3_X
CG8900_CG10444_2_2R
CG15776_CG3187_12_X
CG14786_CG14787_12_X
CG2262_CG17982_12_X
CG7719_CG14299_2_3R
CG30118_CG5186_3_2R
CG7818_CG7810_2_2L
CG13155_CG8501_3_2R
CG1443_CG31218_2_3R
CG30290_CG8787_2_2R
CG9564_CG9582_2_2L
CG7470_CG7140_2_3L
CG6201_CG14916_3_2L
CG14339_CG14340_11_2L
CG1244_CG14949_2_3L
CG11063_CG32626_12_X
CG14945_CG12317_2_2L
CG13845_CG5378_2_3R
CG8335_CG11212_3_2L
CG8039_CG16734_12_3R
CG15597_CG15594_3_3R
CG4621_CG5590_3_3R
CG13881_CG13882_11_3L
CG17337_CG11066_2_2R
CG10261_CG12424_3_2R
CG33202_CG4702_2_3R
CG33547_CG31243_3_3R
CG5961_CG12267_3_3R
CG17193_CG4390_12_3R
CG13426_CG30151_12_2R
CG11129_CG11111_11_X
CG11784_CG18659_2_2R
CG17230_CG10898_11_3R
CG1681_CG15760_2_X
CG5973_CG12789_2_2L
CG8833_CG9206_3_3L
CG14926_CG6488_12_2L
CG7112_CG17352_2_3L
CG3267_CG3265_11_2R
CG8544_CG9012_2_X
CG31257_CG5292_12_3R
CG1623_CG7712_3_2R
CG9415_CG9406_3_2R
CG12607_CG15024_2_3L
CG10344_CG10972_3_2R
CG7254_CG10302_3_2L
CG4257_CG10009_3_3R
CG6216_CG32082_3_3L
CG8993_CG1320_2_3L
CG3947_CG4289_3_3L
CG6318_CG8468_3_2R
CG3373_CG31062_11_3R
CG4977_CG31706_3_2L
CG14551_CG32474_12_3R
CG3071_CG2924_2_X
CG15005_CG18675_2_3L
CG8293_CG6510_12_2R
CG31147_CG13418_12_3R
CG7825_CG7649_12_3R
CG4646_CG17059_3_2R
CG5279_CG32590_3_2L
CG9048_CG9050_12_2L
CG5625_CG3074_2_2R
CG9318_CG9317_11_2R
CG1747_CG33248_11_X
CG31517_CG7954_12_3R
CG12807_CG33975_12_3R
CG11248_CG32447_2_3L
CG7811_CG8987_2_2L
CG6643_CG13624_2_3R
CG4621_CG6093_2_2L
CG32717_CG3114_2_X
CG4278_CG5818_2_2L
CG5310_CG14414_11_X
CG14948_CG9212_2_X
CG9972_CG1066_3_3L
CG16787_CG2970_3_2R
CG5484_CG6420_2_3R
CG7331_CG7954_11_3R
CG10682_CG10654_2_3L
CG8400_CG8401_3_2R
CG31481_CG17836_11_3R
CG14119_CG14926_11_3L
CG5721_CG33958_12_2R
CG11395_CG10939_11_2R
CG12056_CG11710_12_X
CG3947_CG4365_12_3L
CG11268_CG11255_2_3L
CG12025_CG13924_11_3L
CG6551_CG6696_2_X
CG3407_CG3980_3_2L
CG15414_CG6630_11_2L
CG10026_CG10034_11_2L
CG10267_CG6815_2_3R
CG40169_CG31226_3_2L
CG5466_CG5460_11_3R
CG14696_CG4683_3_3R
CG6462_CG10546_3_3L
CG2078_CG13739_12_2L
CG10120_CG7705_11_3R
CG10129_CG10125_12_3L
CG7786_CG3687_3_2R
CG6320_CG4788_3_2L
CG14023_CG14028_3_2L
CG17800_CG1708_12_2L
CG2807_CG13688_2_2L
CG9795_CG9776_2_3R
CG6805_CG8569_3_2R
CG2031_CG2023_12_3R
CG6207_CG6199_12_3L
CG17521_CG33217_11_3L
CG3065_CG3060_11_2R
CG10545_CG12132_11_X
CG10907_CG7293_11_3L
CG4805_CG4829_11_X
CG15729_CG32654_3_X
CG30372_CG2158_3_2L
CG15100_CG4007_3_2R
CG4265_CG10880_12_2L
CG4533_CG11293_3_2R
CG10662_CG10664_11_2L
CG7092_CG7536_2_X
CG5025_CG5022_11_2L
CG12034_CG14830_12_3L
CG6394_CG6461_12_X
CG3173_CG8494_3_2R
CG14721_CG6920_2_3R
CG3799_CG3764_2_3L
CG11905_CG13022_12_3L
CG3630_CG3621_11_X
CG2152_CG10018_3_3R
CG14899_CG2520_3_3R
CG32707_CG7556_2_X
CG31156_CG31159_3_3R
CG6375_CG10293_11_3R
CG7649_CG3508_2_3R
CG33548_CG3299_12_X
CG14762_CG18455_3_2L
CG1900_CG17788_3_X
CG18139_CG7623_11_3R
CG6167_CG5776_11_2L
CG11121_CG11123_11_2L
CG8146_CG6398_3_X
CG14868_CG6136_12_3R
CG33677_CG5277_3_2L
CG5709_CG30278_2_2R
CG8396_CG8372_2_2L
CG11398_CG3638_12_X
CG5168_CG5693_12_2L
CG31627_CG9242_2_2L
CG4236_CG6563_2_3R
CG8214_CG30080_12_2R
CG4918_CG18102_3_X
CG6506_CG32554_2_X
CG10470_CG10655_2_2R
CG30219_CG3746_12_2R
CG10710_CG3020_12_3L
CG9350_CG3722_2_2R
CG14478_CG6522_2_2R
CG3474_CG15283_12_2L
CG15013_CG32251_3_3L
CG1965_CG4649_12_3R
CG5590_CG12883_11_3R
CG30443_CG3183_2_2R
CG1710_CG2052_2_X
CG4003_CG11870_11_3R
CG8736_CG8735_12_2L
CG32720_CG11369_12_X
CG5798_CG6069_12_3R
CG13334_CG9344_3_2R
CG13777_CG4993_2_2L
CG8399_CG8400_2_2R
CG3830_CG11301_2_2R
CG5048_CG13474_2_3L
CG14185_CG14187_2_3L
CG3918_CG3342_2_X
CG3331_CG5911_3_3R
CG7123_CG7115_11_2L
CG9046_CG13997_2_2L
CG17957_CG7939_2_3R
CG10449_CG15173_2_2L
CG31873_CG31717_3_2L
CG15845_CG15908_11_2L
CG13921_CG2054_2_3L
CG14215_CG14223_2_X
CG5303_CG13503_11_2R
CG11919_CG18003_11_2R
CG16836_CG5154_11_2R
CG1666_CG1424_3_X
CG13581_CG4589_12_2R
CG4558_CG11444_3_X
CG8806_CG8625_11_2R
CG12502_CG32479_11_3L
CG18496_CG1792_12_3R
CG5664_CG5656_12_3L
CG12442_CG18356_11_2R
CG15161_CG15162_3_2R
CG12268_CG5394_12_3R
CG10163_CG10160_12_3L
CG18531_CG14786_2_X
CG1575_CG2260_2_X
CG4792_CG6985_3_3R
CG15069_CG30115_2_2R
CG6652_CG7729_3_3L
CG32548_CG32547_12_X
CG5525_CG5780_12_2L
CG4317_CG5905_3_X
CG18004_CG12924_2_2R
CG13297_CG13296_3_3L
CG3195_CG3140_12_2R
CG11085_CG12395_11_X
CG11679_CG14444_11_X
CG15364_CG7893_12_X
CG9020_CG7058_2_X
CG30427_CG8302_11_2R
CG9485_CG30394_2_2R
CG14591_CG10460_3_2R
CG16901_CG9412_3_3R
CG7543_CG7533_11_3L
CG11412_CG17601_12_X
CG7112_CG13037_3_3L
CG1698_CG3845_11_2R
CG10047_CG32466_2_3R
CG12128_CG1407_2_2R
CG12113_CG11265_3_X
CG10426_CG32451_2_3L
CG13472_CG32438_12_3L
CG4200_CG7990_3_X
CG14812_CG4756_3_X
CG17267_CG31200_12_3R
CG32146_CG10581_3_3L
CG5580_CG15066_12_2R
CG13835_CG4677_12_3R
CG7516_CG4212_3_2L
CG3847_CG3446_2_X
CG17208_CG4288_12_3R
CG10652_CG9045_12_X
CG6294_CG6299_11_X
CG3917_CG3590_11_3L
CG7656_CG32149_3_3L
CG31344_CG4236_3_3R
CG9390_CG12975_11_3L
CG7292_CG31156_3_3R
CG16988_CG6905_2_3L
CG31675_CG9335_12_2R
CG8156_CG16801_11_2R
CG1643_CG2079_3_X
CG9176_CG18210_12_X
CG9045_CG33250_12_X
CG11990_CG18466_2_3R
CG9854_CG15125_2_2R
CG32112_CG32109_11_3L
CG6920_CG3240_3_3R
CG6931_CG18593_2_3L
CG14121_CG4153_2_3L
CG10585_CG4684_3_3L
CG33670_CG11566_11_X
CG3546_CG12212_11_X
CG13384_CG13392_3_2L
CG17051_CG1685_2_X
CG17337_CG11066_3_2L
CG31516_CG1107_3_3R
CG11757_CG11176_3_X
CG11405_CG3638_11_X
CG17778_CG4122_11_X
CG8247_CG8243_3_2L
CG12934_CG11895_11_2R
CG4965_CG12455_12_2L
CG12524_CG6685_2_3L
CG3779_CG4422_2_2L
CG13894_CG13895_12_3L
CG13533_CG17337_2_2R
CG8490_CG8487_2_2R
CG12848_CG1472_2_2R
CG18473_CG8129_11_3R
CG6391_CG14147_3_3L
CG33988_CG8195_3_2R
CG3884_CG13321_12_2R
CG7700_CG31229_11_3R
CG15204_CG12626_12_X
CG4615_CG5010_12_X
CG15142_CG6433_11_2R
CG5186_CG30342_12_2R
CG7272_CG7857_2_3L
CG32136_CG7002_11_3L
CG11298_CG8732_2_2R
CG12743_CG33181_3_X
CG13334_CG17716_11_2R
CG33155_CG13349_2_2R
CG1484_CG17051_11_X
CG31098_CG10675_12_3R
CG7194_CG5067_12_3R
CG31790_CG2830_3_2L
CG11873_CG6118_3_3R
CG8980_CG6805_3_2R
CG10719_CG10739_11_2L
CG15912_CG15897_12_X
CG8729_CG8730_3_2R
CG11418_CG12773_12_X
CG32067_CG6322_11_3L
CG11095_CG10997_2_X
CG3558_CG17265_11_2L
CG6944_CG6957_11_2L
CG8196_CG8193_12_2R
CG10423_CG6966_11_3R
CG7532_CG10570_12_2L
CG32356_CG7120_11_3L
CG12680_CG14430_3_X
CG10428_CG10679_2_2R
CG13957_CG9917_2_X
CG13981_CG33295_12_2L
CG8428_CG1472_2_2R
CG31991_CG13280_3_2R
CG5094_CG6582_2_2L
CG15828_CG33299_11_2L
CG1847_CG11802_2_X
CG13222_CG9073_2_2R
CG33217_CG32230_11_3L
CG5441_CG6666_11_3R
CG5784_CG6984_3_2R
CG17836_CG14290_2_3R
CG14573_CG14567_2_3L
CG6480_CG16993_11_3L
CG30048_CG8505_11_2R
CG10211_CG10231_2_2L
CG13917_CG12104_2_3L
CG31407_CG3909_3_3R
CG4394_CG9968_2_X
CG1030_CG31147_11_3R
CG4589_CG13582_3_2R
CG8293_CG8297_3_2R
CG3200_CG9181_11_3L
CG10913_CG6410_11_2R
CG13490_CG34029_2_2R
CG18069_CG11064_11_4
CG8390_CG17337_12_2L
CG5310_CG9413_2_4
CG5247_CG10101_11_3R
CG8183_CG8441_3_2R
CG4341_CG3883_2_2L
CG14900_CG5889_11_3R
CG12663_CG6414_11_X
CG8127_CG13698_12_3L
CG5994_CG6253_3_3L
CG5385_CG5655_11_2L
CG13969_CG16784_2_2L
CG4810_CG3809_12_3R
CG12129_CG30080_2_2R
CG2790_CG12851_3_2R
CG3650_CG30420_11_2R
CG1418_CG12131_3_2L
CG9834_CG9811_12_2R
CG13278_CG31991_3_2L
CG6395_CG11489_11_3L
CG2244_CG1250_3_3R
CG11010_CG34032_11_3L
CG3045_CG6758_3_2R
CG8843_CG3246_2_2L
CG6477_CG4924_3_2R
CG15219_CG6675_3_2L
CG6950_CG6959_12_3R
CG17376_CG17377_11_2L
CG11679_CG4346_11_X
CG32484_CG32485_11_3L
CG14772_CG3064_11_X
CG7358_CG7103_2_X
CG31048_CG9684_3_3R
CG3408_CG3395_12_3L
CG11233_CG12678_3_X
CG3810_CG3480_3_X
CG11815_CG32307_12_3L
CG31717_CG5694_11_2L
CG9056_CG10545_3_X
CG6915_CG6910_11_X
CG4332_CG4303_2_X
CG7957_CG2708_3_3R
CG12585_CG32945_12_3R
CG13065_CG13050_2_3L
CG3165_CG9643_2_2L
CG9252_CG9253_2_2R
CG16868_CG5972_3_2R
CG11339_CG15566_11_3R
CG10910_CG5773_2_2R
CG18004_CG30020_11_2R
CG5352_CG5183_3_2L
CG18041_CG5669_3_3R
CG8281_CG8111_2_3L
CG9738_CG8021_3_3R
CG10077_CG9948_3_3L
CG12120_CG15370_3_X
CG5851_CG5413_2_3R
CG32248_CG11349_11_3L
CG17521_CG11920_3_3R
CG3893_CG6843_3_3L
CG3690_CG14631_3_X
CG32239_CG7509_2_3L
CG4027_CG32683_12_X
CG8831_CG8830_12_2R
CG16800_CG12404_12_2L
CG16787_CG13566_12_2R
CG3638_CG11403_11_X
CG1896_CG2210_2_3R
CG18635_CG6362_12_2R
CG7747_CG3615_3_2R
CG6884_CG11267_3_3L
CG9265_CG1762_2_2R
CG6235_CG6241_12_3R
CG3567_CG30157_12_2L
CG5378_CG7057_3_3R
CG13097_CG13094_11_2L
CG10268_CG10263_12_2R
CG8497_CG8470_3_X
CG3421_CG9381_12_3R
CG8289_CG5800_3_X
CG14238_CG5455_11_3R
CG1506_CG1512_11_2L
CG1674_CG2219_3_4
CG9696_CG8317_12_2R
CG4931_CG6218_2_3R
CG11611_CG6004_2_3L
CG6549_CG5110_3_2L
CG3572_CG6514_3_2R
CG17227_CG4940_3_3R
CG2247_CG13011_11_X
CG32381_CG1490_3_3L
CG14448_CG10418_3_3L
CG15674_CG10321_11_2R
CG12140_CG1429_2_2R
CG32700_CG13358_12_X
CG3474_CG4218_12_2L
CG1900_CG3044_3_X
CG6405_CG5446_2_2L
CG15312_CG32685_12_X
CG32018_CG11064_12_4
CG33152_CG15649_12_2R
CG5684_CG6928_3_3L
CG8014_CG8024_12_2R
CG4341_CG31795_2_2L
CG32705_CG3564_2_X
CG4596_CG14296_11_3R
CG14676_CG6637_11_3R
CG14127_CG14688_11_3L
CG14914_CG14915_11_2L
CG5588_CG31057_2_3R
CG8591_CG7564_12_3L
CG10904_CG3090_11_2R
CG7897_CG7791_3_2L
CG14994_CG14989_3_3L
CG12812_CG11856_3_3R
CG8210_CG33139_3_2R
CG5191_CG4393_12_3R
CG15284_CG4965_11_2L
CG10340_CG6588_3_3R
CG5758_CG15152_12_2R
CG12313_CG13881_11_3L
CG11883_CG16728_2_2R
CG13027_CG11661_11_3L
CG3265_CG3420_2_2R
CG17328_CG5869_2_2L
CG8029_CG2040_2_2L
CG1825_CG1827_12_2R
CG5651_CG5064_3_3L
CG15117_CG15110_3_2R
CG6093_CG6967_3_2R
CG30338_CG30340_2_2R
CG15393_CG3539_12_2L
CG2328_CG30421_3_2R
CG11420_CG14770_3_X
CG3717_CG15201_12_X
CG5458_CG3542_11_2L
CG10032_CG32466_2_3R
CG12225_CG3566_2_X
CG15524_CG15525_2_3R
CG17785_CG18528_12_3R
CG12840_CG12838_11_2R
CG33135_CG12214_12_2R
CG5052_CG33304_2_2L
CG17217_CG31835_12_2L
CG9659_CG2984_3_X
CG5139_CG14342_3_2L
CG11750_CG1594_2_X
CG4539_CG5920_2_2L
CG9755_CG14650_2_3R
CG10470_CG3811_12_2L
CG1537_CG15203_3_X
CG1643_CG18155_3_X
CG8510_CG8511_11_2R
CG7870_CG7851_3_2L
CG2275_CG1381_2_2L
CG4618_CG10672_2_3L
CG9542_CG9543_3_2L
CG32145_CG33261_2_3L
CG13521_CG30259_12_2R
CG17078_CG11561_3_2L
CG18397_CG31790_3_2L
CG17470_CG2488_12_2L
CG32156_CG5241_2_3L
CG15440_CG15434_3_2L
CG18596_CG5857_12_3R
CG3228_CG3917_3_X
CG6302_CG32389_3_3L
CG7669_CG7670_2_3R
CG17603_CG2708_3_3R
CG1623_CG1663_3_2R
CG32112_CG32109_3_3L
CG5778_CG3351_11_3R
CG6618_CG5353_3_2L
CG13645_CG13646_11_3R
CG10188_CG10186_12_2L
CG4395_CG32694_3_X
CG14693_CG4089_3_3R
CG13725_CG13726_12_3L
CG2093_CG1363_2_2R
CG5876_CG17328_3_2L
CG5895_CG5917_12_3L
CG14368_CG10841_3_3R
CG4797_CG4763_12_2R
CG11579_CG32803_12_X
CG1502_CG9132_3_X
CG15180_CG1976_12_3R
CG11246_CG11247_11_3L
CG5741_CG5735_12_3L
CG31750_CG31784_3_2R
CG12943_CG33473_2_2R
CG1663_CG8980_3_2R
CG5300_CG32590_3_2L
CG14325_CG14322_11_3R
CG9572_CG9575_2_X
CG9078_CG9088_2_2L
CG4775_CG3488_3_2L
CG4051_CG13955_3_2R
CG4196_CG4203_11_3R
CG4841_CG15134_12_2R
CG8994_CG30152_3_2R
CG32042_CG4484_3_3L
CG30183_CG5479_3_2R
CG6407_CG6461_12_X
CG10911_CG14496_3_2R
CG1502_CG18130_12_X
CG6606_CG3003_11_X
CG6011_CG6013_3_3R
CG9115_CG11199_12_2L
CG3751_CG2852_12_2R
CG32659_CG2577_2_X
CG5562_CG30170_2_2R
CG6500_CG15040_2_X
CG9264_CG9265_3_2R
CG10841_CG16901_2_3R
CG3906_CG3870_12_2R
CG17592_CG13014_3_X
CG17358_CG14716_3_3R
CG11637_CG6843_12_3L
CG31992_CG1511_12_4
CG11260_CG1922_2_4
CG14677_CG14678_12_3R
CG14101_CG8522_11_3L
CG14959_CG14960_11_3L
CG11866_CG17753_2_2R
CG8282_CG8409_3_2L
CG3936_CG12529_11_X
CG33002_CG10922_11_2L
CG5044_CG6177_2_3R
CG14224_CG14228_2_X
CG6072_CG8651_3_3R
CG4000_CG3856_12_3R
CG11454_CG4648_2_2L
CG15350_CG15351_11_X
CG5687_CG1017_3_3L
CG15701_CG4616_2_2R
CG9322_CG9307_11_3R
CG14299_CG7720_12_3R
CG13788_CG6055_3_2L
CG8286_CG12001_12_3R
CG18076_CG6671_12_2R
CG5753_CG10913_12_2R
CG11500_CG2310_12_3R
CG30001_CG1625_12_2L
CG3671_CG3593_12_3R
CG18659_CG12129_12_2R
CG10757_CG10723_3_2R
CG9393_CG16790_3_3R
CG9279_CG32210_12_3L
CG13745_CG13748_3_2R
CG12395_CG14948_3_X
CG16798_CG10947_12_2R
CG11211_CG11212_12_2R
CG6770_CG6792_12_2L
CG16740_CG14292_2_3R
CG6843_CG3889_2_3L
CG31868_CG14914_3_2L
CG9699_CG3367_12_X
CG6741_CG3045_2_2R
CG11738_CG1467_2_X
CG9598_CG9587_12_3L
CG8155_CG8226_12_2R
CG2999_CG10811_12_4
CG4829_CG4880_2_X
CG12008_CG12076_2_3L
CG31873_CG5385_3_2L
CG31635_CG11098_3_2L
CG12232_CG3948_12_3L
CG10283_CG10176_3_2L
CG12737_CG13317_3_X
CG31098_CG7013_11_3R
CG4561_CG33158_11_3L
CG5602_CG11184_2_2R
CG7809_CG8004_2_3L
CG4757_CG18577_11_3R
CG8312_CG3068_3_3R
CG11182_CG5597_3_2R
CG11759_CG12149_3_X
CG14900_CG11886_2_3R
CG1764_CG2254_12_X
CG10555_CG32711_2_X
CG1544_CG1744_2_3R
CG10171_CG9750_3_3L
CG8272_CG8269_3_2L
CG7359_CG12467_2_X
CG6857_CG6873_3_X
CG13661_CG13662_12_3R
CG8380_CG4945_3_2R
CG13217_CG13216_12_2R
CG3967_CG3705_3_3L
CG14119_CG11010_2_3L
CG1622_CG15926_12_X
CG11269_CG6727_11_2R
CG6720_CG6724_12_2L
CG18067_CG13426_11_2R
CG13889_CG7359_11_X
CG7755_CG30324_12_2R
CG31035_CG7814_11_3R
CG9376_CG8793_2_3L
CG14074_CG6856_11_3L
CG13567_CG3173_3_2R
CG6098_CG31721_11_2L
CG10724_CG11254_12_3L
CG13565_CG2970_3_2R
CG32211_CG9368_11_3L
CG2249_CG12918_2_2R
CG6620_CG6521_3_2L
CG3764_CG9705_12_3L
CG4237_CG18767_11_3L
CG12954_CG10128_3_2R
CG2577_CG2574_3_X
CG18598_CG12320_2_3R
CG6064_CG32182_3_3L
CG1074_CG9804_2_3R
CG32701_CG2998_3_X
CG10794_CG12763_3_2R
CG4332_CG3774_3_X
CG2813_CG13687_2_2L
CG13400_CG4422_11_2L
CG7376_CG13298_2_3L
CG4789_CG9125_2_X
CG9175_CG14352_3_2L
CG2150_CG7720_2_3R
CG5002_CG5005_11_2R
CG7486_CG6222_3_X
CG14827_CG3654_12_3L
CG8210_CG17520_2_3R
CG7023_CG7029_11_3R
CG11030_CG17378_2_2L
CG18145_CG4897_3_2L
CG14184_CG11306_3_3L
CG3401_CG4354_2_2R
CG5941_CG5937_11_X
CG7441_CG5492_2_3L
CG13125_CG31711_3_2L
CG9148_CG9149_11_3L
CG9652_CG9624_12_3R
CG8395_CG8397_2_2R
CG4858_CG4456_12_3L
CG14438_CG12985_2_X
CG5644_CG13314_3_3L
CG8979_CG1667_3_2R
CG8075_CG8073_2_2L
CG5403_CG5411_11_2R
CG13329_CG6016_2_2R
CG8026_CG8027_12_2R
CG4910_CG6972_3_3R
CG5041_CG4764_3_2L
CG9133_CG9128_2_3L
CG1440_CG1908_3_X
CG3723_CG12278_3_3R
CG12292_CG3652_3_2L
CG6697_CG7918_12_3R
CG3971_CG12232_12_3L
CG10139_CG12866_11_2R
CG6074_CG6070_12_3R
CG4001_CG2137_2_2R
CG7772_CG6842_3_X
CG31813_CG9014_12_2L
CG12637_CG15295_11_X
CG11210_CG8711_2_2L
CG17510_CG30440_11_2L
CG5089_CG8250_12_2R
CG4829_CG13004_2_X
CG8251_CG11770_3_2R
CG14047_CG14045_12_X
CG11620_CG3352_12_2L
CG6432_CG6440_11_3R
CG10343_CG4258_2_2L
CG3803_CG2980_3_2R
CG18408_CG3298_2_2R
CG10874_CG15385_12_2L
CG17999_CG9993_12_2R
CG4162_CG6448_3_2L
CG3214_CG9881_3_2L
CG6279_CG6272_12_3L
CG13111_CG4450_12_2L
CG6775_CG15786_11_X
CG11095_CG12532_3_X
CG31794_CG13085_3_2R
CG1399_CG30493_3_2R
CG6571_CG32227_2_3L
CG3680_CG3618_2_3L
CG32100_CG10335_2_3L
CG9096_CG8909_3_X
CG3815_CG12219_2_X
CG4814_CG15214_11_3L
CG13362_CG13361_12_X
CG6185_CG7590_3_3L
CG7727_CG15753_2_X
CG5363_CG4995_12_2L
CG10971_CG6151_12_3L
CG8431_CG1675_12_2R
CG3818_CG13113_11_2L
CG13776_CG12253_12_2L
CG13667_CG7161_2_3L
CG3035_CG32736_3_X
CG1520_CG1451_12_3R
CG4016_CG9325_11_2R
CG30126_CG15109_3_2R
CG30379_CG14764_2_2L
CG10118_CG32394_12_3L
CG1697_CG2247_2_X
CG30394_CG9696_3_2R
CG8681_CG14013_12_2L
CG32664_CG17867_12_X
CG6779_CG4393_2_3R
CG8611_CG12994_12_X
CG31678_CG30483_2_2R
CG12073_CG7875_11_3R
CG8735_CG5721_3_2R
CG3733_CG3165_2_2L
CG5013_CG5000_11_3R
CG16733_CG7788_11_3R
CG14352_CG8396_3_2L
CG9484_CG32937_12_3R
CG5067_CG15684_11_3R
CG13403_CG1372_3_X
CG33172_CG9045_2_X
CG6424_CG13742_11_2R
CG32109_CG7201_12_3L
CG4756_CG5004_3_X
CG11456_CG32432_2_3L
CG11294_CG6606_2_X
CG6910_CG3019_2_X
CG7961_CG4237_11_3L
CG2087_CG11857_12_3R
CG31800_CG13389_12_2L
CG33131_CG14591_12_2R
CG31623_CG8666_12_2R
CG3589_CG16910_2_2R
CG5968_CG31816_2_2R
CG33324_CG9727_2_3R
CG8828_CG13208_12_2R
CG7221_CG7219_12_2L
CG30441_CG10465_12_2R
CG1103_CG9768_2_3R
CG3184_CG14441_3_X
CG5784_CG15845_11_2R
CG3075_CG4045_3_X
CG33981_CG5032_3_2R
CG7882_CG14470_12_2L
CG10219_CG10217_12_3R
CG9033_CG13200_12_2R
CG4928_CG9089_2_X
CG7993_CG7168_2_3R
CG10908_CG33673_12_2L
CG8269_CG8266_11_2R
CG11848_CG2102_11_3R
CG11529_CG17146_2_3L
CG4901_CG4908_11_2L
CG7152_CG7383_3_3L
CG1136_CG18869_11_3L
CG17293_CG13390_2_2L
CG5693_CG15148_3_2R
CG33554_CG10339_11_2R
CG13539_CG17778_3_X
CG6498_CG12304_11_3L
CG8268_CG8254_11_3L
CG5482_CG5473_12_2R
CG15817_CG11958_2_3R
CG6694_CG6745_3_3L
CG9559_CG12446_2_X
CG14195_CG7874_3_X
CG1522_CG15737_12_X
CG31239_CG13842_12_3R
CG8481_CG9471_2_3R
CG4659_CG32423_2_3L
CG10373_CG10372_12_2L
CG5076_CG33996_2_2R
CG6356_CG6364_11_3R
CG32343_CG7004_12_3R
CG1487_CG2050_3_3R
CG8405_CG18250_2_2R
CG11413_CG30443_3_2R
CG11592_CG11562_3_2L
CG17261_CG33114_11_2L
CG6584_CG4591_3_3R
CG13227_CG13217_2_2R
CG9801_CG14779_12_3R
CG14407_CG32590_12_X
CG10407_CG4201_12_3R
CG8191_CG8198_11_X
CG5671_CG5655_12_2L
CG16853_CG6686_11_2L
CG10364_CG10268_2_2R
CG33060_CG33257_11_3L
CG6448_CG15216_11_2L
CG12498_CG14416_2_X
CG12826_CG1577_12_2R
CG17131_CG3038_2_X
CG9028_CG32190_2_3L
CG11642_CG3026_11_X
CG32732_CG14620_12_X
CG5586_CG5611_2_3R
CG8910_CG15614_3_2R
CG7217_CG7215_12_3R
CG12111_CG2961_3_X
CG10675_CG11908_3_3R
CG10229_CG12005_3_3R
CG9754_CG9485_3_2R
CG8389_CG8392_2_2R
CG9125_CG12127_3_X
CG7628_CG11714_3_3L
CG13185_CG13190_3_2R
CG31786_CG31787_12_2L
CG7177_CG7173_12_3L
CG6582_CG3294_3_2L
CG7098_CG7113_11_X
CG2808_CG10017_11_2L
CG2023_CG9615_11_3R
CG13544_CG13545_12_2R
CG1753_CG1518_2_X
CG12902_CG12899_12_2R
CG33303_CG13140_3_2L
CG13747_CG8196_2_2L
CG3776_CG9358_2_2R
CG4711_CG17161_11_2L
CG8580_CG32380_2_3L
CG8742_CG14101_3_3L
CG8080_CG13741_12_2L
CG9014_CG31814_3_2L
CG13221_CG9062_2_2R
CG30077_CG10128_2_2R
CG3340_CG32136_3_2R
CG18012_CG33547_12_3R
CG5613_CG12993_2_X
CG6386_CG5499_3_3R
CG3253_CG30173_3_2R
CG31641_CG9226_2_2L
CG10122_CG13521_2_2R
CG10603_CG11838_3_2L
CG3995_CG5208_3_3R
CG8742_CG32227_2_3L
CG1728_CG12132_3_X
CG4356_CG4527_12_2R
CG4109_CG13315_12_3L
CG6582_CG5094_2_2R
CG4710_CG4552_3_2L
CG14681_CG33676_11_3R
CG10620_CG10688_3_3L
CG11213_CG12743_2_X
CG4274_CG5848_2_2L
CG10619_CG18397_12_2R
CG6563_CG4247_3_3R
CG16995_CG9967_2_2L
CG13082_CG13081_11_2L
CG17261_CG9660_2_2L
CG8946_CG6984_3_2R
CG4968_CG13138_2_2L
CG5842_CG6571_12_3L
CG4989_CG6406_2_2R
CG9317_CG9318_12_2L
CG9424_CG8312_3_3R
CG4046_CG10212_11_2R
CG10443_CG10447_11_2R
CG10908_CG15356_2_2L
CG13322_CG13320_3_2R
CG3924_CG3825_3_2R
CG4013_CG4068_2_X
CG31204_CG1609_3_3R
CG7115_CG8873_3_2L
CG12750_CG10302_12_2R
CG7838_CG11680_12_2R
CG5084_CG10910_11_2R
CG7538_CG5220_2_3R
CG7507_CG7479_3_3L
CG7577_CG18110_3_3R
CG4684_CG5068_3_3L
CG10800_CG10805_11_2L
CG8585_CG8589_2_2R
CG1669_CG30502_12_2L
CG30149_CG9954_3_2R
CG13487_CG13488_11_2R
CG6223_CG6186_3_X
CG6440_CG5746_2_3R
CG1100_CG1218_11_3R
CG14456_CG11370_11_3L
CG15884_CG6124_12_3R
CG2822_CG10019_11_2L
CG5105_CG31922_3_2L
CG10483_CG10480_12_3L
CG13562_CG5330_12_2R
CG1705_CG2371_2_X
CG14626_CG11380_11_X
CG17262_CG31922_3_2L
CG18290_CG9764_2_3R
CG4089_CG4655_11_3R
CG4781_CG3663_3_2R
CG13488_CG13489_11_2R
CG6115_CG31743_2_2R
CG4608_CG4662_3_3R
CG1279_CG14597_12_3R
CG17828_CG13369_11_X
CG1028_CG1965_3_3R
CG13358_CG7359_3_X
CG18174_CG14039_3_2L
CG6355_CG33981_12_2R
CG9045_CG10545_3_X
CG17325_CG10600_2_2R
CG13691_CG4114_11_2L
CG7129_CG12363_3_3R
CG8446_CG33464_2_2R
CG1907_CG18741_2_3R
CG9204_CG11055_3_2R
CG12831_CG12835_3_2R
CG12976_CG10523_12_3L
CG30007_CG1868_11_2R
CG13661_CG31108_2_3R
CG14110_CG10171_2_3L
CG12765_CG4670_2_2R
CG13280_CG31739_3_2L
CG32190_CG12713_3_3L
CG14291_CG17836_3_3R
CG32232_CG7487_12_3L
CG8404_CG8415_12_2R
CG6142_CG31323_11_3R
CG13243_CG4767_11_2L
CG5880_CG6051_2_3R
CG16894_CG17453_3_2R
CG8285_CG14541_11_3R
CG6706_CG2019_2_3R
CG6214_CG7154_2_2L
CG17002_CG30159_11_2L
CG4788_CG4807_11_2L
CG5163_CG13597_12_3R
CG4293_CG8289_3_X
CG4195_CG4097_2_3L
CG6191_CG4016_11_2R
CG13377_CG3114_12_X
CG11628_CG4535_11_2L
CG9624_CG31322_12_3R
CG15415_CG8853_3_2L
CG33002_CG15435_3_2L
CG14107_CG10717_3_3L
CG13151_CG8818_2_2R
CG7512_CG6128_2_3L
CG2910_CG8073_3_2R
CG14130_CG5946_2_3L
CG5596_CG18437_3_3R
CG12502_CG7603_11_3L
CG13968_CG10726_2_2R
CG33107_CG6937_3_3R
CG2023_CG10981_3_3R
CG17271_CG15693_3_3R
CG10626_CG13285_12_3L
CG1866_CG6490_11_3R
CG3060_CG3825_2_2R
CG7173_CG14575_12_3L
CG2206_CG1531_3_X
CG8590_CG9900_3_X
CG10805_CG10806_2_2L
CG5137_CG13695_3_3L
CG7128_CG7925_11_X
CG30419_CG30418_3_2R
CG6339_CG5709_3_2R
CG33492_CG30440_3_2R
CG3496_CG13550_3_2R
CG6751_CG7704_2_2R
CG7113_CG7122_11_X
CG11077_CG11076_12_4
CG7137_CG11949_11_2R
CG10375_CG10210_2_3R
CG12753_CG14894_12_3R
CG11219_CG4742_11_X
CG16755_CG9356_2_3R
CG8204_CG30465_3_2R
CG4299_CG4307_11_3R
CG32972_CG4551_12_2L
CG17256_CG18624_12_X
CG14817_CG11679_12_X
CG8183_CG30471_3_2R
CG9771_CG31293_11_3R
CG6818_CG14082_12_3L
CG6772_CG7075_3_2L
CG10952_CG32592_2_X
CG3997_CG10392_11_2R
CG31279_CG1172_11_3R
CG3832_CG30172_2_2R
CG12477_CG32442_3_3L
CG11100_CG8779_11_3L
CG17622_CG17623_11_3R
CG7407_CG7414_11_3L
CG8443_CG8445_2_2R
CG30431_CG17994_2_2R
CG12081_CG12659_2_X
CG7262_CG2519_11_3R
CG13211_CG13208_12_2R
CG13670_CG7081_11_3L
CG14181_CG5288_3_3L
CG17368_CG8865_12_3L
CG6144_CG4584_3_2L
CG2179_CG1347_3_3R
CG14299_CG1910_12_3R
CG9914_CG9915_12_X
CG3003_CG12576_12_X
CG14993_CG1135_2_3L
CG31062_CG12885_12_3R
CG5686_CG5034_3_2L
CG9999_CG4584_3_2L
CG2637_CG9318_3_2R
CG10237_CG10234_12_2R
CG8310_CG13759_3_X
CG8172_CG13747_3_2L
CG13361_CG5254_3_X
CG30380_CG30379_3_2L
CG2081_CG2076_11_X
CG4446_CG2101_3_3L
CG14853_CG11783_12_3R
CG8834_CG3017_3_2R
CG11308_CG6014_3_3L
CG12320_CG33520_12_3R
CG3226_CG32742_3_X
CG1868_CG5341_3_2R
CG9626_CG7508_2_3R
CG15438_CG8892_12_2L
CG18476_CG7131_2_3R
CG2919_CG2161_12_3R
CG13003_CG4872_3_X
CG33543_CG15353_12_2L
CG1796_CG1490_2_X
CG32859_CG11379_3_X
CG7210_CG15154_12_2L
CG10988_CG16892_3_X
CG17964_CG11093_12_X
CG13783_CG4495_3_2L
CG13849_CG13852_3_3R
CG5123_CG7313_3_3L
CG10627_CG10480_3_3L
CG10042_CG4115_3_3R
CG4407_CG4404_12_X
CG7077_CG10981_12_3R
CG32109_CG5433_2_3L
CG7786_CG12251_2_2R
CG17686_CG14468_12_X
CG32355_CG6831_12_3L
CG14156_CG6577_12_3L
CG12814_CG3985_3_3R
CG15127_CG15128_12_2R
CG5337_CG33677_12_2L
CG4050_CG9401_3_2R
CG14565_CG7152_12_3L
CG11508_CG2163_3_2L
CG9194_CG10574_3_3L
CG5912_CG5970_12_2R
CG12964_CG8182_3_2R
CG1794_CG1782_12_2L
CG8299_CG8302_3_2R
CG6792_CG33120_3_2L
CG7129_CG2152_3_3R
CG31249_CG7467_12_3R
CG32032_CG13315_11_3L
CG12056_CG12106_11_X
CG12863_CG10131_3_2R
CG13419_CG18744_12_3R
CG3845_CG13319_11_2R
CG17273_CG10367_3_3R
CG12284_CG32156_3_3L
CG2200_CG4351_2_X
CG5089_CG7417_3_2R
CG17272_CG17273_12_3R
CG12802_CG33975_11_3R
CG5122_CG5182_11_2L
CG7146_CG8053_3_3R
CG2173_CG2183_11_2L
CG6445_CG13728_12_3L
CG13870_CG11192_2_2R
CG13035_CG4609_12_3L
CG17246_CG10460_12_2R
CG30004_CG18345_3_2R
CG32498_CG9699_2_X
CG5871_CG9448_12_3R
CG3156_CG7772_12_X
CG3339_CG3330_12_3R
CG12141_CG3003_3_X
CG1666_CG11077_3_X
CG5618_CG5605_2_3L
CG32428_CG5969_3_3L
CG5923_CG18766_2_3R
CG8390_CG33505_12_2R
CG4880_CG9099_12_X
CG6431_CG7379_3_2L
CG6155_CG13333_11_2R
CG7262_CG6946_11_3R
CG7378_CG12985_11_X
CG1897_CG1906_11_3R
CG1427_CG2919_2_3R
CG9635_CG6155_11_2R
CG2045_CG32698_2_X
CG3054_CG17325_12_2L
CG18769_CG12008_12_3L
CG8787_CG10112_2_2R
CG17762_CG2028_11_X
CG18649_CG8937_2_3L
CG5558_CG33676_12_3R
CG31217_CG10388_12_3R
CG1738_CG2875_3_X
CG15678_CG9865_12_2R
CG7930_CG32297_12_3L
CG33276_CG7506_12_3L
CG33144_CG12340_12_2R
CG9809_CG31525_3_3R
CG33692_CG32732_2_X
CG33277_CG33278_11_3L
CG17982_CG10959_11_X
CG7791_CG12792_11_2R
CG15671_CG10795_12_2R
CG8166_CG8376_11_2R
CG3253_CG3257_11_2R
CG7557_CG7543_11_3L
CG2072_CG2105_3_2R
CG6596_CG6602_11_3L
CG1548_CG30383_12_2L
CG2837_CG14044_3_2L
CG30376_CG14755_3_2L
CG1115_CG10229_2_3R
CG5632_CG11529_3_3L
CG2736_CG15792_12_2R
CG4166_CG6897_3_3L
CG6773_CG6779_11_3R
CG33554_CG30172_12_2R
CG3835_CG3724_11_X
CG6153_CG5780_2_2L
CG10718_CG10747_2_2L
CG10718_CG10747_2_2R
CG4078_CG15772_11_X
CG32679_CG9400_12_X
CG14425_CG18350_12_X
CG4497_CG4502_12_2L
CG7525_CG32243_12_3L
CG14270_CG10803_3_X
CG7432_CG31216_11_3R
CG14439_CG14438_11_X
CG9209_CG8909_3_X
CG7856_CG7861_2_2L
CG3682_CG3501_2_2R
CG5036_CG5058_11_2R
CG9381_CG2708_12_3R
CG18367_CG15124_11_2R
CG7235_CG12511_11_2L
CG1363_CG1360_12_2L
CG7220_CG7614_2_2R
CG30421_CG2328_12_2R
CG5395_CG5102_3_2L
CG7207_CG32112_12_3L
CG9904_CG3203_11_X
CG10318_CG30263_11_2R
CG1837_CG1841_11_X
CG11237_CG8432_3_2R
CG5986_CG5175_3_3R
CG11141_CG4663_3_2R
CG10538_CG10466_3_2R
CG9325_CG6484_2_2R
CG12234_CG14215_3_X
CG5626_CG32281_3_3L
CG11276_CG12004_3_3L
CG18315_CG12026_3_3L
CG11367_CG14450_12_3L
CG5553_CG5528_12_3L
CG6870_CG5545_2_2R
CG3578_CG3556_11_X
CG10189_CG10084_3_2L
CG10979_CG11000_11_3R
CG6005_CG14285_3_3R
CG14470_CG12551_12_2L
CG9967_CG33955_3_2L
CG9945_CG11180_2_2R
CG17947_CG10325_2_3R
CG8239_CG8948_2_X
CG13741_CG8078_12_2L
CG3373_CG3348_2_3R
CG31764_CG6405_3_2L
CG32232_CG6308_3_X
CG10999_CG2031_2_3R
CG32297_CG14950_2_3L
CG32061_CG32062_11_3L
CG4769_CG10640_2_3L
CG8547_CG8553_12_2R
CG15737_CG2467_2_X
CG31028_CG2184_12_3R
CG13704_CG7499_11_3L
CG3066_CG2964_3_3R
CG31317_CG14853_11_3R
CG31224_CG7697_3_3R
CG17896_CG17778_3_X
CG8624_CG32390_2_3L
CG13428_CG18066_12_2R
CG10260_CG32701_12_X
CG9539_CG3792_11_2L
CG6492_CG15814_2_X
CG2105_CG30499_2_2R
CG30164_CG4556_12_2R
CG8058_CG8057_2_2L
CG34031_CG32163_11_3R
CG32702_CG2194_12_X
CG13582_CG4612_2_2R
CG12239_CG18341_11_X
CG13954_CG2078_11_2R
CG30380_CG30379_3_2R
CG6500_CG12141_11_X
CG4287_CG5516_3_3R
CG32281_CG32278_11_3L
CG1803_CG15736_2_X
CG8614_CG8612_3_3L
CG1882_CG1548_2_2L
CG10460_CG9325_12_2R
CG31736_CG8509_2_2L
CG31826_CG18109_3_2L
CG9943_CG10072_2_3L
CG11622_CG17278_2_3R
CG4434_CG10175_11_3R
CG15553_CG15554_3_3R
CG4599_CG5953_2_2L
CG3620_CG3626_11_X
CG4892_CG4959_2_2L
CG10947_CG10949_12_2R
CG9377_CG12396_12_2L
CG30158_CG3358_11_2L
CG14250_CG6438_12_3R
CG17149_CG17233_2_3L
CG13072_CG5057_3_3L
CG5131_CG6453_3_2R
CG5720_CG31132_3_3R
CG17230_CG3937_11_3R
CG12190_CG13521_2_2R
CG17077_CG6768_3_3R
CG17265_CG12314_12_2L
CG2848_CG6055_11_2L
CG31961_CG3709_12_2L
CG33672_CG8625_3_2R
CG33113_CG7254_11_2L
CG10967_CG11006_3_3L
CG9233_CG13087_11_2L
CG10489_CG32409_3_3L
CG3709_CG11455_3_2L
CG4109_CG32163_3_3L
CG14871_CG5205_3_3R
CG13090_CG18042_2_2L
CG6987_CG10309_3_3R
CG7358_CG7349_12_X
CG7536_CG7098_3_X
CG9548_CG31638_3_2L
CG8403_CG8405_11_2R
CG6128_CG11711_12_3L
CG4945_CG8332_2_2R
CG8239_CG8959_11_X
CG14781_CG14782_11_X
CG6897_CG33486_3_3L
CG2493_CG33715_2_2L
CG32537_CG32536_12_X
CG5676_CG13140_2_2L
CG2917_CG3611_12_2R
CG13957_CG3810_3_X
CG9012_CG8924_3_3R
CG13375_CG15579_12_X
CG4258_CG5446_3_2L
CG31426_CG2048_3_3R
CG6838_CG11254_3_3L
CG12210_CG12913_3_2R
CG33976_CG6240_3_3R
CG18155_CG15711_11_X
CG8905_CG8566_3_2R
CG13858_CG7080_3_3R
CG14971_CG10480_11_3L
CG3332_CG12598_2_X
CG11228_CG15120_3_2R
CG6027_CG6040_3_3R
CG9250_CG9249_2_2L
CG1344_CG11665_3_2L
CG9022_CG15367_3_X
CG33756_CG7266_11_3L
CG33960_CG4398_11_2R
CG3278_CG12775_2_2R
CG10467_CG10733_3_3L
CG6910_CG5632_2_3L
CG2938_CG5014_3_X
CG5909_CG31065_11_3R
CG4264_CG6499_2_3R
CG10014_CG17645_2_3R
CG11971_CG18596_11_3R
CG8902_CG13783_12_2L
CG10600_CG3407_3_2L
CG4153_CG10627_12_3L
CG32592_CG5548_3_X
CG4291_CG3943_3_2L
CG2063_CG1968_3_2R
CG10264_CG10407_2_3R
CG6192_CG4713_3_2L
CG5102_CG5387_2_2L
CG3121_CG10339_3_2R
CG14748_CG14747_12_2R
CG17788_CG15926_11_X
CG7427_CG3386_12_3L
CG9028_CG8937_11_3L
CG6120_CG17370_3_3R
CG2227_CG11839_3_3R
CG18445_CG1620_3_2R
CG14937_CG7231_2_2L
CG8487_CG15117_2_2R
CG9636_CG33722_3_3R
CG3887_CG14041_11_2L
CG2161_CG14672_12_3R
CG4980_CG6156_2_3R
CG7945_CG7450_3_3L
CG3106_CG15319_2_X
CG8636_CG1826_3_X
CG8208_CG9393_2_3R
CG14567_CG14566_12_3L
CG10652_CG10446_3_2L
CG8312_CG9427_2_3R
CG2974_CG12094_3_X
CG3825_CG10392_2_2R
CG5738_CG10914_3_2R
CG4365_CG5841_11_3L
CG7810_CG7795_12_2L
CG12931_CG1809_11_2R
CG5404_CG31294_2_3R
CG31478_CG6226_2_3R
CG33214_CG7540_3_3L
CG1572_CG1554_12_X
CG4882_CG5597_3_2R
CG2371_CG32699_3_X
CG9415_CG9418_11_2R
CG15376_CG14903_11_X
CG7186_CG7597_3_3L
CG11144_CG32016_2_4
CG1057_CG18271_11_3R
CG16902_CG4406_2_X
CG8398_CG32042_11_3L
CG2257_CG1697_3_X
CG4316_CG5903_2_3R
CG4042_CG4268_3_3L
CG1409_CG2175_2_X
CG13367_CG1558_11_X
CG4433_CG4845_3_3R
CG1024_CG10281_3_3R
CG2448_CG2446_12_X
CG9285_CG18048_2_3R
CG32344_CG7194_12_3R
CG34003_CG8930_12_2L
CG17217_CG6583_2_2L
CG33932_CG32528_11_X
CG3707_CG3630_3_X
CG9742_CG4521_3_X
CG15845_CG15908_11_2R
CG8334_CG7869_3_3L
CG8401_CG8403_11_2R
CG11248_CG14119_12_3L
CG7600_CG7512_2_3L
CG17100_CG6293_11_3R
CG3889_CG3893_11_3L
CG32066_CG8003_3_3L
CG2788_CG17601_12_2L
CG11281_CG33107_3_3L
CG9304_CG7229_2_2R
CG32772_CG4041_2_X
CG33640_CG16852_11_2L
CG5549_CG12752_3_2R
CG4073_CG14690_2_3R
CG6831_CG6638_2_3L
CG12176_CG11164_3_X
CG3825_CG3090_12_2R
CG15449_CG32510_12_X
CG6292_CG32180_12_3L
CG13970_CG40169_3_2R
CG6638_CG32352_3_3L
CG13305_CG5962_12_3L
CG14407_CG32593_3_X
CG32779_CG2904_11_X
CG7066_CG13671_12_3L
CG2042_CG31623_3_2L
CG6608_CG14906_11_3R
CG15133_CG14043_3_2L
CG15457_CG1668_3_X
CG4122_CG4593_2_X
CG13724_CG13725_2_3L
CG2258_CG2259_12_X
CG5409_CG8905_12_2R
CG8862_CG13176_3_2R
CG32350_CG11791_2_3R
CG4467_CG13825_12_3R
CG17726_CG10703_2_3R
CG15390_CG9866_11_2L
CG6668_CG5794_2_3R
CG12441_CG34048_2_2L
CG15012_CG1319_3_3L
CG6412_CG15142_11_2R
CG14424_CG32793_3_X
CG7446_CG5546_2_3L
CG9752_CG6262_3_2R
CG5920_CG13124_12_2L
CG15395_CG9880_11_2L
CG11266_CG13777_11_2L
CG14982_CG14984_2_3L
CG2075_CG10578_3_3L
CG12267_CG5608_2_3R
CG31835_CG4697_11_2L
CG1994_CG1789_3_X
CG12395_CG17209_12_X
CG32590_CG5091_11_2L
CG13888_CG11593_12_3L
CG9101_CG9106_12_X
CG7720_CG18208_12_3R
CG14816_CG14804_3_X
CG7730_CG14059_2_3L
CG15117_CG9984_12_2R
CG5625_CG8166_3_2R
CG8243_CG8237_11_2L
CG5597_CG11183_2_2R
CG3139_CG18480_12_2L
CG15929_CG15771_3_X
CG2890_CG4376_2_X
CG9773_CG8043_3_3R
CG7283_CG7846_2_3L
CG14837_CG14838_3_3L
CG3769_CG3779_11_2L
CG15319_CG32536_3_X
CG14786_CG3187_12_X
CG5192_CG14871_2_3R
CG11533_CG1449_3_4
CG9533_CG9400_11_X
CG8654_CG13591_2_2R
CG1587_CG11027_11_4
CG5212_CG5163_12_3R
CG33304_CG1629_3_4
CG8669_CG18362_3_2R
CG16755_CG8784_11_3R
CG3342_CG3926_3_X
CG4033_CG4260_2_2L
CG12163_CG5142_2_3R
CG10128_CG12863_3_2R
CG1345_CG1866_3_3R
CG6669_CG31052_2_3R
CG12238_CG2522_3_X
CG9411_CG12065_11_X
CG3495_CG2146_12_2R
CG30349_CG8251_2_2L
CG10612_CG2663_12_3R
CG11048_CG11208_2_2R
CG16801_CG10916_11_2R
CG9342_CG9339_11_2R
CG32944_CG31528_3_3R
CG7828_CG32182_2_3L
CG2186_CG17052_11_X
CG8417_CG9474_2_3R
CG1747_CG1745_11_X
CG5811_CG31077_2_3R
CG15112_CG10737_11_2R
CG12772_CG11284_11_X
CG31247_CG33547_2_3R
CG8036_CG8039_11_3R
CG13158_CG8505_11_2R
CG12071_CG15547_12_3R
CG18729_CG1542_3_3R
CG31122_CG10864_12_3R
CG16789_CG16790_2_3R
CG12120_CG1657_11_X
CG5862_CG9444_3_3R
CG3204_CG4005_2_2R
CG5199_CG5195_12_3L
CG32221_CG8491_11_3L
CG30388_CG9406_3_2R
CG9020_CG13108_3_2L
CG9975_CG11257_11_2R
CG5546_CG7430_3_3L
CG30342_CG2412_11_2R
CG34048_CG13136_12_2L
CG32345_CG12030_3_3L
CG7392_CG7429_11_2L
CG10973_CG32113_3_3L
CG5461_CG3942_3_2L
CG1407_CG8024_12_2R
CG2069_CG11811_11_3L
CG6265_CG5811_11_3R
CG9433_CG9441_11_2R
CG9815_CG5357_3_2R
CG13663_CG14686_3_3R
CG12018_CG13922_12_3L
CG17599_CG17601_3_X
CG10578_CG10573_2_3L
CG16791_CG1063_12_3R
CG10667_CG1600_12_2L
CG31746_CG15157_12_2L
CG30481_CG33155_11_2R
CG13392_CG17295_3_2L
CG4972_CG5381_2_2L
CG14156_CG14157_3_3L
CG10981_CG14675_11_3R
CG7845_CG7849_3_2R
CG13927_CG13928_12_3L
CG5287_CG5458_11_2L
CG11103_CG10996_2_X
CG15151_CG31740_12_2R
CG7636_CG6233_2_3L
CG4532_CG1619_3_X
CG30264_CG15096_11_2R
CG14749_CG30356_11_2R
CG6453_CG5110_2_2R
CG31098_CG11908_3_3R
CG2713_CG2709_12_X
CG30440_CG10417_11_2L
CG5883_CG8127_11_3L
CG2691_CG11172_3_X
CG4879_CG32434_3_3L
CG10177_CG10175_12_3R
CG32778_CG15376_11_X
CG14718_CG6913_11_3R
CG10459_CG1772_11_2L
CG3090_CG3832_2_2R
CG8780_CG8765_12_3L
CG2054_CG8001_3_3L
CG9878_CG4840_12_2R
CG7057_CG5377_2_3R
CG8501_CG8836_2_2R
CG8472_CG13165_11_2R
CG14485_CG30401_2_2R
CG2199_CG9181_12_3L
CG7512_CG33289_11_3L
CG3065_CG3029_12_2R
CG34004_CG13499_12_2R
CG3626_CG10701_12_X
CG15161_CG15162_3_2L
CG12479_CG12480_11_X
CG6287_CG14021_11_2L
CG9403_CG3152_2_2L
CG3915_CG13326_12_2R
CG11417_CG11420_2_X
CG3650_CG13202_2_2R
CG14352_CG11375_12_3R
CG12402_CG9913_12_3R
CG32528_CG12534_11_X
CG11755_CG3953_11_3R
CG12756_CG5249_3_3L
CG1839_CG3106_11_X
CG11210_CG8151_3_2R
CG13012_CG12737_11_X
CG3825_CG3090_3_2R
CG14021_CG12512_12_2L
CG7188_CG7185_12_3L
CG14612_CG1070_2_3R
CG2855_CG11790_2_2L
CG11798_CG3633_2_2R
CG8166_CG8169_2_2R
CG6540_CG6617_2_X
CG14879_CG1241_12_3R
CG7212_CG7940_3_3R
CG6091_CG6004_12_3L
CG4165_CG32743_3_X
CG5058_CG14489_11_2R
CG4604_CG4707_3_2R
CG18069_CG32018_12_4
CG32000_CG33978_11_4
CG5384_CG31717_3_2L
CG1545_CG1537_12_X
CG31111_CG2227_2_3R
CG15141_CG6840_3_2R
CG3289_CG17221_12_2L
CG7109_CG17331_3_2L
CG1634_CG9060_11_X
CG13457_CG5392_3_3L
CG4692_CG3548_3_2R
CG10238_CG11847_3_3R
CG12499_CG31040_2_3R
CG17131_CG15711_12_X
CG14651_CG1078_11_3R
CG9670_CG9614_2_3L
CG14787_CG14788_12_X
CG2116_CG10958_11_X
CG12872_CG12425_11_3R
CG3987_CG6904_2_3R
CG9297_CG12413_11_3R
CG12508_CG13966_12_2L
CG14411_CG14410_11_X
CG2177_CG2165_2_4
CG2902_CG1063_3_3R
CG15081_CG15097_2_2R
CG7876_CG7884_11_X
CG5691_CG1140_3_3L
CG17544_CG31798_3_2L
CG3661_CG3504_2_2R
CG5161_CG16838_3_3L
CG12094_CG12102_11_X
CG32635_CG15756_3_X
CG11798_CG4563_12_2R
CG5404_CG31294_11_3R
CG7956_CG17077_11_3R
CG10164_CG10152_3_3R
CG12488_CG8767_2_2R
CG32679_CG14948_11_X
CG31121_CG11069_3_3R
CG6693_CG10423_3_3R
CG8444_CG12952_2_3R
CG6061_CG13330_11_2R
CG30095_CG8428_11_2R
CG9855_CG9853_12_3R
CG10505_CG30392_12_2R
CG7187_CG7985_3_3R
CG12802_CG10340_3_3R
CG3064_CG18531_11_X
CG12125_CG4678_3_X
CG7134_CG33635_3_2L
CG6262_CG33960_11_2R
CG14185_CG7385_2_3L
CG7415_CG1937_3_3R
CG5836_CG5826_2_3R
CG3695_CG3700_11_2R
CG13190_CG8983_2_2R
CG9224_CG32529_12_X
CG9304_CG4966_2_2R
CG10107_CG1921_2_3L
CG7823_CG7978_11_3L
CG32224_CG6933_12_3L
CG13699_CG5123_12_3L
CG12993_CG5613_12_X
CG8615_CG8612_3_3L
CG2014_CG1897_11_3R
CG4535_CG4537_11_2L
CG1740_CG15449_2_X
CG15738_CG15737_11_X
CG8937_CG34012_12_3L
CG4901_CG9535_2_2L
CG18319_CG12454_11_X
CG4205_CG6838_3_3L
CG14864_CG32119_11_3R
CG3738_CG8665_12_2L
CG1411_CG7467_12_3R
CG33131_CG7863_11_2L
CG18631_CG4886_11_2R
CG31750_CG31764_2_2L
CG7798_CG15706_12_2R
CG9553_CG9075_3_2L
CG2245_CG1910_3_3R
CG17034_CG8232_2_2R
CG2827_CG2835_11_2R
CG4792_CG5510_3_3R
CG17686_CG11219_12_X
CG31426_CG11886_12_3R
CG9882_CG1441_12_2R
CG7861_CG14591_3_2L
CG7994_CG1427_3_3R
CG5462_CG5467_11_3R
CG9723_CG10798_11_X
CG10975_CG10632_11_3L
CG2092_CG1358_2_2L
CG33138_CG18426_3_2R
CG8583_CG3335_2_3L
CG7856_CG17327_11_2R
CG18102_CG8933_2_X
CG6325_CG4043_3_3R
CG17333_CG2202_11_X
CG30044_CG13151_11_2R
CG11828_CG31021_11_3R
CG6393_CG6437_11_2R
CG4943_CG10936_2_2R
CG33481_CG1674_12_4
CG2075_CG2162_3_3L
CG4993_CG4930_3_2L
CG9665_CG13027_3_3L
CG6480_CG32226_12_3L
CG5380_CG18596_3_3R
CG34021_CG8493_11_2R
CG4676_CG4679_2_2R
CG9578_CG17052_11_X
CG9429_CG17947_11_3R
CG6996_CG32224_3_3L
CG5805_CG13634_12_3R
CG1895_CG15740_2_X
CG6287_CG33305_12_2L
CG17030_CG14968_3_3L
CG7409_CG7399_11_3L
CG33479_CG30338_3_2L
CG2144_CG10667_2_2R
CG5964_CG10907_3_3L
CG17180_CG17090_11_3L
CG6504_CG6579_3_2L
CG12770_CG8717_12_2L
CG6819_CG12286_12_3R
CG30186_CG30330_12_2R
CG13096_CG13097_12_2L
CG15147_CG5559_2_2R
CG12970_CG33464_2_2R
CG6664_CG9706_11_3L
CG9696_CG8027_3_2R
CG4706_CG6629_11_3R
CG7826_CG14438_12_X
CG17083_CG4434_12_3R
CG31997_CG2125_11_4
CG8937_CG17364_2_3L
CG3460_CG16982_3_X
CG14879_CG1236_12_3R
CG16880_CG18095_12_2L
CG1528_CG5521_3_3R
CG14035_CG31812_3_2L
CG8299_CG3650_3_2R
CG7544_CG18285_11_2R
CG14312_CG8064_3_3R
CG1287_CG12799_2_3R
CG31111_CG9484_3_3R
CG7839_CG6297_2_3L
CG4449_CG14394_12_3R
CG6184_CG7411_3_3R
CG6401_CG2679_2_2R
CG32230_CG8383_3_3R
CG4977_CG4983_11_2L
CG3450_CG3287_3_2L
CG6907_CG3340_3_2R
CG15890_CG9533_12_X
CG10128_CG12864_12_2R
CG7392_CG7795_3_2L
CG5300_CG31715_3_2L
CG31665_CG7337_11_2L
CG8509_CG10839_3_2L
CG15927_CG15731_2_X
CG13247_CG6311_3_3L
CG17510_CG10424_2_2h
CG17753_CG12963_12_2R
CG11604_CG11555_3_2L
CG1099_CG9253_3_2L
CG13033_CG4229_3_3L
CG17266_CG15909_3_2L
CG6758_CG11275_11_2R
CG12820_CG30377_3_2L
CG10125_CG8368_3_3L
CG18210_CG9195_12_X
CG7221_CG14936_11_2L
CG2991_CG31694_2_2L
CG5482_CG3579_3_2R
CG13022_CG9665_12_3L
CG8068_CG11784_11_2R
CG9096_CG33250_11_X
CG7914_CG14194_3_X
CG1850_CG1845_12_2L
CG17800_CG1708_12_2R
CG14516_CG14511_2_3R
CG10622_CG4852_3_3L
CG5664_CG13670_3_3L
CG13364_CG4615_3_X
CG5021_CG13919_3_3L
CG8180_CG12964_12_2R
CG6000_CG4261_2_3R
CG1827_CG12928_2_2R
CG13403_CG12481_11_X
CG15259_CG15258_12_2L
CG4468_CG4770_3_3R
CG9773_CG9786_12_3R
CG9591_CG9351_3_3R
CG12075_CG10701_2_X
CG4261_CG10675_11_3R
CG13140_CG5091_11_2L
CG4755_CG31344_12_3R
CG13380_CG1520_3_3R
CG2009_CG11533_12_4
CG9012_CG8948_11_X
CG34031_CG32230_2_3L
CG10222_CG7002_11_3L
CG32699_CG15871_3_X
CG32576_CG9911_12_X
CG31716_CG5037_3_2L
CG9880_CG15396_11_2L
CG3911_CG10575_3_3L
CG6556_CG4798_3_2R
CG32423_CG10645_12_3L
CG3923_CG3972_2_X
CG1059_CG12001_11_3R
CG11790_CG8383_3_3R
CG7275_CG7272_11_3L
CG34045_CG9975_11_2R
CG13283_CG13516_3_2R
CG6601_CG17211_3_2L
CG12581_CG9177_3_3R
CG31012_CG15544_11_3R
CG1512_CG2225_2_2L
CG1665_CG1599_2_2R
CG9958_CG2848_3_2L
CG9611_CG9347_3_3R
CG1411_CG13581_11_2R
CG14692_CG14693_12_3R
CG33138_CG17724_2_2R
CG10385_CG10336_3_2R
CG9227_CG14651_2_2L
CG3645_CG17075_12_2L
CG9652_CG3199_11_3R
CG10806_CG13772_3_2L
CG11142_CG14005_12_2L
CG5436_CG6000_12_3R
CG9821_CG8369_3_3R
CG1968_CG2072_2_2L
CG5608_CG5436_3_3R
CG5465_CG5625_11_2R
CG2050_CG1483_2_3R
CG10007_CG8484_2_3R
CG1539_CG2241_2_3R
CG10961_CG1583_3_X
CG6496_CG8279_12_3R
CG17376_CG17377_2_2L
CG2264_CG12921_11_2R
CG11267_CG11258_2_3L
CG5694_CG12680_3_2L
CG12014_CG1921_2_3L
CG11178_CG9938_2_X
CG3595_CG14446_3_X
CG32832_CG10341_11_2L
CG17687_CG14112_3_3L
CG3744_CG33213_11_3R
CG1129_CG1126_11_3R
CG7480_CG4215_11_2L
CG11120_CG17462_11_3R
CG3871_CG3698_12_3L
CG3832_CG33519_12_2R
CG1621_CG1620_12_2R
CG5215_CG5444_3_3L
CG14436_CG4532_3_X
CG10645_CG4835_2_3L
CG14675_CG15180_12_3R
CG17697_CG3836_2_3L
CG12096_CG4187_2_X
CG8497_CG8509_3_X
CG17654_CG31938_3_2L
CG3029_CG3017_2_2R
CG3312_CG4206_3_X
CG7430_CG7441_11_3L
CG15364_CG33224_11_X
CG12958_CG12959_11_2R
CG5247_CG6719_11_3R
CG14937_CG14938_12_2L
CG6582_CG6549_12_2L
CG2666_CG1172_3_3R
CG14899_CG14900_12_3R
CG8311_CG8604_3_2R
CG9380_CG3340_3_2R
CG1868_CG1602_11_2R
CG33304_CG12697_12_4
CG17343_CG8245_3_2L
CG1558_CG15191_12_X
CG13410_CG6028_2_3R
CG15361_CG4238_11_2L
CG14964_CG12734_3_3L
CG1418_CG12131_3_2R
CG30498_CG2093_3_2R
CG15561_CG5354_12_3R
CG16926_CG11007_3_2R
CG5519_CG5190_3_2R
CG17574_CG3821_3_2R
CG9060_CG15456_3_X
CG1332_CG15005_3_3L
CG1007_CG32341_11_3L
CG7196_CG7191_11_2L
CG4520_CG5623_2_3R
CG3413_CG33466_3_2R
CG15295_CG9806_12_X
CG32508_CG12678_12_X
CG3325_CG8524_2_3R
CG2177_CG32850_3_4
CG7686_CG4030_3_2R
CG10620_CG1354_11_3L
CG2767_CG3223_3_3R
CG15048_CG15047_11_X
CG18214_CG13912_3_3L
CG13110_CG13111_2_2L
CG2006_CG11500_2_3R
CG13206_CG13209_3_2R
CG6912_CG3984_3_3R
CG14636_CG6225_2_3R
CG14353_CG7354_3_3L
CG3897_CG3885_12_3L
CG6986_CG15471_2_X
CG9133_CG9134_11_3L
CG11699_CG1558_2_X
CG7665_CG14321_11_3R
CG32741_CG14441_11_X
CG12127_CG9060_12_X
CG17154_CG5654_2_3L
CG10038_CG10042_12_3R
CG9506_CG13981_2_2L
CG6412_CG5526_3_2L
CG10422_CG31304_12_3R
CG15418_CG10033_12_2L
CG18455_CG12769_2_2R
CG11242_CG11237_12_2R
CG13383_CG17291_11_2L
CG12272_CG1828_3_3L
CG3683_CG4806_2_2R
CG18812_CG30497_12_2R
CG33958_CG7791_11_2R
CG12531_CG14218_2_X
CG1751_CG1749_12_3L
CG5032_CG5788_2_2R
CG7759_CG33472_11_2R
CG9257_CG12050_3_2R
CG18155_CG1435_11_X
CG7104_CG7102_12_2L
CG13317_CG2864_2_X
CG6531_CG6606_12_X
CG8928_CG16952_2_X
CG33931_CG33932_11_X
CG9968_CG9984_3_X
CG12678_CG11233_12_X
CG33520_CG31241_3_3R
CG32408_CG9997_12_3L
CG3907_CG3167_2_2R
CG10778_CG11596_11_X
CG4269_CG4294_2_2R
CG11594_CG11593_12_3L
CG6028_CG6455_2_3R
CG1315_CG12590_11_3R
CG13434_CG7747_3_2R
CG12298_CG11164_3_2R
CG6800_CG6705_2_3R
CG5658_CG5646_12_3R
CG10424_CG13771_2_2L
CG14414_CG14413_2_4
CG3124_CG9868_12_2R
CG10949_CG10954_3_2L
CG7383_CG7405_11_3L
CG11517_CG2005_11_3R
CG31723_CG14071_12_2L
CG4226_CG4341_11_2L
CG10681_CG10646_2_3L
CG11628_CG31619_2_2R
CG3026_CG3703_2_X
CG5353_CG6601_2_2L
CG18780_CG10990_2_X
CG7036_CG1216_3_3L
CG12558_CG9997_11_3R
CG4016_CG4984_12_2R
CG13076_CG5895_11_3L
CG11790_CG11791_11_3R
CG4800_CG6672_2_3R
CG2709_CG2713_2_X
CG11771_CG6708_2_3R
CG18647_CG8647_11_3L
CG11101_CG17800_2_2R
CG15456_CG11710_12_X
CG6073_CG31275_3_3R
CG11872_CG6293_2_3R
CG13586_CG4634_2_2R
CG8507_CG8516_11_3R
CG33492_CG7222_11_2R
CG8190_CG8192_2_2R
CG31813_CG17223_11_2L
CG17608_CG11628_2_2L
CG5111_CG5099_3_3R
CG12189_CG3386_2_3L
CG3942_CG15489_11_2L
CG12576_CG14617_3_X
CG3000_CG10932_12_X
CG3314_CG3929_3_X
CG8233_CG8241_3_2R
CG15362_CG15356_11_2L
CG15252_CG32694_3_X
CG11757_CG1597_2_X
CG5814_CG9746_12_3R
CG2788_CG15418_2_2L
CG3025_CG3016_12_X
CG5094_CG15141_12_2R
CG6061_CG13330_3_2R
CG30467_CG1362_12_2R
CG31109_CG31111_12_3R
CG9646_CG8950_2_2R
CG12997_CG15740_3_X
CG10811_CG11144_3_4
CG6637_CG2019_3_3R
CG8276_CG12110_11_2R
CG3167_CG3065_12_2R
CG9856_CG10080_3_2R
CG6767_CG8284_3_3L
CG13349_CG6692_3_2R
CG10675_CG6913_12_3R
CG9124_CG14040_3_2L
CG14016_CG14015_12_2L
CG13334_CG6191_2_2R
CG11183_CG5339_11_2R
CG5373_CG30184_11_2R
CG11448_CG14772_11_X
CG8340_CG8569_12_2R
CG14313_CG7187_12_3R
CG2171_CG6779_2_3R
CG3764_CG8013_12_3L
CG8874_CG16755_3_3R
CG30383_CG12821_3_2L
CG8171_CG8174_3_2R
CG11527_CG9523_3_2L
CG1763_CG32808_2_X
CG11482_CG14756_2_2L
CG6993_CG31279_3_3R
CG7518_CG8031_2_3R
CG10202_CG10205_3_2R
CG4374_CG4393_11_3R
CG6971_CG6977_12_3R
CG1167_CG1171_11_3L
CG1851_CG11086_3_2R
CG6951_CG13814_11_3L
CG2950_CG6785_3_2L
CG4303_CG12096_3_X
CG9410_CG3194_2_2R
CG3204_CG3195_3_2R
CG5068_CG5280_2_3L
CG9863_CG30410_11_2R
CG10939_CG6568_2_2R
CG14285_CG33959_12_3R
CG6606_CG14045_11_X
CG31337_CG14369_12_3R
CG1107_CG18143_2_3R
CG4880_CG4875_3_X
CG5363_CG5395_2_2L
CG9218_CG18367_3_2R
CG15009_CG14997_3_3L
CG2560_CG11678_3_X
CG5507_CG6338_2_3R
CG33554_CG3209_12_2R
CG17994_CG8325_12_2R
CG5339_CG13562_12_2R
CG8367_CG30069_11_2R
CG14899_CG14650_12_3R
CG2986_CG2991_11_2L
CG13213_CG18335_12_2R
CG12788_CG17767_12_X
CG14005_CG7239_3_2L
CG14506_CG4288_3_3R
CG3178_CG17572_11_2L
CG1358_CG30492_3_2L
CG4132_CG7424_3_2L
CG12220_CG1750_2_3R
CG3338_CG18013_12_2L
CG3321_CG3325_11_3R
CG3326_CG3327_12_2L
CG34053_CG34035_3_3R
CG17035_CG17033_11_3L
CG17347_CG10685_2_2L
CG17492_CG10449_11_2R
CG5029_CG9609_3_X
CG2052_CG2041_12_4
CG2017_CG10989_12_3R
CG1119_CG31536_11_3R
CG31684_CG9886_3_2L
CG31715_CG5037_2_2L
CG12132_CG1689_3_X
CG3263_CG3288_11_3L
CG6534_CG18402_12_3R
CG7725_CG7724_11_3L
CG1421_CG31600_2_2L
CG31717_CG31847_2_2L
CG12362_CG6539_2_3L
CG17050_CG17049_12_2R
CG14572_CG14565_2_3L
CG4572_CG4686_3_3R
CG4911_CG32068_11_3L
CG17161_CG4711_12_2R
CG32432_CG10580_12_3L
CG17144_CG5620_12_3L
CG9211_CG9207_12_2L
CG5116_CG4625_2_3R
CG12393_CG9135_11_2L
CG14643_CG31519_3_3R
CG12384_CG1818_3_2R
CG11628_CG1416_3_2L
CG14808_CG12598_3_X
CG9630_CG7943_3_3R
CG33774_CG13955_12_2L
CG7825_CG1983_3_3R
CG10112_CG4903_12_2R
CG1787_CG2004_2_X
CG3587_CG3600_11_X
CG5853_CG13126_12_2L
CG17736_CG32220_2_3L
CG6852_CG3945_2_3L
CG12548_CG31226_3_2L
CG5014_CG6428_2_X
CG3195_CG3997_11_2R
CG11770_CG3570_3_2R
CG6341_CG8806_3_2R
CG14030_CG14029_11_2L
CG7080_CG5391_2_3R
CG33527_CG4681_12_2R
CG1416_CG31612_2_2L
CG7004_CG32344_12_3R
CG2041_CG1922_12_4
CG14177_CG3280_11_3L
CG17776_CG17777_11_X
CG3492_CG3494_11_2R
CG7428_CG10869_12_2L
CG4187_CG32637_12_X
CG11861_CG15261_12_2L
CG5595_CG12880_3_3R
CG5091_CG5363_2_2L
CG14066_CG14065_12_3R
CG10671_CG4633_3_3L
CG3665_CG15571_12_X
CG5220_CG32441_3_3R
CG2069_CG32299_2_3L
CG10035_CG31426_11_3R
CG1746_CG12054_3_3R
CG17032_CG5931_2_3L
CG18109_CG13127_12_2L
CG12874_CG5572_12_3R
CG8332_CG8317_12_2R
CG32210_CG9300_3_3L
CG6684_CG14712_3_3R
CG4940_CG30441_11_3R
CG5847_CG5282_2_3L
CG7882_CG8376_3_2R
CG2114_CG2075_2_3L
CG12673_CG9063_2_3L
CG32856_CG5083_3_3R
CG1218_CG2046_2_3R
CG14483_CG6477_12_2R
CG5705_CG15481_2_2L
CG8449_CG8630_3_3R
CG2577_CG2574_11_X
CG1414_CG1417_11_X
CG32628_CG9941_11_X
CG17931_CG3158_3_3R
CG12306_CG32226_3_3L
CG32354_CG7037_3_3L
CG31950_CG18627_11_2L
CG6796_CG6704_12_2R
CG9395_CG16970_11_2L
CG2774_CG6601_3_2L
CG12899_CG12897_12_2R
CG4690_CG4317_12_X
CG17190_CG4755_2_3R
CG4428_CG4629_2_2L
CG11920_CG33096_11_3R
CG7614_CG33144_12_2R
CG15897_CG1453_12_X
CG31496_CG10101_11_3R
CG2948_CG2925_2_3R
CG11561_CG31817_12_2L
CG7623_CG14329_11_3R
CG14597_CG31146_3_3R
CG18066_CG13430_12_2R
CG11629_CG31612_11_2R
CG14996_CG14998_12_3L
CG31145_CG10254_12_3R
CG6755_CG4448_2_3R
CG11382_CG6903_2_X
CG1134_CG1317_12_3L
CG33227_CG34004_12_2R
CG8778_CG8632_3_2R
CG6704_CG9646_12_2R
CG17387_CG17735_12_3R
CG11181_CG11330_2_2L
CG6629_CG4706_3_3R
CG7020_CG13879_3_3L
CG7833_CG10895_3_2L
CG6259_CG7510_3_3L
CG15015_CG5661_2_3L
CG3441_CG2679_2_2R
CG7643_CG18212_2_3R
CG17520_CG33217_11_3L
CG6617_CG6632_12_X
CG33677_CG5183_12_2L
CG9328_CG17904_12_2L
CG5354_CG5168_3_2L
CG4204_CG5417_3_3R
CG5271_CG5300_11_2L
CG8978_CG7833_3_2L
CG3821_CG8788_3_2R
CG12425_CG12852_11_3R
CG10844_CG8272_2_2L
CG6302_CG6652_3_3L
CG13350_CG8067_3_2R
CG17193_CG17278_12_3R
CG7466_CG12314_12_2L
CG32022_CG6511_3_3L
CG17221_CG17261_11_2L
CG12581_CG18090_2_3R
CG4673_CG4685_12_3R
CG18356_CG12488_11_2R
CG7385_CG14187_12_3L
CG8262_CG13751_3_2R
CG6046_CG6072_3_3R
CG34031_CG17521_2_3L
CG7756_CG31157_11_3R
CG18361_CG11750_11_X
CG1406_CG1399_12_2R
CG11985_CG11986_3_3R
CG2469_CG9186_2_3L
CG31191_CG5670_3_3R
CG1066_CG9965_11_3L
CG1475_CG12170_11_3R
CG31076_CG14254_3_3R
CG11907_CG3935_3_2L
CG2875_CG13317_3_X
CG2371_CG11405_2_X
CG5877_CG15032_11_X
CG5619_CG31873_12_2L
CG1084_CG5484_3_3R
CG7210_CG15154_12_2R
CG5455_CG6490_2_3R
CG11000_CG10999_11_3R
CG16969_CG6686_11_2L
CG30115_CG12129_2_2R
CG9877_CG8392_11_2R
CG14680_CG17117_2_3R
CG14252_CG3937_2_3R
CG4585_CG5569_3_2R
CG8905_CG5409_3_2R
CG10624_CG10622_12_3L
CG11063_CG17754_12_X
CG2948_CG14685_3_3R
CG5310_CG9413_2_X
CG11371_CG11450_2_2L
CG33133_CG9346_3_2R
CG10703_CG17187_12_3R
CG11018_CG14325_11_3R
CG11064_CG2041_12_4
CG8890_CG9536_3_2L
CG30048_CG7813_2_2R
CG8016_CG8014_12_2L
CG15396_CG2903_11_2L
CG13807_CG5714_2_3L
CG13578_CG4356_2_2R
CG18582_CG9742_3_X
CG5277_CG32590_3_2L
CG17753_CG30011_3_2L
CG3104_CG2986_3_2L
CG12261_CG33213_2_3R
CG17666_CG10967_2_3L
CG16849_CG16850_11_2L
CG2669_CG14667_3_3R
CG10033_CG2808_3_2L
CG15006_CG1332_3_3L
CG1689_CG2467_12_X
CG15431_CG15432_3_2L
CG1113_CG12173_2_3R
CG11887_CG12934_11_2R
CG11294_CG1787_3_X
CG5408_CG3871_2_3L
CG8287_CG8334_3_3L
CG18304_CG31705_2_2L
CG4908_CG5708_11_2L
CG2034_CG32300_2_3L
CG15214_CG10633_2_3L
CG14247_CG5490_11_3R
CG17030_CG32232_12_3L
CG5411_CG4533_2_2R
CG7530_CG7425_12_3R
CG13966_CG13968_3_2L
CG10343_CG10373_2_2R
CG15201_CG4521_11_X
CG7347_CG11376_2_2L
CG8552_CG3558_11_2L
CG10076_CG10922_2_2R
CG8930_CG16880_12_2L
CG3302_CG7937_2_3R
CG9310_CG9314_3_2L
CG30021_CG13218_12_2R
CG15130_CG6488_3_2L
CG10654_CG10522_12_3L
CG8460_CG8455_11_2L
CG1594_CG1728_3_X
CG7164_CG7154_11_2L
CG9298_CG9310_2_2L
CG32629_CG32632_11_X
CG8657_CG8759_2_2R
CG32179_CG32182_3_3L
CG10756_CG10722_3_2L
CG18625_CG12958_11_2R
CG5974_CG6028_3_3R
CG1513_CG30007_3_2R
CG30163_CG10444_12_2R
CG12455_CG4993_2_2L
CG7358_CG7349_3_X
CG9036_CG9090_2_2R
CG2238_CG2225_11_2R
CG6144_CG13144_2_2L
CG1071_CG9252_11_2R
CG12269_CG5451_12_3R
CG5569_CG4581_2_2R
CG8500_CG12945_2_3R
CG2957_CG2943_12_3R
CG13998_CG9046_3_2L
CG11319_CG31886_12_2L
CG12151_CG4443_3_X
CG1416_CG11628_3_2R
CG5596_CG5588_2_3R
CG15731_CG15927_11_X
CG8676_CG31626_3_2R
CG32776_CG15240_12_X
CG2028_CG2371_2_X
CG3658_CG33082_3_X
CG3240_CG3214_12_2L
CG5277_CG5271_11_2L
CG18085_CG2081_3_X
CG17947_CG8383_3_3R
CG7164_CG17078_3_2L
CG6524_CG6533_11_3L
CG14271_CG14206_3_X
CG17369_CG6177_3_3R
CG5206_CG15923_2_3R
CG1809_CG1884_2_2R
CG13374_CG16785_11_X
CG7008_CG13880_3_3L
CG12845_CG12142_11_2L
CG33517_CG9572_3_X
CG9022_CG10996_12_X
CG4073_CG14684_2_3R
CG13401_CG17376_2_2L
CG14488_CG18635_12_2R
CG1971_CG11576_2_3R
CG13879_CG7008_2_3L
CG3279_CG13894_12_3L
CG3209_CG10339_11_2R
CG8107_CG6709_2_3L
CG32451_CG14448_11_3L
CG32542_CG18572_2_X
CG13038_CG13058_3_3L
CG12106_CG12118_2_X
CG5140_CG5721_2_2R
CG32832_CG13283_11_2R
CG10663_CG10660_12_3L
CG17941_CG3159_12_2L
CG11396_CG3871_12_3L
CG6186_CG32549_2_X
CG31258_CG7994_11_3R
CG5451_CG3351_3_3R
CG18013_CG3652_12_2L
CG33261_CG33260_12_3L
CG5618_CG5649_11_3L
CG12714_CG1764_3_X
CG11738_CG12119_3_X
CG7625_CG7177_2_3L
CG7154_CG7149_2_2L
CG10492_CG10493_11_2L
CG7382_CG11024_3_2L
CG4975_CG8972_3_2R
CG11190_CG32711_12_X
CG2818_CG2822_11_2L
CG9755_CG9745_12_3R
CG31644_CG14004_3_2L
CG11498_CG31030_12_3R
CG6055_CG14340_11_2L
CG5789_CG14728_3_3R
CG12977_CG12976_12_3L
CG30340_CG1794_12_2R
CG12377_CG11401_3_3L
CG15186_CG33202_2_3R
CG10632_CG32112_12_3L
CG15777_CG15776_12_X
CG5387_CG5385_12_2L
CG5127_CG4800_3_3R
CG1109_CG1475_12_3R
CG30424_CG3700_2_2R
CG14077_CG10064_2_3L
CG18455_CG12769_2_2L
CG9877_CG13538_3_2R
CG4523_CG3184_2_X
CG31651_CG8498_3_2L
CG15188_CG17917_11_3R
CG6359_CG11786_3_3R
CG33774_CG4051_3_2R
CG10498_CG17267_2_3R
CG14872_CG33207_3_3R
CG11799_CG7636_3_3L
CG11246_CG14572_11_3L
CG17645_CG17738_3_3R
CG6638_CG32096_2_3L
CG13082_CG13081_11_2R
CG18473_CG10426_2_3L
CG18659_CG8058_3_2R
CG8817_CG13776_3_2L
CG18130_CG1505_11_X
CG13407_CG33334_11_3R
CG32130_CG10083_2_3L
CG7131_CG7129_12_3R
CG9073_CG9070_12_2R
CG8446_CG18247_2_2R
CG4225_CG31183_12_3R
CG10311_CG17931_12_3R
CG5899_CG4602_3_2L
CG12730_CG3239_3_X
CG18243_CG8440_3_2R
CG13761_CG1826_3_X
CG31077_CG5811_11_3R
CG5526_CG5545_11_2L
CG8274_CG8986_2_2R
CG30004_CG18345_3_2L
CG31125_CG6695_3_3R
CG6234_CG6225_11_3R
CG13928_CG17248_12_3L
CG9656_CG7602_3_3R
CG9414_CG6116_3_2L
CG4482_CG10846_3_2L
CG15793_CG17754_11_X
CG2224_CG1471_3_3R
CG1674_CG2219_12_4
CG10302_CG10176_3_2L
CG14620_CG14614_2_X
CG17855_CG3818_11_2L
CG10691_CG10563_3_2L
CG5439_CG5287_11_2L
CG15295_CG32677_3_X
CG8509_CG8962_12_X
CG6417_CG5461_2_2L
CG10719_CG10739_11_2R
CG3831_CG9896_12_2R
CG6913_CG14718_3_3R
CG9765_CG31530_12_3R
CG3476_CG11266_11_2L
CG5809_CG17330_3_2L
CG12082_CG18214_12_3L
CG9424_CG3281_3_3R
CG10338_CG10341_11_2R
CG11780_CG11781_2_3R
CG33209_CG13446_12_3L
CG5366_CG5052_3_2L
CG8674_CG8671_11_2L
CG6298_CG6292_2_3L
CG10989_CG11882_2_3R
CG13424_CG8448_3_2R
CG32243_CG17723_3_3L
CG2906_CG2915_2_2R
CG2155_CG2145_11_X
CG14438_CG3135_2_X
CG5217_CG14280_3_3R
CG15563_CG15564_12_3R
CG10838_CG16995_3_2L
CG31127_CG8147_2_3R
CG15180_CG17141_3_3R
CG31798_CG13698_2_3L
CG11877_CG14513_2_3R
CG5414_CG5222_2_3L
CG8317_CG5072_3_2R
CG10922_CG10043_3_2R
CG17049_CG4744_12_2R
CG2503_CG14655_2_3R
CG11808_CG12954_2_2R
CG31108_CG31510_12_3R
CG2968_CG2962_2_X
CG12154_CG12772_3_X
CG12517_CG31723_2_2L
CG12481_CG11584_2_X
CG14221_CG32537_2_X
CG8609_CG14967_3_3L
CG10962_CG12662_12_X
CG14617_CG14616_11_X
CG10341_CG10376_2_2L
CG2021_CG13922_3_3L
CG32341_CG13900_2_3L
CG30127_CG34045_3_2R
CG8197_CG8084_3_2R
CG3972_CG3923_12_X
CG3701_CG8439_2_2R
CG6258_CG5458_12_2L
CG31805_CG15133_2_2R
CG14228_CG14229_12_X
CG1391_CG5800_3_X
CG12792_CG8376_3_2L
CG7921_CG7926_3_3R
CG8945_CG4336_11_X
CG13914_CG32409_3_3L
CG14126_CG5883_12_3L
CG10228_CG13176_3_2R
CG3184_CG14441_12_X
CG33207_CG31446_11_3R
CG12292_CG6180_11_2L
CG9821_CG11993_12_3R
CG8677_CG8678_3_2R
CG33143_CG17807_2_2R
CG12773_CG11417_3_X
CG33936_CG18473_11_3R
CG8740_CG8746_11_2R
CG6975_CG7323_2_3L
CG6905_CG12085_3_3L
CG13321_CG3915_12_2R
CG10043_CG15442_3_2L
CG13539_CG17510_11_2h
CG34034_CG13419_3_3R
CG2615_CG1298_2_2L
CG3842_CG3847_11_X
CG4584_CG31868_2_2L
CG31151_CG17271_3_3R
CG14543_CG14550_2_3R
CG5676_CG4957_3_2L
CG10747_CG10721_3_2R
CG10435_CG2702_3_3R
CG7820_CG16889_2_2L
CG11139_CG11140_12_2R
CG1738_CG11752_11_X
CG1403_CG1410_11_X
CG32442_CG7184_3_3L
CG6898_CG6725_2_3R
CG33786_CG33785_12_2R
CG5469_CG15085_12_2R
CG1417_CG32775_2_X
CG1874_CG1814_3_2L
CG8191_CG3335_2_X
CG15728_CG15727_2_X
CG15546_CG12071_12_3R
CG9987_CG9994_11_2R
CG33135_CG12214_12_2L
CG31057_CG5596_12_3R
CG16947_CG4535_3_2L
CG2100_CG1236_3_3R
CG1116_CG1115_11_3R
CG11188_CG11324_2_2L
CG12003_CG12099_11_3L
CG12489_CG4269_3_2R
CG4743_CG5028_3_3R
CG11335_CG11334_12_3R
CG9300_CG9262_2_3L
CG11084_CG1854_2_2L
CG7691_CG14305_11_3R
CG33976_CG17369_12_3R
CG10971_CG17666_3_3L
CG2277_CG2469_3_3L
CG3573_CG1515_2_X
CG13438_CG13443_11_2R
CG8636_CG7434_3_X
CG12104_CG13926_12_3L
CG5147_CG32195_3_3L
CG10480_CG6462_3_3L
CG3812_CG32647_2_X
CG1240_CG9977_2_3L
CG31795_CG4415_3_2L
CG7102_CG7093_12_2L
CG31544_CG1287_2_3R
CG9965_CG9969_11_3L
CG17666_CG17736_12_3L
CG11349_CG7465_11_3L
CG2993_CG14462_3_3R
CG4063_CG13690_2_2L
CG17352_CG7176_12_3L
CG1837_CG6492_12_X
CG1623_CG1663_3_2L
CG10772_CG5127_3_3R
CG2964_CG15400_2_2L
CG6308_CG6294_3_X
CG33998_CG33147_11_2R
CG10343_CG10373_2_2L
CG2160_CG11508_2_2R
CG2467_CG32562_11_X
CG5175_CG5148_11_3R
CG8811_CG12372_3_2R
CG3638_CG11403_12_X
CG4133_CG4297_2_2L
CG8495_CG12947_11_3R
CG7737_CG30021_2_2R
CG11122_CG32555_11_X
CG17470_CG2488_12_2R
CG13566_CG3017_3_2R
CG17385_CG10105_3_2R
CG3246_CG3241_12_2L
CG7989_CG30181_12_2R
CG7331_CG9771_11_3R
CG33299_CG4379_2_2L
CG9395_CG9377_3_2L
CG6697_CG17111_2_3R
CG14367_CG9611_2_3R
CG7262_CG7129_11_3R
CG8426_CG8245_3_2R
CG7749_CG7169_2_3L
CG10664_CG16772_11_2R
CG32448_CG7148_12_3L
CG10103_CG32392_12_3L
CG6371_CG33976_2_3R
CG1598_CG1975_3_2R
CG12905_CG12908_3_2L
CG2910_CG14763_2_2R
CG32082_CG13466_2_3L
CG3254_CG17521_3_2L
CG9778_CG9795_3_3R
CG4257_CG4241_12_3R
CG3996_CG3999_11_3R
CG2701_CG2707_3_X
CG10566_CG10564_2_3L
CG6707_CG6709_11_3L
CG3836_CG3919_3_3L
CG7779_CG15709_12_2R
CG10279_CG7573_11_3R
CG3499_CG5820_3_2R
CG15125_CG15905_12_2R
CG31715_CG5025_11_2L
CG14839_CG8651_2_3R
CG3041_CG31211_12_3R
CG1200_CG7574_2_3L
CG12035_CG2069_2_3L
CG15211_CG1685_11_X
CG5229_CG5261_11_2L
CG7163_CG33057_12_3L
CG3612_CG3510_2_2R
CG10811_CG32016_12_4
CG30263_CG10306_11_2R
CG11127_CG8811_3_2R
CG32560_CG12986_11_X
CG13296_CG10289_2_3L
CG13827_CG10868_2_3R
CG9716_CG9738_12_3R
CG12323_CG12938_2_2R
CG6028_CG6022_12_3R
CG14082_CG9739_12_3L
CG10909_CG11501_11_3R
CG4972_CG5676_2_2L
CG33515_CG4482_12_2L
CG2171_CG9753_12_3R
CG18374_CG13876_3_3L
CG32688_CG10803_11_X
CG10275_CG10211_3_2R
CG5489_CG5341_3_2R
CG4020_CG12236_11_X
CG5149_CG5155_3_2L
CG6241_CG3953_3_3R
CG13084_CG13083_11_2L
CG5248_CG4980_12_3R
CG4413_CG4936_3_3R
CG8609_CG14830_12_3L
CG7111_CG7109_3_2L
CG3340_CG12970_12_2R
CG12156_CG12663_11_X
CG9778_CG5333_3_3R
CG8746_CG33141_11_2R
CG2028_CG8933_11_X
CG13617_CG6593_11_3R
CG6915_CG6902_12_3L
CG7210_CG17218_3_2L
CG3259_CG8573_2_3R
CG13086_CG17349_11_2L
CG15124_CG15905_2_2R
CG3542_CG3605_2_2L
CG12919_CG7989_11_2R
CG2004_CG1785_3_X
CG5492_CG12921_3_3L
CG3250_CG14463_11_3R
CG7589_CG10633_11_3L
CG2889_CG2890_11_X
CG6169_CG6224_3_3L
CG8430_CG30094_11_2R
CG6939_CG6923_3_3R
CG13691_CG13692_2_2L
CG3938_CG13240_12_2L
CG2227_CG11791_3_3R
CG9314_CG12437_12_2L
CG13908_CG12038_11_3L
CG10305_CG12750_12_2R
CG4206_CG3309_2_X
CG14472_CG18780_12_2L
CG31811_CG8954_2_2L
CG5252_CG5247_3_3R
CG12933_CG12932_11_2L
CG3186_CG11093_3_4
CG2714_CG10353_2_X
CG17064_CG6061_11_2R
CG2671_CG11376_12_2L
CG8053_CG14312_2_3R
CG4258_CG33526_3_2L
CG5063_CG6171_2_3R
CG12091_CG33514_12_3L
CG7662_CG31109_12_3R
CG8014_CG8024_12_2L
CG3204_CG3163_11_2R
CG2023_CG10652_2_3R
CG16892_CG12132_2_X
CG30441_CG10417_12_2R
CG1925_CG1553_2_2L
CG17383_CG1411_3_3R
CG11501_CG2010_11_3R
CG18646_CG4353_2_X
CG30428_CG33680_11_2R
CG11281_CG32119_2_3L
CG14045_CG7952_12_X
CG13994_CG9144_2_2L
CG10839_CG13245_11_2L
CG1707_CG11166_12_2R
CG9209_CG14622_3_X
CG32679_CG17841_3_X
CG7183_CG7988_3_3R
CG31612_CG11629_12_2L
CG5492_CG5485_12_3L
CG3068_CG12213_2_3R
CG17257_CG7382_3_2L
CG6521_CG12517_11_2L
CG13061_CG13038_2_3L
CG31868_CG9242_2_2L
CG2256_CG1629_12_X
CG9326_CG5094_3_2L
CG6588_CG12806_3_3R
CG1385_CG1555_11_2R
CG12212_CG17896_11_X
CG14119_CG11263_11_3L
CG13134_CG13128_3_2L
CG15109_CG15117_2_2R
CG13742_CG12759_3_2R
CG32677_CG33175_11_X
CG6015_CG13409_2_3R
CG6441_CG6630_2_2L
CG31842_CG31811_3_2L
CG12070_CG1447_3_3R
CG1981_CG1507_3_4
CG11494_CG14956_11_3L
CG3635_CG18660_3_2L
CG8043_CG11755_11_3R
CG7830_CG7818_3_2L
CG13580_CG3492_11_2R
CG3936_CG18508_2_X
CG11325_CG11188_3_2L
CG10337_CG10334_12_2R
CG3753_CG31652_11_2L
CG8317_CG4989_11_2R
CG2984_CG4039_3_X
CG3995_CG8907_12_3R
CG12477_CG32442_11_3L
CG1234_CG10053_3_3R
CG3368_CG3350_2_3R
CG18678_CG13556_11_2R
CG3319_CG4528_3_X
CG5854_CG5320_2_3R
CG15520_CG7875_12_3R
CG30169_CG13585_11_2R
CG12897_CG4001_3_2R
CG5941_CG5877_3_X
CG30053_CG30052_12_2R
CG10377_CG15405_2_2L
CG33481_CG2380_12_4
CG3744_CG31381_3_3R
CG18740_CG4261_3_3R
CG4918_CG15916_2_X
CG31156_CG31159_2_3R
CG33950_CG13758_3_X
CG6009_CG6011_2_3R
CG6986_CG8141_2_X
CG18332_CG11456_3_3L
CG11266_CG11665_12_2L
CG30259_CG13519_3_2R
CG32408_CG10489_2_3L
CG7075_CG7214_2_2L
CG3699_CG3690_12_X
CG8557_CG32705_2_X
CG9853_CG14647_3_3R
CG13548_CG13539_3_2R
CG13929_CG7961_12_3L
CG16800_CG12404_2_2L
CG11523_CG6395_3_3L
CG5583_CG12427_2_3R
CG4267_CG17237_2_2L
CG4484_CG4483_12_3L
CG15817_CG9806_2_3R
CG5786_CG17282_2_3R
CG8516_CG9467_2_3R
CG8566_CG8905_12_2R
CG8231_CG1705_2_X
CG14894_CG14882_3_3R
CG3335_CG15711_3_X
CG13046_CG13045_12_3L
CG6517_CG6519_11_3L
CG18124_CG7532_12_2L
CG5959_CG31090_11_3R
CG8759_CG10505_12_2R
CG15014_CG13902_3_3L
CG9526_CG6675_3_2L
CG5444_CG8492_12_3L
CG9953_CG10063_2_3L
CG10516_CG5942_2_3L
CG11326_CG11325_12_2L
CG10652_CG9212_2_X
CG32707_CG7033_11_X
CG12175_CG7556_3_X
CG14906_CG31217_12_3R
CG6230_CG14921_12_2L
CG8948_CG13539_2_X
CG12142_CG12143_11_2R
CG15896_CG3815_11_X
CG1106_CG14642_2_3R
CG2157_CG1637_2_X
CG7655_CG31251_2_3R
CG13277_CG17905_2_2R
CG11398_CG15191_11_X
CG11979_CG15601_12_X
CG14324_CG14326_3_3R
CG13728_CG3897_12_3L
CG18011_CG33135_2_2R
CG5034_CG5694_2_2L
CG18803_CG5219_2_3L
CG9126_CG33172_3_X
CG1371_CG12919_3_2R
CG3064_CG14786_2_X
CG13919_CG17249_2_3L
CG8890_CG8282_3_2L
CG18869_CG12028_11_3L
CG2111_CG9806_11_2R
CG5384_CG18619_11_2L
CG4565_CG6567_2_3R
CG3271_CG17266_2_2R
CG8079_CG14618_12_2R
CG2964_CG2616_2_3R
CG6829_CG9635_11_2R
CG14549_CG14543_3_3R
CG14821_CG10077_2_3L
CG12082_CG11494_3_3L
CG16979_CG7764_2_3L
CG1848_CG1824_3_X
CG12065_CG12081_11_X
CG17259_CG17260_3_2L
CG1925_CG1553_2_2R
CG33330_CG33555_2_3R
CG14210_CG12788_2_X
CG18314_CG32240_12_3L
CG4620_CG4624_12_3R
CG31279_CG17565_11_3R
CG32779_CG2904_3_X
CG8174_CG18625_11_2R
CG31045_CG4006_3_3R
CG9667_CG7891_3_3R
CG31676_CG9335_11_2L
CG13430_CG18065_12_2R
CG4393_CG17379_3_3R
CG6583_CG17218_3_2L
CG32136_CG8920_11_2R
CG12342_CG12323_3_2R
CG13458_CG17081_11_3L
CG18426_CG5562_3_2R
CG13226_CG13224_11_2R
CG13681_CG7437_12_3L
CG11342_CG11486_11_3L
CG2124_CG1628_2_X
CG3925_CG12812_2_3R
CG6577_CG14157_3_3L
CG3821_CG3830_11_2R
CG7445_CG32656_11_X
CG7011_CG6890_3_3L
CG1279_CG5137_12_3L
CG8167_CG14167_2_3L
CG3040_CG14430_3_X
CG15456_CG2259_12_X
CG7994_CG8007_11_3R
CG10989_CG14677_12_3R
CG9659_CG8590_2_X
CG8344_CG8888_2_2R
CG8299_CG7843_11_2R
CG4607_CG14425_2_X
CG16786_CG4005_12_2R
CG13245_CG31820_2_2L
CG8667_CG8666_11_2L
CG3062_CG3052_12_X
CG11050_CG3975_11_2L
CG9323_CG1768_3_2L
CG11674_CG15871_3_X
CG11576_CG2098_12_3R
CG7990_CG12359_12_X
CG8286_CG9424_2_3R
CG10279_CG10280_12_3R
CG9339_CG9342_12_2L
CG3403_CG3269_3_2L
CG13533_CG3495_2_2R
CG1354_CG32698_11_X
CG14752_CG8736_2_2L
CG6386_CG3822_3_3R
CG11281_CG17687_11_3L
CG3767_CG30100_11_2R
CG12297_CG4080_3_3L
CG14780_CG14791_2_X
CG4165_CG5254_2_X
CG14273_CG7778_11_2L
CG12938_CG12343_12_2R
CG8187_CG8186_3_2R
CG18508_CG14223_11_X
CG2835_CG3725_3_2R
CG31619_CG15400_2_2L
CG1511_CG11533_2_4
CG3548_CG3565_11_2R
CG5988_CG33542_3_X
CG17610_CG13400_12_2L
CG14566_CG14572_3_3L
CG4780_CG10635_2_3L
CG1965_CG17309_3_3R
CG7506_CG12297_2_3L
CG5330_CG5594_3_2R
CG5798_CG5802_11_3R
CG3284_CG31321_11_3R
CG6134_CG14257_3_3R
CG15628_CG2976_2_2L
CG16956_CG7121_3_2L
CG10653_CG31800_12_2L
CG6225_CG14395_11_3R
CG11199_CG11221_11_2L
CG5929_CG5922_12_2L
CG5447_CG6356_12_3R
CG5495_CG10575_2_3L
CG4570_CG6584_2_3R
CG11414_CG11416_11_2R
CG1531_CG2212_2_X
CG31787_CG5790_3_2R
CG1233_CG12086_12_3L
CG5072_CG30373_12_2R
CG32702_CG32699_12_X
CG11221_CG9117_12_2L
CG3332_CG15406_3_2L
CG5125_CG5149_2_2L
CG34031_CG32163_3_3R
CG4908_CG5387_12_2L
CG11295_CG4084_2_2R
CG4043_CG6345_2_3R
CG14534_CG7105_12_2L
CG15899_CG3774_3_X
CG7770_CG7139_11_3L
CG9364_CG4030_2_2R
CG3777_CG9565_3_X
CG9836_CG8379_3_3R
CG32627_CG9940_3_4
CG9034_CG9060_12_X
CG6650_CG7365_3_3L
CG15819_CG33529_2_2L
CG11027_CG31997_3_4
CG14174_CG6754_2_3L
CG9941_CG32628_2_4
CG4208_CG4209_11_X
CG2995_CG9699_12_X
CG5385_CG18144_2_2L
CG15130_CG2493_12_2R
CG30492_CG17985_2_2L
CG31232_CG7685_11_3R
CG3332_CG15405_3_2L
CG17549_CG17544_12_2R
CG15924_CG3896_11_2R
CG2534_CG12007_2_3R
CG5813_CG4455_3_2L
CG13913_CG9194_11_3L
CG18802_CG8144_11_3R
CG8142_CG13626_3_3R
CG15109_CG30466_2_2R
CG7405_CG5485_11_3L
CG3333_CG3363_11_2R
CG11319_CG11050_3_2L
CG5605_CG5618_11_3L
CG11295_CG6406_3_2R
CG3429_CG3869_3_X
CG13111_CG3747_2_2L
CG5395_CG5034_11_2L
CG9829_CG14379_3_3R
CG7826_CG12985_3_X
CG13162_CG13159_11_2R
CG17098_CG17104_11_2L
CG5641_CG12276_12_3R
CG6692_CG7686_11_2R
CG15704_CG30324_11_2R
CG8882_CG3782_11_2L
CG11929_CG15634_11_2L
CG17187_CG14701_3_3R
CG11105_CG12625_12_X
CG11263_CG18646_2_X
CG8435_CG18243_12_2R
CG1461_CG13404_2_X
CG4385_CG4426_3_2L
CG14748_CG14747_12_2L
CG7598_CG1969_11_3R
CG10717_CG14110_11_3L
CG11210_CG8711_2_2R
CG4700_CG4905_11_2R
CG9474_CG8478_3_3R
CG9849_CG3831_2_2R
CG5155_CG5160_2_2L
CG31898_CG13396_2_2L
CG6627_CG6620_12_2L
CG5548_CG9053_2_X
CG16718_CG14291_11_3R
CG3590_CG4108_11_3L
CG9342_CG9273_12_2L
CG13202_CG9328_2_2R
CG32016_CG11093_12_4
CG33720_CG33719_12_3R
CG11367_CG11241_2_3L
CG2252_CG1560_3_X
CG12296_CG6321_12_3L
CG9291_CG9277_12_2R
CG14223_CG12529_3_X
CG33173_CG9904_2_X
CG17378_CG17376_11_2L
CG31226_CG14298_3_3R
CG8362_CG9444_2_3R
CG9536_CG9539_12_2L
CG8766_CG12373_3_2R
CG13419_CG6706_2_3R
CG31660_CG3752_12_2L
CG2145_CG3335_2_X
CG3106_CG15319_12_X
CG14658_CG14659_12_X
CG8801_CG12131_3_2R
CG8388_CG8389_3_2R
CG4005_CG3924_12_2R
CG3045_CG18004_3_2R
CG6631_CG14728_11_3R
CG17309_CG10535_3_3R
CG11380_CG32741_12_X
CG6539_CG32062_3_3L
CG6446_CG4966_3_2R
CG31873_CG5619_2_2L
CG5654_CG4942_11_3L
CG9239_CG33640_3_2L
CG8411_CG30356_2_2L
CG4336_CG14781_11_X
CG17761_CG15777_12_X
CG13567_CG3997_3_2R
CG11066_CG1298_2_2L
CG6988_CG32147_12_3L
CG4345_CG4319_12_3L
CG4623_CG10671_2_3L
CG2069_CG18173_12_3L
CG14670_CG31550_11_3R
CG4471_CG4445_12_2L
CG5485_CG18811_2_3L
CG11241_CG11238_12_3L
CG4622_CG11413_3_2R
CG5495_CG33522_3_3L
CG7735_CG9291_12_2R
CG12334_CG7665_3_3R
CG2849_CG12772_12_X
CG14788_CG14789_12_X
CG17689_CG10711_2_3L
CG7958_CG10853_12_3L
CG14787_CG14786_2_X
CG2137_CG1598_2_2L
CG14476_CG17686_12_X
CG3699_CG32532_11_X
CG6865_CG4561_3_3L
CG5619_CG5640_12_2L
CG11552_CG11551_12_3L
CG9400_CG8470_12_X
CG10424_CG17510_12_2L
CG11522_CG11525_12_3R
CG12438_CG18024_11_2L
CG13405_CG1210_3_3L
CG9946_CG9907_12_X
CG5623_CG4525_3_3R
CG14076_CG14077_12_3L
CG2718_CG31976_2_2L
CG32675_CG2446_3_X
CG8422_CG10104_11_2R
CG4360_CG31405_12_3R
CG11839_CG7748_12_3R
CG5127_CG4553_2_3R
CG11971_CG4548_11_3R
CG8135_CG9359_2_3R
CG5589_CG6224_2_3L
CG7952_CG7925_12_X
CG14221_CG15814_12_X
CG6038_CG14132_12_3L
CG6157_CG1543_3_X
CG14869_CG14870_3_3R
CG17388_CG17389_11_2R
CG7849_CG7843_2_2R
CG1472_CG1513_12_2R
CG11881_CG9776_3_3R
CG9953_CG10064_3_3L
CG14698_CG4695_11_3R
CG8581_CG8816_2_2R
CG33635_CG11488_3_2L
CG3753_CG12517_3_2L
CG9025_CG8994_12_2R
CG11390_CG13567_11_2R
CG6022_CG7788_11_3R
CG3017_CG3173_11_2R
CG32461_CG33217_3_3L
CG5377_CG7050_3_3R
CG10262_CG10443_3_2R
CG17652_CG17646_3_2L
CG3803_CG2970_11_2R
CG1513_CG9863_12_2R
CG15308_CG2967_3_X
CG7379_CG7713_2_2L
CG8461_CG14238_3_3R
CG32564_CG12995_2_X
CG9256_CG9257_12_2R
CG11975_CG31100_2_3R
CG13400_CG13399_3_2L
CG11221_CG11321_2_2L
CG8128_CG9240_2_X
CG3782_CG8890_2_2L
CG10342_CG10340_2_3R
CG10395_CG30441_2_2R
CG12149_CG11260_2_4
CG31211_CG6815_12_3R
CG32174_CG3874_12_3L
CG13288_CG10483_2_3L
CG18803_CG7463_12_3L
CG13707_CG32237_12_3L
CG16854_CG4705_11_2L
CG31651_CG5828_3_2L
CG31155_CG4510_3_3R
CG6957_CG14014_2_2L
CG32136_CG7002_12_3L
CG9643_CG3497_12_2L
CG3862_CG3727_3_2L
CG32442_CG7184_12_3L
CG1841_CG2457_2_X
CG4451_CG9806_3_3R
CG8494_CG15088_12_2R
CG33309_CG15278_2_2L
CG4272_CG8552_11_2L
CG32181_CG7828_2_3L
CG32227_CG5528_3_3L
CG10321_CG10082_11_2R
CG5444_CG12272_11_3L
CG7537_CG9060_3_X
CG8954_CG33715_12_2L
CG32267_CG14972_3_3L
CG10947_CG10949_12_2L
CG4400_CG6211_12_X
CG2061_CG12529_11_X
CG13743_CG8197_12_2L
CG18296_CG15876_12_3L
CG13885_CG17046_12_3L
CG12954_CG8079_3_2R
CG7864_CG33048_3_3L
CG15697_CG17274_2_3R
CG31778_CG31777_12_2L
CG31155_CG31344_12_3R
CG7218_CG12357_3_3R
CG4656_CG6742_3_3R
CG1402_CG10920_2_X
CG3367_CG12543_12_X
CG9750_CG9655_2_3L
CG9214_CG10652_11_X
CG8788_CG8055_2_2L
CG6484_CG3650_2_2R
CG14718_CG14720_11_3R
CG13299_CG10173_12_3L
CG5940_CG5917_12_3L
CG7611_CG5231_12_3L
CG4147_CG1578_12_X
CG1171_CG33545_2_3L
CG7263_CG15382_11_2L
CG9298_CG16947_11_2L
CG4702_CG4795_12_3R
CG14825_CG8624_11_3L
CG4709_CG5846_2_2L
CG4952_CG4599_3_2L
CG30426_CG30422_12_2R
CG15904_CG9218_12_2R
CG1963_CG7593_2_3R
CG7987_CG31317_3_3R
CG7393_CG16890_2_2L
CG13141_CG17768_2_X
CG13018_CG8490_3_2R
CG6254_CG6264_12_3R
CG15835_CG8791_3_2R
CG15066_CG15067_12_2R
CG1516_CG8430_12_2R
CG5376_CG5374_12_3R
CG5127_CG31098_12_3R
CG13142_CG17768_12_2L
CG12051_CG7873_2_2L
CG7893_CG15064_3_X
CG15134_CG4841_11_2L
CG13131_CG13127_3_2L
CG6577_CG6691_12_2L
CG16782_CG12206_12_X
CG2746_CG2765_11_2R
CG17947_CG17521_2_3h
CG17593_CG8852_11_2L
CG5784_CG5076_3_2R
CG8669_CG11319_3_2L
CG13624_CG13625_12_3R
CG17943_CG6151_12_3L
CG13014_CG3712_3_X
CG1636_CG2302_2_X
CG4236_CG2091_3_3R
CG6210_CG7616_3_3L
CG9699_CG4678_3_X
CG10336_CG10383_2_2L
CG7225_CG7230_11_2R
CG11714_CG14457_12_3L
CG9226_CG9227_12_2L
CG15191_CG1763_3_X
CG11718_CG4115_2_3R
CG13374_CG3972_12_X
CG6024_CG11611_12_3L
CG10844_CG8272_2_2R
CG1264_CG10325_12_3R
CG9749_CG3172_3_3R
CG4527_CG3416_3_2R
CG4840_CG5912_2_2R
CG1845_CG12165_3_2L
CG7283_CG32095_2_3L
CG9035_CG13203_3_2R
CG17252_CG12139_2_X
CG2846_CG11094_12_3R
CG10664_CG8928_3_2L
CG12191_CG12502_3_3L
CG10742_CG9904_3_X
CG12799_CG14597_12_3R
CG5284_CG13074_2_3L
CG9900_CG8636_2_X
CG6768_CG5896_2_3R
CG33991_CG7441_12_3L
CG12073_CG1462_3_3R
CG15532_CG2216_2_3R
CG18174_CG7109_3_2L
CG6712_CG10692_3_2L
CG11160_CG1552_2_X
CG33978_CG1495_12_4
CG13002_CG4928_11_X
CG30270_CG3510_11_2R
CG1762_CG15040_12_2L
CG8266_CG8262_2_2L
CG4202_CG3312_2_X
CG4405_CG3838_3_2L
CG12869_CG10122_2_2R
CG12113_CG2467_12_X
CG8465_CG12125_3_X
CG30010_CG10536_2_2L
CG5514_CG4963_2_3R
CG5374_CG6919_3_3R
CG8666_CG8667_12_2R
CG9804_CG14650_3_3R
CG33456_CG33455_12_2R
CG9934_CG9933_12_2L
CG10913_CG12042_12_2R
CG17765_CG12052_2_2R
CG9411_CG14414_11_4
CG8091_CG6674_2_3L
CG10459_CG1772_11_2R
CG13358_CG8568_3_X
CG5178_CG14869_2_3R
CG15352_CG12660_11_X
CG7600_CG18490_11_3L
CG13216_CG13215_12_2R
CG33229_CG34018_2_2L
CG14260_CG5954_2_3R
CG4200_CG9998_2_X
CG14394_CG6148_11_3R
CG4049_CG3253_3_2R
CG11838_CG2789_3_2L
CG11680_CG7873_3_2R
CG17090_CG12169_11_3L
CG1814_CG7622_11_X
CG7845_CG11209_2_2R
CG5029_CG31715_11_2L
CG15614_CG33456_2_2R
CG6204_CG31137_2_3R
CG15153_CG5711_2_2R
CG8532_CG14837_2_3L
CG4266_CG9437_3_2R
CG14614_CG14615_11_X
CG3634_CG8588_2_3L
CG7610_CG6013_11_3R
CG8073_CG8781_3_2L
CG3184_CG32741_3_X
CG1615_CG1582_12_X
CG33968_CG9091_2_X
CG15605_CG15918_3_2R
CG15797_CG32626_12_X
CG13488_CG34029_2_2R
CG32437_CG11308_2_3L
CG11419_CG4866_3_2R
CG5282_CG5274_12_3L
CG10538_CG10466_3_2L
CG11122_CG16916_3_X
CG32579_CG9917_12_X
CG11041_CG16894_2_2R
CG14476_CG6927_11_X
CG8846_CG2699_2_2L
CG2165_CG32850_11_4
CG5820_CG30079_12_2R
CG9086_CG9059_12_X
CG14972_CG5664_12_3L
CG10909_CG10120_3_3R
CG12108_CG1787_12_X
CG13390_CG17294_3_2L
CG3061_CG9924_3_3R
CG1782_CG10459_3_2R
CG14463_CG2698_11_3R
CG14688_CG14681_3_3R
CG32635_CG15754_3_X
CG10421_CG13664_12_3R
CG15073_CG11763_3_2R
CG1637_CG3312_3_X
CG7289_CG4233_2_2L
CG7597_CG32442_12_3L
CG10082_CG10320_11_2R
CG11342_CG18314_12_3L
CG3140_CG3204_2_2R
CG9866_CG15390_3_2L
CG11168_CG11120_11_3R
CG10919_CG18744_12_3R
CG8345_CG9403_2_2R
CG11873_CG11874_2_3R
CG12680_CG14430_11_X
CG31992_CG11064_11_4
CG15236_CG9446_2_2L
CG9847_CG10496_12_2R
CG18769_CG10129_2_3L
CG8739_CG8740_3_2R
CG6444_CG6743_2_2L
CG7147_CG9031_2_2L
CG1845_CG12165_3_2R
CG11611_CG11621_12_3L
CG33289_CG7184_12_3L
CG32801_CG3810_12_X
CG5102_CG5381_11_2L
CG8516_CG12945_3_3R
CG7211_CG7203_2_2L
CG8058_CG30080_12_2R
CG30373_CG2173_3_2L
CG1519_CG1671_3_2L
CG3922_CG4080_3_3L
CG10869_CG31935_12_2L
CG12301_CG6896_2_3L
CG8334_CG7757_11_3L
CG7930_CG7725_11_3L
CG10627_CG10620_12_3L
CG5929_CG3635_11_2R
CG13253_CG13252_3_3L
CG1504_CG11738_11_X
CG1515_CG12730_2_X
CG31116_CG17342_2_3R
CG9150_CG13993_3_2L
CG34038_CG9380_2_2R
CG5336_CG6618_2_2L
CG33305_CG6320_12_2L
CG31051_CG33103_12_3R
CG9746_CG8420_3_3R
CG7951_CG18682_2_3R
CG1101_CG1939_3_3R
CG14165_CG6711_2_3L
CG6308_CG9203_2_X
CG4025_CG16903_2_X
CG33126_CG14164_12_2L
CG5352_CG5193_11_2L
CG31009_CG5436_3_3R
CG14071_CG14070_2_2L
CG32549_CG32550_3_X
CG3456_CG33548_2_X
CG8603_CG8613_11_2R
CG32543_CG9056_11_X
CG8649_CG5445_3_X
CG9730_CG10191_3_3L
CG31304_CG6934_12_3R
CG5300_CG9138_3_2L
CG5180_CG15922_2_3R
CG33149_CG4049_2_2R
CG7728_CG6652_2_3L
CG12772_CG9022_12_X
CG11198_CG8722_3_2L
CG3476_CG17018_2_2L
CG11006_CG10754_2_3L
CG33291_CG14577_12_3L
CG5708_CG5694_12_2L
CG9117_CG15287_11_2L
CG7872_CG9215_2_X
CG10145_CG12858_12_2R
CG31170_CG13849_2_3R
CG10508_CG12975_2_3L
CG10702_CG17572_12_2R
CG31363_CG18764_3_3R
CG3949_CG3959_11_2L
CG10383_CG10338_3_2L
CG7796_CG12754_3_2L
CG7857_CG7841_12_3L
CG1371_CG12919_3_2L
CG13771_CG3430_2_2L
CG5395_CG4995_3_2L
CG11368_CG32720_2_X
CG8615_CG8614_3_3L
CG8196_CG8193_12_2L
CG31033_CG31009_3_3R
CG5674_CG15147_3_2R
CG10371_CG10219_2_3R
CG6428_CG15329_11_X
CG5458_CG8683_11_2L
CG2750_CG15733_11_X
CG7095_CG32543_11_4
CG3722_CG15099_3_2R
CG11796_CG5910_3_3L
CG32529_CG15618_12_X
CG6340_CG9210_2_X
CG9359_CG9361_12_3R
CG8892_CG31653_3_2L
CG11641_CG2121_2_2R
CG11593_CG1135_3_3L
CG1271_CG16753_11_3L
CG14489_CG11430_11_2R
CG7861_CG7856_2_2R
CG34029_CG13489_3_2R
CG31450_CG31460_3_3R
CG3530_CG3520_12_2R
CG12990_CG32556_12_X
CG3056_CG3051_11_X
CG10113_CG14598_11_3R
CG10060_CG18647_3_3L
CG13283_CG32832_12_2L
CG12424_CG7761_11_2R
CG8972_CG17985_3_2R
CG1803_CG32575_3_X
CG13108_CG9586_2_2L
CG10346_CG10369_2_2L
CG34019_CG12565_12_X
CG12373_CG8764_2_2R
CG13949_CG13950_11_2L
CG7110_CG9271_2_2L
CG5381_CG5395_12_2L
CG12529_CG14225_2_X
CG15618_CG10778_3_X
CG1818_CG30007_3_2R
CG10052_CG8953_3_2R
CG10988_CG10990_12_X
CG15157_CG31802_12_2R
CG8972_CG8298_3_2R
CG10527_CG13162_11_2R
CG4521_CG17757_11_X
CG32443_CG7605_3_3L
CG3448_CG32038_3_3L
CG6375_CG6015_3_3R
CG5643_CG5692_3_3R
CG3894_CG16932_2_2R
CG7229_CG4966_12_2R
CG1193_CG2051_2_3R
CG7742_CG6514_3_2L
CG5183_CG5193_11_2L
CG5248_CG6254_3_3R
CG2272_CG32717_3_X
CG1648_CG30001_12_2R
CG8084_CG13742_2_2L
CG11622_CG14872_12_3R
CG4875_CG9099_2_X
CG32699_CG3002_3_X
CG1088_CG2922_2_3R
CG3262_CG1142_2_2L
CG13083_CG10189_2_2L
CG15309_CG2968_3_X
CG17645_CG3942_3_3R
CG31847_CG9239_2_2L
CG15544_CG12045_11_3R
CG3740_CG3095_3_X
CG30154_CG18067_11_2R
CG10395_CG10465_3_2L
CG9629_CG14085_3_3L
CG9997_CG12558_3_3R
CG17378_CG17376_2_2L
CG15465_CG15464_11_X
CG31817_CG5813_12_2L
CG13228_CG13227_11_2R
CG9890_CG3333_3_2R
CG18009_CG10986_2_X
CG9413_CG5310_11_X
CG8863_CG9799_2_3R
CG10642_CG4769_3_3L
CG10911_CG10912_12_2R
CG2175_CG1409_11_X
CG9882_CG9877_12_2R
CG8770_CG8780_3_3L
CG5857_CG9684_11_3R
CG30389_CG4266_12_2R
CG4349_CG12714_12_X
CG32986_CG9483_11_2L
CG33639_CG5988_12_X
CG2233_CG12239_2_X
CG12391_CG13230_3_2R
CG11035_CG12321_3_3R
CG11555_CG17078_2_2L
CG30157_CG3572_12_2R
CG12897_CG11763_3_2R
CG2269_CG30181_12_2R
CG5027_CG13072_2_3L
CG12372_CG33671_2_2R
CG13432_CG5341_2_2R
CG17278_CG3723_12_3R
CG17996_CG7111_3_2L
CG8765_CG8770_2_3L
CG18292_CG32667_2_X
CG10802_CG14270_2_X
CG7239_CG11034_11_2L
CG6301_CG17800_12_2R
CG12054_CG15563_2_3R
CG3274_CG3174_2_2L
CG1599_CG1667_3_2L
CG8428_CG30021_11_2R
CG5382_CG5380_12_3R
CG9940_CG32627_3_X
CG31005_CG12220_3_3R
CG17947_CG32230_3_3L
CG7384_CG7400_12_2L
CG12836_CG12831_2_2R
CG4496_CG4497_12_2L
CG8326_CG5703_3_X
CG4364_CG18660_12_2L
CG14441_CG13377_3_X
CG3152_CG8345_11_2R
CG30011_CG12917_2_2R
CG13098_CG13090_3_2L
CG7524_CG7471_3_3L
CG8282_CG8222_12_2L
CG7540_CG7186_2_3L
CG12058_CG12127_2_X
CG12821_CG18654_2_2R
CG4233_CG7291_3_2L
CG4880_CG13001_3_X
CG15237_CG3450_12_2L
CG5930_CG5965_2_3R
CG6354_CG6348_12_3R
CG13345_CG13343_3_2R
CG9099_CG9104_3_X
CG5280_CG5263_12_3L
CG4683_CG5883_2_3L
CG12551_CG14469_12_2L
CG32937_CG11920_2_3R
CG13692_CG13691_11_2L
CG13580_CG4569_2_2R
CG8772_CG8771_12_2R
CG7713_CG7379_2_3R
CG3278_CG12775_12_2R
CG12864_CG10130_3_2R
CG9705_CG9706_11_3L
CG5620_CG32100_3_3L
CG1344_CG8426_2_2R
CG7785_CG7794_11_3R
CG14936_CG33715_12_2L
CG6902_CG6694_12_3L
CG15147_CG15148_12_2L
CG30410_CG9875_11_2R
CG32604_CG11674_2_X
CG30381_CG8729_12_2L
CG2010_CG2304_2_3R
CG2960_CG15425_11_2L
CG7129_CG7467_12_3R
CG6765_CG6817_11_3L
CG6520_CG18431_3_2R
CG9695_CG13026_2_3L
CG17917_CG32461_12_3R
CG30342_CG2412_11_2L
CG12817_CG12816_3_3R
CG8320_CG8322_2_2R
CG4545_CG8487_12_2R
CG6020_CG32425_11_3L
CG3262_CG1832_11_2R
CG12363_CG7265_3_3R
CG7961_CG13919_3_3L
CG33197_CG10939_11_2R
CG3501_CG3499_12_2R
CG33302_CG4799_11_2L
CG10721_CG10756_2_2R
CG10296_CG10284_3_3R
CG12042_CG12826_12_2L
CG1707_CG11166_12_2L
CG1885_CG32741_11_X
CG7013_CG10311_2_3R
CG14186_CG14185_3_3L
CG32046_CG32044_12_3L
CG8258_CG30349_3_2R
CG9870_CG3557_2_2L
CG8644_CG8458_2_3R
CG32675_CG1826_3_X
CG2909_CG8557_12_X
CG7753_CG7726_3_2R
CG33492_CG2042_3_2L
CG4789_CG9968_3_X
CG32973_CG16879_3_2L
CG1705_CG1703_3_X
CG17723_CG7194_3_3L
CG1987_CG1660_3_X
CG4535_CG8844_3_2L
CG6439_CG6455_12_3R
CG14723_CG6939_2_3R
CG32513_CG33670_11_X
CG7883_CG15523_3_3R
CG7332_CG7358_2_X
CG11518_CG1569_3_3R
CG11551_CG13462_12_3L
CG4645_CG14446_12_X
CG10561_CG10691_2_2L
CG6512_CG32220_2_3L
CG7525_CG11357_3_3L
CG4445_CG12832_12_2R
CG3363_CG3362_11_2R
CG15251_CG15252_12_X
CG8408_CG33174_2_X
CG9587_CG9592_3_3L
CG8002_CG3003_3_X
CG13396_CG13386_2_2L
CG9615_CG11698_3_3R
CG2381_CG1922_3_4
CG6305_CG12295_11_2R
CG10362_CG1522_12_X
CG14341_CG5105_2_2L
CG6996_CG6975_12_3L
CG1688_CG1698_3_2R
CG9401_CG30388_2_2R
CG6919_CG9925_3_3R
CG6049_CG11308_11_3L
CG8068_CG3572_12_2R
CG9886_CG9660_12_2L
CG3262_CG5922_3_2R
CG4379_CG3949_3_2L
CG1651_CG33304_2_4
CG4390_CG8369_11_3R
CG15016_CG33514_11_3L
CG11025_CG15127_2_2R
CG9850_CG13561_12_2R
CG30195_CG30219_12_2R
CG32850_CG2165_2_4
CG17190_CG4433_12_3R
CG13786_CG4969_3_2L
CG32555_CG3075_3_X
CG8590_CG1763_11_X
CG7071_CG5382_2_3R
CG31142_CG11504_2_3R
CG32163_CG4195_11_3L
CG10153_CG12857_12_2R
CG31873_CG5384_3_2L
CG12110_CG9397_11_2R
CG17018_CG11665_2_2L
CG12885_CG5658_2_3R
CG13489_CG13490_11_2R
CG5073_CG6755_3_3R
CG6983_CG6497_2_3L
CG9181_CG13916_12_3L
CG3923_CG3156_3_X
CG6364_CG5715_2_3R
CG11212_CG8335_3_2R
CG12325_CG12344_2_2R
CG13955_CG8806_3_2L
CG33169_CG33170_11_3L
CG5064_CG5644_2_3L
CG6769_CG7826_2_X
CG11722_CG3910_3_3R
CG14069_CG33507_12_2L
CG32278_CG14963_2_3L
CG3576_CG12225_3_X
CG32091_CG11660_2_3L
CG5313_CG5022_2_2L
CG32206_CG9279_12_3L
CG6928_CG32096_2_3L
CG17360_CG14723_3_3R
CG12140_CG1429_2_2L
CG2995_CG13363_11_X
CG15257_CG15218_11_2L
CG4551_CG15288_3_2L
CG2617_CG1864_2_2L
CG5014_CG32945_12_X
CG4001_CG13747_11_2R
CG13141_CG6509_11_2L
CG8507_CG8500_12_3R
CG17962_CG33756_11_3L
CG32521_CG1489_3_X
CG12052_CG2368_3_2R
CG4422_CG3811_3_2L
CG31992_CG11260_11_4
CG12006_CG33991_11_3L
CG2381_CG1836_11_4
CG5387_CG5671_3_2L
CG1968_CG2072_2_2R
CG13418_CG6705_12_3R
CG4068_CG6899_3_X
CG31740_CG5693_12_2R
CG1474_CG11202_12_X
CG32474_CG6142_3_3R
CG13791_CG6739_3_2L
CG3954_CG8590_11_X
CG12811_CG3925_3_3R
CG31149_CG12269_2_3R
CG8498_CG8475_12_2L
CG31530_CG9379_11_3R
CG14967_CG12034_3_3L
CG31374_CG17230_3_3R
CG5603_CG5384_12_2L
CG12875_CG12274_12_3R
CG12947_CG9470_2_3R
CG8228_CG9423_12_3R
CG13751_CG13746_2_2R
CG8584_CG14767_12_2L
CG5977_CG5986_11_3R
CG32181_CG32190_2_3L
CG6949_CG5248_2_3R
CG14815_CG14803_3_X
CG12230_CG3218_3_X
CG31543_CG32464_2_3R
CG7936_CG7463_3_3L
CG7375_CG8005_3_3L
CG5850_CG5838_12_2L
CG32017_CG11059_3_4
CG1555_CG10913_12_2R
CG9127_CG9131_12_2L
CG9241_CG9242_3_2R
CG14786_CG1789_3_X
CG18808_CG10510_2_3L
CG2762_CG3018_2_2L
CG15445_CG32516_11_X
CG10359_CG10357_11_3L
CG31064_CG11874_11_3R
CG10655_CG10484_3_2R
CG6503_CG5441_3_3R
CG3241_CG8844_3_2L
CG10710_CG12478_12_3L
CG4230_CG8680_2_2L
CG31665_CG31663_2_2L
CG15073_CG15087_2_2R
CG12454_CG32614_11_X
CG32982_CG9020_2_2L
CG7006_CG7012_3_3R
CG12149_CG11759_2_X
CG1869_CG1291_3_3L
CG32732_CG1826_11_X
CG14133_CG11652_12_3L
CG3541_CG13587_11_2R
CG4525_CG5614_11_3R
CG16756_CG7727_3_X
CG4560_CG3944_2_3R
CG1308_CG15005_2_3L
CG13698_CG11254_3_3L
CG33174_CG11095_11_X
CG30372_CG2158_3_2R
CG15811_CG9045_3_X
CG17632_CG9752_12_2R
CG8742_CG8765_11_3L
CG7920_CG7921_12_3R
CG6752_CG4196_3_3R
CG3140_CG3060_3_2R
CG10652_CG2031_3_3R
CG9065_CG15027_12_X
CG5252_CG6723_2_3R
CG14688_CG7260_11_3L
CG4649_CG14292_3_3R
CG5931_CG6297_12_3L
CG5557_CG16788_3_3R
CG8616_CG7376_3_3L
CG18269_CG14013_2_2L
CG6709_CG14164_12_3L
CG6602_CG13295_2_3L
CG17264_CG17223_2_2L
CG30424_CG2906_12_2R
CG5026_CG10564_12_3L
CG9047_CG32836_11_2R
CG9098_CG11607_12_2L
CG4199_CG14804_11_X
CG7499_CG7503_2_3L
CG3511_CG3522_11_2R
CG11298_CG31033_11_2R
CG7288_CG32544_11_X
CG15343_CG1636_3_X
CG31048_CG15693_3_3R
CG33548_CG3457_2_X
CG12892_CG12891_12_2R
CG17389_CG17390_11_2R
CG5996_CG4711_3_2L
CG5661_CG32096_2_3L
CG9412_CG10851_11_3R
CG6214_CG15483_2_2L
CG5604_CG18144_12_2L
CG15633_CG11928_11_2L
CG7231_CG3241_3_2L
CG5937_CG5921_11_X
CG12054_CG8454_2_3R
CG3572_CG17002_3_2L
CG10039_CG11767_2_2L
CG1712_CG1707_12_2R
CG18599_CG7146_2_3R
CG11967_CG11968_2_3R
CG12534_CG12703_11_X
CG9060_CG12056_3_X
CG1402_CG32790_3_X
CG31692_CG10604_12_2R
CG30016_CG6751_11_2R
CG5387_CG5091_2_2L
CG8003_CG32068_11_3L
CG1467_CG11734_3_X
CG12065_CG12109_12_X
CG8639_CG14750_11_2L
CG6897_CG6896_11_3L
CG10635_CG10633_12_3L
CG10604_CG10538_12_2L
CG5142_CG10233_3_3R
CG4385_CG1099_3_2L
CG12028_CG10776_2_3L
CG18643_CG6764_2_3R
CG12094_CG17778_12_X
CG9606_CG7638_3_3L
CG4707_CG3579_3_2R
CG1619_CG12120_3_X
CG1712_CG11166_12_2R
CG8991_CG8988_12_2R
CG5974_CG5930_3_3R
CG15069_CG8214_11_2R
CG15860_CG30427_12_2R
CG2830_CG3159_2_2L
CG4528_CG4198_11_X
CG16952_CG9056_2_X
CG7619_CG7181_2_3L
CG14897_CG14884_3_3R
CG14264_CG13980_11_3R
CG7202_CG7519_3_3L
CG4759_CG4774_12_3R
CG17603_CG6353_3_3R
CG5877_CG6671_12_2R
CG5692_CG5639_2_3R
CG6338_CG5518_3_3R
CG3183_CG3273_3_2R
CG10966_CG15364_11_X
CG8114_CG5605_3_3L
CG5525_CG6153_3_2L
CG13159_CG13155_2_2R
CG4599_CG5758_3_2R
CG10376_CG10343_3_2R
CG32185_CG7571_11_3L
CG15743_CG3457_3_X
CG2709_CG2707_2_X
CG10433_CG15673_12_2R
CG4557_CG6769_3_X
CG8024_CG8026_12_2R
CG4928_CG7229_3_X
CG32543_CG7101_11_X
CG11628_CG3244_12_2L
CG6456_CG7692_3_3L
CG1868_CG1818_3_2L
CG4060_CG11896_12_3R
CG33288_CG5683_11_3L
CG7863_CG33131_12_2R
CG12680_CG33303_2_2L
CG14521_CG1951_3_3R
CG2519_CG2152_12_3R
CG15036_CG11368_12_X
CG15760_CG15314_12_X
CG4847_CG4853_11_2R
CG8149_CG9373_2_3R
CG12263_CG30118_2_2R
CG13136_CG5772_12_2L
CG32663_CG9650_3_X
CG3199_CG9722_11_3R
CG14225_CG14224_3_X
CG12367_CG30116_3_2R
CG6151_CG6169_12_3L
CG6437_CG6562_11_2R
CG6656_CG31465_11_3R
CG11368_CG32720_12_X
CG11958_CG11501_3_3R
CG3909_CG11722_2_3R
CG30173_CG3907_2_2R
CG5026_CG5651_2_3L
CG15877_CG32299_12_3L
CG17717_CG10695_11_X
CG9496_CG9510_2_2L
CG4079_CG4008_3_2L
CG4744_CG17034_12_2R
CG8128_CG3208_12_X
CG3610_CG17304_2_3R
CG3725_CG2827_3_2R
CG9772_CG1103_3_3R
CG9383_CG9392_11_3L
CG2207_CG1506_3_2L
CG17304_CG9467_3_3R
CG5549_CG11173_2_2R
CG32813_CG12773_11_X
CG10600_CG31752_12_2L
CG5861_CG4214_3_2L
CG12223_CG12359_2_X
CG11411_CG9623_11_X
CG1975_CG2078_2_2L
CG31100_CG11980_3_3R
CG15771_CG3086_2_X
CG8415_CG8468_3_2R
CG14872_CG33207_11_3R
CG14928_CG2493_12_2L
CG8950_CG6967_3_2R
CG32315_CG14977_3_3L
CG5835_CG11779_12_3R
CG4165_CG16756_11_X
CG32576_CG3525_12_X
CG11293_CG5472_11_2R
CG2152_CG10018_11_3R
CG9774_CG9742_3_X
CG6792_CG14945_3_2L
CG1358_CG30492_3_2R
CG16963_CG15443_11_2L
CG5399_CG5404_11_3R
CG3777_CG3757_11_X
CG2150_CG1937_3_3R
CG33087_CG8704_2_2R
CG7034_CG5760_3_3R
CG12478_CG12316_2_3L
CG15189_CG15188_11_3R
CG1530_CG2206_2_X
CG7853_CG14057_2_3L
CG5830_CG6513_3_3L
CG3663_CG30163_2_2R
CG1616_CG2146_3_2L
CG3425_CG11206_12_2R
CG33519_CG9635_12_2R
CG14269_CG10798_12_X
CG7380_CG7990_12_X
CG12068_CG7837_2_3R
CG33323_CG2656_11_3R
CG7814_CG31038_11_3R
CG33722_CG7549_11_3R
CG13930_CG13931_12_3L
CG9122_CG1200_3_3L
CG8027_CG8029_3_2R
CG2943_CG2670_3_3R
CG9215_CG8097_3_X
CG15772_CG15929_2_X
CG6691_CG11634_2_2L
CG3502_CG2111_11_2R
CG10001_CG10000_12_3R
CG9941_CG9413_3_X
CG2111_CG17190_2_3R
CG13917_CG8583_3_3L
CG2574_CG15927_11_X
CG7229_CG7230_11_2R
CG17161_CG31812_11_2L
CG31751_CG10385_2_2L
CG32447_CG7158_11_3L
CG10440_CG10433_12_2R
CG13224_CG13222_11_2R
CG30069_CG8394_2_2R
CG3376_CG3385_11_2R
CG4763_CG5549_3_2R
CG1552_CG1545_12_X
CG11284_CG15251_2_X
CG14352_CG7058_2_2L
CG4108_CG11010_12_3L
CG6176_CG7456_2_2L
CG14617_CG1515_2_X
CG17840_CG15444_2_2L
CG7753_CG1389_3_2R
CG18649_CG33957_12_3L
CG32550_CG32548_2_X
CG6933_CG17149_3_3L
CG5270_CG11874_11_3R
CG32226_CG6571_2_3L
CG6842_CG15465_3_X
CG4742_CG9609_2_X
CG13280_CG6756_11_2L
CG13725_CG17262_11_2L
CG2151_CG10964_2_X
CG10334_CG5813_2_2L
CG9684_CG11718_12_3R
CG2175_CG10932_12_X
CG33133_CG8247_11_2R
CG13687_CG2819_3_2L
CG5269_CG11859_3_3R
CG14441_CG13377_11_X
CG11840_CG11822_3_2L
CG6509_CG7742_12_2L
CG13746_CG8261_3_2L
CG10869_CG7438_11_2L
CG31752_CG17321_3_2L
CG9224_CG12395_2_X
CG3698_CG4365_3_3L
CG6847_CG15373_11_X
CG9201_CG6308_3_X
CG6958_CG6969_11_3R
CG17228_CG5242_11_3R
CG7692_CG7659_11_3L
CG10092_CG7146_3_3R
CG5953_CG4599_2_2R
CG5220_CG3995_2_3R
CG3017_CG3029_11_2R
CG6974_CG6966_12_3R
CG30343_CG2049_2_2R
CG33134_CG4622_11_2R
CG6902_CG6915_11_X
CG3525_CG7103_12_X
CG17223_CG4026_3_2L
CG32705_CG17252_3_X
CG14375_CG9796_12_3R
CG31619_CG11628_2_2L
CG13966_CG13968_3_2R
CG5458_CG17223_2_2L
CG5274_CG5262_12_3L
CG11095_CG15309_2_X
CG14764_CG11295_3_2R
CG30173_CG3253_12_2R
CG4398_CG7813_12_2R
CG11870_CG11872_11_3R
CG11203_CG2155_11_X
CG5940_CG9311_12_3L
CG5463_CG6147_3_3R
CG10101_CG31544_11_3R
CG32103_CG7528_12_3L
CG8808_CG11804_2_2R
CG8671_CG17570_3_2L
CG6736_CG8167_2_3L
CG5110_CG6549_3_2R
CG32532_CG3917_12_X
CG13746_CG12933_11_2R
CG13982_CG11527_2_2L
CG9686_CG9689_11_X
CG14360_CG9913_2_3R
CG6845_CG7051_2_3L
CG8397_CG6318_12_2R
CG6760_CG32134_11_3L
CG14651_CG14001_3_2L
CG4268_CG3947_2_3L
CG11619_CG18135_12_3L
CG5057_CG13071_11_3L
CG13192_CG8991_2_2R
CG4662_CG4583_2_3R
CG17065_CG1504_12_X
CG3203_CG14439_3_X
CG13280_CG31991_3_2L
CG6449_CG13917_3_3L
CG14902_CG11769_3_3R
CG32204_CG14076_11_3L
CG10657_CG10681_3_3L
CG16975_CG5439_3_2L
CG5330_CG5339_3_2R
CG14900_CG10035_2_3R
CG4058_CG3856_12_3R
CG7427_CG12301_2_3L
CG7722_CG33473_12_2R
CG7698_CG7700_3_3R
CG2707_CG14270_3_X
CG2059_CG1659_2_X
CG14724_CG6950_2_3R
CG12056_CG12118_11_X
CG8861_CG15563_2_3R
CG3881_CG15828_11_2L
CG31381_CG11089_11_3R
CG5446_CG6153_3_2L
CG10361_CG7283_3_3L
CG11180_CG16742_3_2R
CG5081_CG5069_2_3L
CG8261_CG8258_2_2R
CG14184_CG7395_12_3L
CG1812_CG18492_2_X
CG4437_CG4347_2_3L
CG30172_CG3121_12_2R
CG10516_CG7839_12_3L
CG8785_CG8778_12_2R
CG32758_CG2984_11_X
CG3225_CG34025_3_2L
CG11086_CG1850_2_2L
CG6007_CG6009_3_3R
CG32345_CG18265_12_3L
CG4354_CG3411_3_2R
CG4853_CG11419_2_2R
CG6070_CG6066_12_3R
CG5258_CG13472_12_3L
CG6025_CG5949_2_3L
CG12203_CG12204_2_X
CG7564_CG2086_3_3L
CG7186_CG7597_12_3L
CG8238_CG33134_11_2R
CG15696_CG15697_11_3R
CG9427_CG9429_12_3R
CG1673_CG8590_11_X
CG5480_CG14249_2_3R
CG8354_CG8384_11_3R
CG4353_CG12244_3_X
CG13178_CG12367_3_2R
CG5450_CG33126_2_2L
CG8331_CG18870_3_2R
CG1120_CG12006_11_3L
CG18811_CG7405_2_3L
CG4213_CG4033_3_2L
CG10120_CG14360_2_3R
CG17142_CG5160_3_2L
CG17321_CG10602_2_2R
CG4045_CG3981_3_X
CG12404_CG5092_3_2L
CG8598_CG8597_3_3L
CG14540_CG8285_11_3R
CG7487_CG7436_12_3L
CG16826_CG9395_2_2L
CG8676_CG31626_12_2L
CG3327_CG3304_12_2L
CG8996_CG13197_3_2R
CG31110_CG9484_3_3R
CG2118_CG1966_3_3R
CG2163_CG2297_2_2R
CG2723_CG10903_3_3R
CG7873_CG12051_2_2R
CG13064_CG13048_2_3L
CG3431_CG3654_3_3L
CG16721_CG9057_2_X
CG17180_CG32346_12_3L
CG2162_CG1274_11_3L
CG32762_CG4151_3_X
CG17330_CG5888_2_2L
CG9250_CG1071_3_2R
CG6179_CG6223_2_X
CG13230_CG7734_11_2R
CG14982_CG10853_11_3L
CG6618_CG4705_3_2L
CG11674_CG32604_12_X
CG4203_CG12276_3_3R
CG13958_CG33316_11_2R
CG14561_CG7139_2_3L
CG31800_CG17492_3_2R
CG7445_CG7654_3_3L
CG18397_CG10428_3_2R
CG5034_CG5029_11_2L
CG1422_CG15744_3_X
CG9754_CG4071_3_2R
CG16791_CG32491_12_3R
CG3999_CG4003_11_3R
CG1703_CG15220_2_X
CG14075_CG11619_2_3L
CG7726_CG7735_11_2R
CG3668_CG13532_11_2R
CG4617_CG1430_12_X
CG3140_CG11390_11_2R
CG32832_CG10949_3_2L
CG6762_CG7846_2_X
CG4045_CG4199_3_X
CG7602_CG9638_2_3R
CG15760_CG9940_2_X
CG3971_CG6462_3_3L
CG10108_CG17388_3_2R
CG33217_CG32350_2_3L
CG1665_CG1599_2_2L
CG18659_CG8058_3_2L
CG8781_CG8070_2_2L
CG11793_CG11799_12_3L
CG13991_CG1751_12_3L
CG7852_CG2162_3_3L
CG2909_CG32505_3_X
CG9212_CG9214_12_X
CG5640_CG5604_12_2L
CG31721_CG17098_11_2L
CG5802_CG5276_3_3R
CG4170_CG3506_3_2L
CG32736_CG18508_3_X
CG1689_CG12135_2_X
CG9586_CG13109_3_2L
CG14112_CG14111_11_3L
CG32696_CG32695_12_X
CG6836_CG14075_11_3L
CG9886_CG9885_11_2L
CG15046_CG6394_12_X
CG4957_CG33303_11_2L
CG7467_CG7397_12_3R
CG33506_CG9325_3_2R
CG16801_CG6698_2_2R
CG4821_CG32032_11_3L
CG11136_CG13437_11_2R
CG7182_CG33257_12_3L
CG8675_CG12996_3_X
CG17907_CG11686_3_3R
CG11761_CG17765_3_2R
CG32177_CG32179_12_3L
CG9653_CG1643_2_X
CG1671_CG1516_2_2L
CG3838_CG4389_2_2L
CG9177_CG6889_11_3R
CG1895_CG18682_12_X
CG8331_CG8338_2_2R
CG12841_CG12840_11_2R
CG5516_CG32856_2_3R
CG13603_CG5902_3_3R
CG14211_CG12238_2_X
CG12030_CG5021_3_3L
CG5537_CG17498_2_3L
CG1587_CG1629_11_4
CG5083_CG18740_2_3R
CG16916_CG2522_2_X
CG3086_CG4443_12_X
CG3248_CG8843_3_2L
CG14767_CG17818_3_2R
CG10565_CG32484_3_3L
CG12259_CG4980_12_3R
CG2330_CG14739_12_3R
CG4147_CG15737_2_X
CG13363_CG3573_3_X
CG4774_CG14545_12_3R
CG3483_CG4563_2_2R
CG8369_CG9836_2_3R
CG11403_CG5029_2_X
CG7899_CG7903_12_3R
CG9531_CG13123_11_2L
CG11050_CG3747_2_2L
CG7903_CG15524_3_3R
CG5412_CG9988_12_3R
CG14070_CG7309_12_2L
CG10019_CG31959_11_2L
CG18178_CG14174_3_3L
CG7360_CG6195_2_3R
CG9866_CG9867_11_2L
CG14615_CG14620_3_X
CG13076_CG14130_11_3L
CG33343_CG13620_11_3R
CG12276_CG5844_3_3R
CG18041_CG15514_12_3R
CG13588_CG4741_2_2R
CG7980_CG13930_12_3L
CG2202_CG1841_11_X
CG5799_CG5819_11_2R
CG12236_CG3011_2_X
CG3738_CG3747_11_2L
CG3629_CG30420_11_2R
CG7771_CG7855_11_3R
CG10491_CG13287_3_3L
CG32422_CG10629_12_3L
CG3304_CG15411_12_2L
CG15141_CG15629_11_2L
CG3494_CG16837_11_2R
CG4636_CG12253_11_2L
CG10693_CG13627_11_3R
CG12159_CG1877_3_2R
CG5194_CG5823_11_3R
CG14176_CG8336_3_3L
CG14969_CG12076_2_3L
CG7425_CG3563_3_3R
CG9614_CG32206_12_3L
CG9422_CG3270_11_2R
CG11260_CG9163_3_3R
CG13556_CG13558_11_2R
CG4972_CG5363_2_2L
CG3036_CG7233_11_2L
CG8657_CG8545_3_2R
CG15028_CG15029_11_X
CG14786_CG18531_12_X
CG9723_CG9699_2_X
CG10898_CG6782_2_3R
CG14686_CG6547_2_3R
CG15824_CG4226_3_2L
CG3183_CG6197_3_2R
CG6121_CG4857_3_X
CG30483_CG8233_12_2R
CG4420_CG9946_2_X
CG8947_CG15015_11_3L
CG11908_CG7642_12_3R
CG9745_CG9746_12_3R
CG14936_CG2493_3_2L
CG1851_CG11086_3_2L
CG3935_CG2830_12_2L
CG31251_CG32075_12_3L
CG3556_CG11427_2_X
CG6816_CG6857_12_X
CG8715_CG12770_2_2R
CG9198_CG15797_12_X
CG31992_CG40478_11_4
CG32792_CG2875_2_X
CG6217_CG6235_12_3R
CG7361_CG31666_3_2L
CG6463_CG6449_12_3L
CG7846_CG6769_3_X
CG10130_CG12863_2_2R
CG7543_CG6149_3_3L
CG1528_CG11518_2_3R
CG8078_CG8777_3_2R
CG10262_CG9531_11_2L
CG18341_CG2233_11_X
CG1806_CG8002_2_X
CG1800_CG1804_11_3R
CG3726_CG6067_11_X
CG13220_CG13213_2_2R
CG3193_CG3078_12_X
CG3195_CG3997_3_2R
CG3997_CG3825_11_2R
CG9139_CG9148_11_3L
CG10418_CG18473_3_3L
CG5745_CG1104_3_3R
CG8224_CG8216_2_2L
CG9432_CG3268_3_2L
CG1148_CG10303_2_3R
CG15785_CG17764_2_X
CG12000_CG31450_12_3R
CG4757_CG4706_3_3R
CG7943_CG15528_2_3R
CG4771_CG6990_3_3R
CG9206_CG9028_11_3L
CG9537_CG9542_2_2L
CG1986_CG15251_12_X
CG15191_CG6986_3_X
CG4947_CG14342_2_2L
CG33528_CG6155_3_2R
CG8564_CG34025_3_3L
CG6057_CG5436_12_3R
CG8414_CG8317_3_2R
CG15119_CG8411_3_2R
CG2950_CG10283_12_2L
CG13888_CG13889_11_X
CG6218_CG6202_12_3R
CG7200_CG10570_2_2L
CG4683_CG14698_11_3R
CG5558_CG5557_3_3R
CG6650_CG6603_11_3L
CG7626_CG7726_11_2R
CG3245_CG4054_3_2R
CG13369_CG13364_2_X
CG11895_CG7576_2_2R
CG2059_CG13771_11_2L
CG5392_CG3020_12_3L
CG9998_CG32578_3_X
CG17002_CG30159_11_2R
CG32017_CG33521_3_4
CG32694_CG15314_11_X
CG8441_CG8443_3_2R
CG7593_CG18731_3_3R
CG2297_CG8709_12_2L
CG15370_CG15371_11_X
CG10635_CG7580_3_3L
CG12357_CG7217_2_3R
CG33174_CG5877_11_X
CG5905_CG15899_2_X
CG13211_CG8764_3_2R
CG9606_CG4768_3_X
CG8490_CG34021_11_2R
CG18870_CG2852_12_2R
CG7948_CG15526_3_3R
CG13627_CG13628_11_3R
CG1785_CG1994_2_X
CG2708_CG31176_11_3R
CG6211_CG9106_3_X
CG18095_CG16876_3_2L
CG1911_CG11123_3_2R
CG9143_CG9090_12_2R
CG14614_CG14619_3_X
CG12869_CG10122_11_2R
CG10673_CG4618_3_3L
CG6631_CG5789_2_3R
CG31412_CG31411_12_3R
CG15435_CG15443_2_2L
CG7940_CG12321_2_3R
CG11183_CG5602_3_2R
CG13140_CG5708_2_2L
CG9372_CG8798_2_3L
CG9615_CG10830_2_3R
CG3203_CG14439_11_X
CG32138_CG6760_11_3L
CG33344_CG14540_3_3R
CG3937_CG4060_12_3R
CG8807_CG32211_2_3L
CG6394_CG6318_3_X
CG2865_CG14050_12_X
CG8660_CG8567_3_3L
CG13680_CG7915_11_3L
CG12936_CG12341_2_2R
CG5134_CG30011_3_2R
CG6409_CG7949_3_3L
CG1762_CG33090_3_2L
CG33213_CG6202_12_3R
CG18345_CG1688_2_2L
CG10923_CG4452_3_3L
CG17510_CG11665_12_2R
CG12209_CG12914_3_2L
CG8829_CG31705_2_2L
CG12910_CG4610_12_2R
CG6422_CG31110_12_3R
CG6115_CG15133_3_2L
CG1322_CG12072_2_3R
CG8230_CG33199_12_2R
CG9165_CG2199_2_3L
CG2867_CG2846_12_3R
CG5198_CG9159_2_2L
CG4798_CG6550_2_2R
CG4654_CG9441_12_2R
CG4218_CG4957_3_2L
CG8448_CG7798_12_2R
CG15406_CG11319_3_2L
CG4195_CG4109_3_3L
CG14300_CG7710_3_3R
CG3499_CG13533_3_2R
CG31623_CG31620_2_2L
CG9533_CG32088_2_X
CG13877_CG17142_2_3L
CG8288_CG9012_12_3R
CG6945_CG6778_3_3L
CG17361_CG15016_3_3L
CG2168_CG17964_3_4
CG10839_CG34021_11_2L
CG16914_CG3594_3_2R
CG15439_CG15440_12_2L
CG7921_CG7538_3_3R
CG9346_CG3295_2_2R
CG8548_CG8733_2_3L
CG2253_CG2254_12_X
CG31528_CG14675_2_3R
CG1901_CG33978_2_4
CG10576_CG7853_3_3L
CG17834_CG9296_2_2L
CG17018_CG5122_3_2L
CG15032_CG6211_11_X
CG2102_CG1239_3_3R
CG7160_CG11249_3_3L
CG7664_CG7147_3_2L
CG12759_CG10916_3_2R
CG4152_CG3903_2_2L
CG33120_CG17321_3_2L
CG8601_CG8600_2_3L
CG2227_CG33096_11_3R
CG14915_CG14919_2_2L
CG3136_CG6407_3_2R
CG4893_CG4784_12_3L
CG4554_CG4610_11_2R
CG8801_CG13951_3_2R
CG8374_CG9484_2_3R
CG31884_CG3881_11_2L
CG6136_CG7926_3_3R
CG8002_CG1681_3_X
CG15336_CG10959_11_X
CG11815_CG16963_12_2L
CG8630_CG15888_2_3R
CG7162_CG7166_11_3L
CG13363_CG5227_3_X
CG32677_CG12637_11_X
CG3107_CG33492_12_2L
CG15912_CG11436_2_X
CG1763_CG1681_11_X
CG11035_CG6744_3_3R
CG1099_CG9256_2_2R
CG7978_CG14182_2_3L
CG5203_CG13142_11_2L
CG12297_CG6375_11_3R
CG2974_CG18130_2_X
CG4703_CG4720_11_3R
CG5070_CG32564_11_X
CG11370_CG6838_2_3L
CG3633_CG6339_3_2R
CG4577_CG4726_11_2L
CG6370_CG14488_12_2R
CG14969_CG7580_3_3L
CG5922_CG3262_3_2L
CG1616_CG2146_3_2R
CG14468_CG14621_3_X
CG9610_CG9603_12_3R
CG10523_CG10512_3_3L
CG32741_CG6902_3_X
CG9699_CG2974_3_X
CG11980_CG11981_2_3R
CG13367_CG3335_12_X
CG8069_CG8068_11_2L
CG13776_CG31628_2_2L
CG13516_CG10080_3_2R
CG3483_CG13580_3_2R
CG2830_CG11907_3_2L
CG7108_CG7182_2_3L
CG2995_CG8588_12_X
CG2371_CG1830_3_X
CG2145_CG14218_11_X
CG8651_CG12207_3_3R
CG10584_CG10582_3_3L
CG11590_CG32604_11_X
CG11839_CG31111_2_3R
CG11583_CG11582_12_3L
CG8963_CG6829_3_2R
CG31870_CG6713_2_2L
CG5758_CG7210_2_2R
CG33513_CG11491_3_X
CG9630_CG5695_12_3R
CG6170_CG6227_3_X
CG15317_CG32702_12_X
CG9207_CG3423_3_2L
CG11552_CG14325_12_3R
CG1624_CG1621_12_2L
CG12295_CG6315_2_2R
CG32280_CG17144_2_3L
CG10972_CG8862_2_2R
CG31765_CG34003_2_2L
CG4863_CG11875_3_3R
CG4619_CG5853_2_2L
CG7730_CG12016_3_3L
CG7532_CG7516_12_2L
CG6549_CG6582_11_2R
CG3201_CG32763_3_X
CG2269_CG2275_11_2R
CG30392_CG13951_3_2R
CG12090_CG12091_12_3L
CG1359_CG1883_2_3R
CG12352_CG30030_11_2R
CG13123_CG9273_11_2L
CG4699_CG9593_11_3R
CG6186_CG13162_11_X
CG17437_CG6986_11_X
CG3081_CG3062_12_X
CG8578_CG33172_3_X
CG15573_CG32774_12_X
CG6234_CG5466_3_3R
CG11390_CG30172_12_2R
CG32088_CG7283_11_3L
CG8343_CG8345_12_2L
CG18132_CG7428_12_2L
CG12120_CG7039_11_X
CG13861_CG13860_12_3R
CG4244_CG15377_11_2L
CG14013_CG7235_3_2L
CG7766_CG8264_12_X
CG15740_CG1967_12_X
CG8933_CG14622_3_X
CG15877_CG12034_3_3L
CG5931_CG12284_3_3L
CG13887_CG13902_2_3L
CG7638_CG11793_2_3L
CG9424_CG3944_3_3R
CG7845_CG14593_2_2L
CG6996_CG32224_2_3L
CG11986_CG11987_2_3R
CG13886_CG13901_2_3L
CG12259_CG5814_11_3R
CG6851_CG7036_2_3L
CG1471_CG31371_2_3R
CG11430_CG14490_11_2R
CG4756_CG9210_12_X
CG31009_CG6009_11_3R
CG5451_CG5452_3_3R
CG17453_CG8862_3_2R
CG9356_CG8135_3_3R
CG32095_CG30383_3_3L
CG5660_CG5021_3_3L
CG10510_CG10504_3_3L
CG7865_CG7863_2_2R
CG1633_CG12534_12_X
CG8924_CG8928_11_X
CG4114_CG4164_11_2L
CG7789_CG7831_2_3R
CG8431_CG8433_2_2R
CG7897_CG14468_11_2R
CG7292_CG33331_3_3R
CG12795_CG3248_2_2L
CG7772_CG32505_3_X
CG1886_CG2186_3_X
CG15863_CG4572_12_2R
CG18262_CG10961_2_X
CG9984_CG13329_3_2R
CG6637_CG6569_2_3R
CG2617_CG2615_12_2R
CG15105_CG30126_2_2R
CG6030_CG6040_11_3R
CG30387_CG10071_12_2R
CG31127_CG6668_3_3R
CG13847_CG12499_12_3R
CG13081_CG10360_11_2R
CG7881_CG7882_2_2L
CG10059_CG2507_3_3R
CG3450_CG3287_3_2R
CG15719_CG15720_3_X
CG3679_CG9914_2_X
CG4807_CG33695_11_2L
CG9053_CG9057_12_X
CG17767_CG1430_12_X
CG9247_CG9249_11_2R
CG18679_CG18678_11_2R
CG14997_CG1258_11_3L
CG8383_CG31412_2_3R
CG12139_CG12654_12_X
CG9271_CG16956_12_2L
CG15908_CG9410_11_2R
CG13628_CG13630_2_3R
CG14044_CG3766_12_2L
CG12467_CG14633_12_X
CG12424_CG14764_11_2R
CG31935_CG7361_12_2L
CG8184_CG11979_12_X
CG2577_CG2574_2_X
CG33158_CG6859_3_3L
CG8996_CG3174_11_2R
CG8057_CG8788_3_2L
CG1715_CG2048_12_3R
CG2540_CG17762_11_X
CG6171_CG6156_12_3R
CG4319_CG5123_11_3L
CG7128_CG10695_11_X
CG11156_CG15890_12_X
CG14659_CG14045_3_X
CG17868_CG2042_2_2L
CG10075_CG9943_3_3L
CG9397_CG15233_2_2L
CG10998_CG1532_12_X
CG9350_CG11007_12_2R
CG3526_CG14416_12_X
CG17262_CG17221_3_2L
CG14277_CG8086_2_2L
CG1172_CG11967_3_3R
CG32088_CG32087_11_3L
CG2469_CG17180_3_3L
CG3825_CG3140_11_2R
CG11964_CG11966_12_3R
CG5385_CG5671_3_2L
CG15905_CG15124_12_2R
CG30020_CG12942_11_2R
CG8781_CG2915_3_2R
CG1793_CG11152_3_4
CG4143_CG4118_2_3L
CG13293_CG10469_2_3L
CG30052_CG8768_12_2R
CG12759_CG8080_2_2L
CG6064_CG30084_3_2R
CG15256_CG4192_11_2L
CG3510_CG3622_3_2R
CG4909_CG14482_2_2R
CG17982_CG2263_12_X
CG5942_CG17033_2_3L
CG18156_CG2794_3_2L
CG7145_CG14563_12_3L
CG3687_CG15707_2_2R
CG2212_CG32858_3_X
CG8184_CG8191_11_X
CG8599_CG1359_3_3R
CG17904_CG17331_3_2R
CG14631_CG11638_2_X
CG15551_CG13847_2_3R
CG9004_CG15877_2_3L
CG15220_CG1886_3_X
CG12464_CG17716_3_2R
CG12838_CG4471_2_2L
CG15191_CG1554_3_X
CG7874_CG7876_11_X
CG7962_CG7504_2_3L
CG33955_CG3664_2_2L
CG18507_CG31814_2_2L
CG4984_CG4989_11_2R
CG3582_CG2720_3_2L
CG6213_CG7360_3_3R
CG3832_CG33519_11_2R
CG10305_CG6043_11_2L
CG18316_CG5603_11_2L
CG7530_CG6241_11_3R
CG2286_CG2151_2_X
CG31223_CG33094_11_3R
CG7467_CG7262_11_3R
CG12079_CG15812_3_3L
CG8727_CG8660_12_3L
CG3249_CG1814_3_X
CG4952_CG15152_12_2R
CG3631_CG7292_2_3R
CG13516_CG2670_11_2R
CG12754_CG14468_3_2R
CG11395_CG33197_11_2R
CG8616_CG8615_2_3L
CG17829_CG4617_12_X
CG8068_CG11784_11_2L
CG8222_CG14277_3_2L
CG4132_CG13258_2_2L
CG15634_CG3355_12_2L
CG30170_CG10327_3_2R
CG8971_CG1787_12_X
CG17520_CG32230_11_3L
CG3126_CG14436_12_X
CG7951_CG31009_11_3R
CG6142_CG7212_3_3R
CG14756_CG9277_11_2R
CG5360_CG17632_2_2R
CG3769_CG8671_3_2L
CG3162_CG3092_3_2R
CG14048_CG2841_12_X
CG8944_CG18780_11_X
CG33197_CG13591_2_2R
CG12130_CG1418_2_2L
CG4319_CG13701_12_3L
CG9706_CG9677_2_3L
CG3949_CG2986_12_2L
CG11769_CG14903_2_3R
CG33466_CG30079_12_2R
CG7058_CG31641_3_2L
CG1696_CG1486_3_X
CG31755_CG4747_3_2L
CG8121_CG33936_11_3R
CG8247_CG8243_3_2R
CG16838_CG5151_2_3L
CG4012_CG4049_12_2R
CG31714_CG13133_12_2L
CG12598_CG14801_11_X
CG7954_CG1059_3_3R
CG7391_CG32369_12_3L
CG14495_CG5765_12_2R
CG7925_CG32796_12_X
CG7221_CG15386_11_2L
CG5400_CG5823_12_3R
CG30441_CG10395_2_2L
CG17284_CG10825_3_3R
CG13550_CG30415_12_2R
CG8189_CG6749_2_3L
CG11634_CG6577_2_2L
CG9386_CG8199_3_3R
CG8713_CG8712_2_2R
CG1764_CG1622_3_X
CG7035_CG3754_11_X
CG18870_CG10215_3_2R
CG9101_CG15029_12_X
CG30143_CG13421_11_2R
CG12464_CG13334_3_2R
CG13008_CG18358_2_X
CG9511_CG13982_3_2L
CG33478_CG18011_11_2L
CG6737_CG15269_12_2L
CG1560_CG2253_2_X
CG10034_CG13084_11_2L
CG11769_CG14901_3_3R
CG18641_CG9870_2_2L
CG17839_CG13467_11_3L
CG11896_CG12265_3_3R
CG5445_CG13008_3_X
CG8309_CG10215_3_2R
CG9406_CG9415_11_2R
CG1360_CG2092_3_2R
CG9591_CG3250_12_3R
CG14028_CG14022_2_2L
CG3966_CG15824_2_2L
CG10302_CG10283_12_2L
CG12006_CG10847_11_3L
CG3564_CG2909_11_X
CG8704_CG8705_3_2L
CG17143_CG6610_3_3L
CG5178_CG7918_12_3R
CG16721_CG4027_11_X
CG2168_CG1674_3_4
CG5028_CG4759_2_3R
CG31291_CG4221_3_3R
CG7276_CG7275_11_3L
CG32516_CG32521_2_X
CG10158_CG9211_12_2L
CG30497_CG1555_12_2R
CG10123_CG10188_2_2R
CG3399_CG15422_3_2L
CG12832_CG12836_3_2L
CG10370_CG10221_2_3R
CG11257_CG17246_2_2R
CG33129_CG4621_3_2L
CG8593_CG8591_2_3L
CG8828_CG8545_3_2R
CG9791_CG9778_2_3R
CG5317_CG7061_2_2L
CG31534_CG9769_2_3R
CG14802_CG14815_2_X
CG6860_CG31750_2_2R
CG18496_CG14868_12_3R
CG1140_CG1927_2_3L
CG10646_CG10682_3_3L
CG14447_CG5966_11_X
CG1675_CG1472_2_2R
CG10564_CG12977_12_3L
CG15666_CG12970_12_2R
CG9263_CG16853_3_2L
CG11173_CG5554_3_2R
CG14233_CG12531_3_X
CG31919_CG9121_2_2L
CG15855_CG10866_12_3L
CG12012_CG12014_11_3L
CG30165_CG30164_12_2R
CG30185_CG3957_2_2R
CG14645_CG9772_2_3R
CG8665_CG31623_12_2L
CG13976_CG5658_12_3R
CG14480_CG6501_2_2R
CG6967_CG30460_2_2R
CG9314_CG12437_2_2L
CG8671_CG8674_12_2R
CG5047_CG5104_3_3L
CG8253_CG1516_11_2R
CG5181_CG13877_11_2L
CG31542_CG1163_11_3R
CG14961_CG14969_2_3L
CG4212_CG7480_11_2L
CG9398_CG4050_2_2R
CG1886_CG2025_2_X
CG9356_CG8795_11_3R
CG30361_CG17453_3_2R
CG2574_CG15927_3_X
CG9775_CG1057_3_3R
CG31605_CG8683_12_2L
CG31021_CG1342_11_3R
CG8614_CG14827_3_3L
CG12020_CG12021_11_3L
CG17221_CG13725_3_2L
CG1967_CG10347_3_X
CG1737_CG18361_11_X
CG10175_CG4374_11_3R
CG32741_CG10701_11_X
CG1381_CG17870_3_2R
CG6704_CG18568_12_2R
CG33106_CG5706_2_3R
CG7166_CG11306_3_3L
CG8009_CG32066_2_3L
CG10851_CG9637_2_3R
CG13457_CG12316_12_3L
CG4457_CG8593_3_3L
CG8882_CG8885_12_2L
CG30001_CG1625_12_2R
CG3626_CG3578_11_X
CG32158_CG12436_12_3L
CG9264_CG33508_2_2L
CG18402_CG1057_3_3R
CG7582_CG1912_3_3R
CG9054_CG11523_2_3L
CG15142_CG6412_12_2L
CG10262_CG10263_3_2L
CG10399_CG9188_2_2L
CG9875_CG4533_2_2R
CG12836_CG12831_2_2L
CG2819_CG2851_2_2L
CG17642_CG17657_2_2L
CG8281_CG5392_3_3L
CG10166_CG10137_3_2R
CG14963_CG14964_12_3L
CG8355_CG8291_12_2R
CG6474_CG8142_2_X
CG10382_CG13506_11_2R
CG6778_CG6854_11_3L
CG12864_CG8643_11_2R
CG3340_CG30429_11_2R
CG15914_CG9045_2_X
CG12207_CG3259_11_3R
CG11839_CG7748_11_3R
CG11703_CG10506_11_3R
CG2189_CG1030_2_3R
CG13000_CG4937_3_X
CG8121_CG5264_3_3R
CG2507_CG10055_2_3R
CG2245_CG1890_11_3R
CG5181_CG5229_3_2L
CG17377_CG3921_2_2L
CG32380_CG8571_11_3L
CG5517_CG5701_3_3L
CG7179_CG7171_3_2L
CG14897_CG14898_3_3R
CG8669_CG8667_11_2L
CG14787_CG32688_2_X
CG8483_CG14380_2_3R
CG10495_CG17343_11_2R
CG1943_CG1101_2_3R
CG10633_CG10635_3_3L
CG8707_CG30373_12_2R
CG15180_CG10981_12_3R
CG8544_CG32510_11_X
CG9339_CG14401_2_2R
CG7601_CG7598_3_3R
CG7055_CG9022_2_X
CG7966_CG12170_3_3R
CG2111_CG12637_11_X
CG10546_CG10542_12_3L
CG12141_CG11177_11_X
CG1738_CG1372_12_X
CG7581_CG7582_12_3R
CG5701_CG5498_2_3L
CG9613_CG7459_3_3R
CG8408_CG1591_12_X
CG3566_CG4521_3_X
CG9701_CG9704_11_3L
CG2186_CG2157_11_X
CG12143_CG12841_11_2R
CG14145_CG32069_2_3L
CG10159_CG10197_2_2R
CG10574_CG10809_12_3L
CG14902_CG14900_11_3R
CG14641_CG8379_3_3R
CG1660_CG1989_2_X
CG13615_CG6798_2_3R
CG32732_CG4586_3_X
CG8789_CG8786_12_3L
CG7712_CG11979_12_2R
CG15678_CG6805_12_2R
CG14129_CG5906_12_3L
CG13848_CG13847_12_3R
CG14805_CG14818_2_X
CG17124_CG6495_3_2L
CG32025_CG32030_11_3L
CG8203_CG8200_11_2L
CG17249_CG13920_3_3L
CG4775_CG5080_2_2L
CG7655_CG31251_2_3L
CG5559_CG6870_3_2R
CG11781_CG11783_3_3R
CG8793_CG9383_3_3L
CG5270_CG18643_11_3R
CG6249_CG4738_3_2L
CG6211_CG6146_11_X
CG12130_CG1418_2_2R
CG7718_CG7719_3_3R
CG32590_CG32593_3_X
CG13200_CG9027_12_2R
CG17280_CG3941_2_2R
CG9140_CG13994_3_2L
CG4658_CG5850_2_2L
CG11286_CG18744_12_3R
CG7039_CG9113_11_X
CG12111_CG4206_3_X
CG13490_CG9304_11_2R
CG10674_CG4611_3_3L
CG33493_CG6463_12_3L
CG13278_CG17912_2_2R
CG11491_CG3093_11_X
CG8643_CG8642_2_2R
CG6643_CG31386_3_3R
CG4404_CG4400_12_X
CG2846_CG4511_11_3R
CG34007_CG7074_3_2L
CG6815_CG6814_3_3R
CG17574_CG5729_3_2R
CG6691_CG11634_2_2R
CG12129_CG18445_2_2L
CG6219_CG5669_2_3R
CG3450_CG3287_11_2R
CG9272_CG10446_11_2L
CG17757_CG32542_11_X
CG7128_CG7178_2_X
CG2310_CG2010_3_3R
CG13398_CG13388_3_2L
CG12942_CG7712_2_2R
CG14372_CG12538_2_3R
CG4173_CG5434_3_3R
CG17361_CG8783_2_3L
CG11900_CG14508_12_3R
CG34020_CG15092_12_2R
CG32280_CG6846_11_3L
CG16993_CG6298_2_3L
CG8817_CG3059_12_2L
CG2038_CG30361_2_2L
CG14469_CG7796_12_2L
CG4882_CG11182_12_2R
CG2331_CG15862_2_2R
CG7609_CG7610_12_3R
CG2540_CG14476_11_X
CG7437_CG7143_2_3L
CG5444_CG7407_3_3L
CG15082_CG15098_2_2R
CG3340_CG30429_2_2R
CG10573_CG10566_3_3L
CG6549_CG5094_11_2L
CG10339_CG16786_3_2R
CG1250_CG1245_11_3R
CG5424_CG8649_2_X
CG12945_CG8507_3_3R
CG10339_CG33554_2_2R
CG5756_CG5753_12_2R
CG17764_CG3319_12_X
CG31717_CG5676_2_2L
CG5023_CG5060_11_3R
CG15425_CG15429_11_2L
CG4721_CG10981_2_3R
CG13016_CG8257_2_2R
CG7051_CG1210_2_3L
CG5499_CG6378_2_3R
CG6800_CG13418_2_3R
CG13026_CG9680_12_3L
CG7697_CG7698_2_3R
CG6666_CG4800_3_3R
CG7103_CG7274_11_X
CG9858_CG9754_2_2R
CG8713_CG30040_3_2R
CG10373_CG31817_12_2L
CG2165_CG1710_3_4
CG6147_CG6159_11_3R
CG3011_CG3726_3_X
CG9418_CG15657_2_2R
CG4545_CG3419_3_2R
CG32223_CG7306_12_3L
CG10582_CG10581_2_3L
CG5608_CG8374_12_3R
CG13643_CG31120_12_3R
CG3402_CG17183_12_3L
CG31675_CG14401_11_2L
CG3590_CG5220_3_3R
CG7995_CG2069_3_3L
CG3349_CG5114_11_3L
CG15626_CG12194_3_2L
CG9703_CG12125_3_X
CG3228_CG3193_3_X
CG4195_CG14996_2_3L
CG10121_CG4483_11_3L
CG31790_CG31751_3_2R
CG7708_CG7709_2_3R
CG32296_CG1240_3_3L
CG10357_CG32264_2_3L
CG3270_CG3403_2_2R
CG5528_CG16993_3_3L
CG13472_CG9425_11_3L
CG13121_CG4026_3_2L
CG5436_CG6057_3_3R
CG5482_CG1548_11_2R
CG6977_CG6889_12_3R
CG13028_CG3672_3_3L
CG4583_CG1091_3_3R
CG33196_CG3355_3_2L
CG2835_CG13565_2_2R
CG32276_CG17569_3_3L
CG16753_CG32486_2_3L
CG30296_CG15121_11_2R
CG13251_CG13253_2_3L
CG8584_CG10382_11_2R
CG30338_CG30340_2_2L
CG15696_CG6386_12_3R
CG6937_CG31289_3_3R
CG6014_CG6049_2_3L
CG13784_CG4567_12_2L
CG5642_CG6827_3_3L
CG7323_CG13811_12_3L
CG7788_CG7834_2_3R
CG15258_CG18482_12_2L
CG4029_CG6312_2_3R
CG32505_CG1676_3_X
CG7202_CG5081_2_3L
CG14755_CG11641_11_2L
CG9400_CG9411_12_X
CG5671_CG5022_2_2L
CG7831_CG31037_3_3R
CG2904_CG9782_11_X
CG15429_CG31795_12_2L
CG5884_CG8173_2_X
CG12023_CG13936_2_3L
CG5269_CG11703_12_3R
CG8632_CG17327_11_2R
CG6785_CG6770_12_2L
CG14651_CG10731_11_2R
CG10938_CG6556_2_2R
CG5828_CG5827_3_2L
CG10426_CG10418_11_3L
CG31147_CG6325_2_3R
CG11143_CG11141_12_2L
CG8111_CG8110_12_3L
CG32541_CG7481_2_X
CG2843_CG9894_11_2L
CG3496_CG10109_3_2R
CG11327_CG11326_12_2L
CG10975_CG32109_11_3L
CG7173_CG8779_2_3L
CG6698_CG11269_11_2R
CG5911_CG3320_2_3R
CG11153_CG11152_12_4
CG14662_CG10417_12_2R
CG14690_CG4073_11_3R
CG3939_CG32498_11_X
CG3351_CG8461_2_3R
CG5524_CG33217_2_3R
CG17549_CG17544_12_2L
CG7986_CG32280_2_3L
CG10443_CG15216_2_2L
CG1663_CG8569_3_2R
CG14972_CG14973_11_3L
CG10236_CG13299_12_3L
CG14977_CG14980_2_3L
CG10866_CG14982_3_3L
CG1513_CG30007_3_2L
CG9710_CG2199_11_3L
CG10685_CG10719_3_2R
CG32375_CG12262_3_3L
CG34031_CG17947_2_3L
CG11714_CG5917_12_3L
CG5650_CG5232_3_3R
CG10139_CG3136_2_2R
CG15538_CG2224_12_3R
CG8850_CG13163_3_2R
CG5614_CG13625_11_3R
CG6743_CG6737_12_2L
CG32486_CG11486_3_3L
CG3740_CG32743_3_X
CG32441_CG9630_2_3R
CG14126_CG4683_3_3L
CG7748_CG2227_11_3R
CG1966_CG3307_3_3R
CG30392_CG30390_12_2R
CG18112_CG31033_12_3R
CG2467_CG2471_12_X
CG16742_CG11175_2_2R
CG2025_CG1847_3_X
CG8707_CG1707_11_2R
CG9249_CG12752_12_2L
CG12343_CG12325_3_2R
CG7221_CG15283_2_2L
CG5640_CG5381_12_2L
CG5991_CG6000_11_3R
CG1839_CG1434_3_X
CG1420_CG6378_12_3R
CG8067_CG8085_2_2R
CG12975_CG10504_3_3L
CG3352_CG2789_11_2L
CG4974_CG4978_11_3L
CG15219_CG6691_11_2L
CG17341_CG32972_2_2L
CG4455_CG5809_2_2R
CG32656_CG11356_2_X
CG2974_CG1529_12_X
CG3903_CG3793_3_2L
CG32904_CG33182_12_2R
CG14992_CG14996_2_3L
CG6398_CG6474_11_X
CG6761_CG16711_3_3L
CG31407_CG3379_3_3R
CG10208_CG10198_12_3R
CG15453_CG1829_3_X
CG4025_CG4061_3_X
CG13330_CG1315_3_3R
CG13338_CG6305_11_2R
CG17952_CG7975_11_2R
CG11286_CG10919_12_3R
CG6531_CG2004_12_X
CG1298_CG11066_2_2R
CG33304_CG18316_11_2L
CG14991_CG7729_11_3L
CG7166_CG14183_12_3L
CG4719_CG6073_11_3R
CG32190_CG5589_12_3L
CG6022_CG6343_3_3R
CG9907_CG2286_11_X
CG1830_CG2233_3_X
CG7809_CG7762_2_3L
CG9135_CG13995_11_2L
CG16817_CG14724_3_3R
CG31111_CG16899_3_3R
CG34035_CG5400_2_3R
CG13538_CG9876_2_2R
CG6589_CG4977_3_2L
CG10425_CG11858_3_3R
CG12602_CG14931_11_2L
CG2151_CG10964_3_X
CG3772_CG5269_2_3R
CG9995_CG10001_2_3R
CG13282_CG31739_2_2R
CG8717_CG3884_12_2R
CG8224_CG8156_3_2R
CG8147_CG9366_2_3R
CG31898_CG2960_11_2L
CG6588_CG10326_11_3R
CG17828_CG9576_11_X
CG4342_CG33518_12_3R
CG3349_CG6149_12_3L
CG1543_CG2233_2_X
CG14071_CG14070_12_2L
CG9760_CG5638_12_3L
CG9134_CG9133_3_3L
CG17343_CG10702_2_2L
CG5886_CG6213_3_3R
CG8408_CG1810_3_X
CG7869_CG6310_2_3L
CG3621_CG3461_11_X
CG15925_CG30048_11_2R
CG11334_CG11333_3_3R
CG9246_CG9247_3_2R
CG5942_CG6025_3_3L
CG9177_CG8959_2_X
CG18445_CG2249_3_2L
CG9138_CG31626_3_2L
CG8432_CG11228_2_2R
CG14506_CG11958_12_3R
CG14084_CG9648_2_3L
CG5227_CG13362_2_X
CG5473_CG5469_12_2R
CG15669_CG10494_2_2R
CG8598_CG8108_3_3L
CG4185_CG4103_2_2L
CG4281_CG7035_3_X
CG15923_CG5466_3_3R
CG7352_CG7331_11_3R
CG7262_CG3817_3_3R
CG13810_CG8960_11_3L
CG13920_CG7967_2_3L
CG3576_CG12238_2_X
CG13939_CG8422_3_2R
CG8979_CG8290_3_2R
CG11330_CG11329_11_2L
CG31045_CG7048_11_3R
CG9643_CG3733_12_2L
CG5381_CG12438_11_2L
CG6763_CG17083_2_3R
CG18065_CG13424_3_2R
CG17166_CG3329_3_3L
CG7379_CG18012_12_3R
CG5697_CG6969_2_3R
CG6055_CG6630_11_2L
CG31938_CG31937_11_2L
CG13954_CG8801_12_2L
CG17462_CG11771_11_3R
CG34032_CG32042_3_3L
CG14485_CG17818_12_2R
CG9104_CG4875_3_X
CG12377_CG6914_11_3L
CG18208_CG31226_12_3R
CG12446_CG17601_3_X
CG32576_CG9915_12_X
CG33785_CG11132_3_2R
CG1109_CG2179_2_3R
CG4239_CG4394_11_X
CG32422_CG10633_2_3L
CG14015_CG7269_12_2L
CG5549_CG10822_11_2R
CG30498_CG2093_3_2L
CG6264_CG6995_2_3R
CG6494_CG33162_2_3L
CG6920_CG14722_3_3R
CG30499_CG30498_12_2R
CG6492_CG2079_3_X
CG12974_CG7752_3_3L
CG13155_CG9975_2_2R
CG32067_CG11811_11_3L
CG17019_CG13322_12_2R
CG4721_CG13841_12_3R
CG14609_CG1234_12_3R
CG12498_CG3526_2_X
CG8509_CG8544_11_X
CG4937_CG9086_2_X
CG12230_CG14217_2_X
CG1891_CG1550_2_2R
CG8841_CG8487_3_2R
CG11858_CG8053_3_3R
CG31723_CG10495_12_2L
CG1818_CG12929_2_2L
CG3066_CG11286_2_3R
CG4604_CG4016_3_2R
CG9281_CG3346_3_X
CG10369_CG10570_12_2R
CG6322_CG8647_11_3L
CG1246_CG12186_2_3L
CG14884_CG14899_12_3R
CG5665_CG5553_2_3L
CG11886_CG11888_3_3R
CG13123_CG7233_3_2L
CG31772_CG10428_11_2L
CG15405_CG3332_12_2L
CG18112_CG10139_12_3R
CG14815_CG14803_12_X
CG32685_CG2972_3_X
CG8237_CG8235_2_2R
CG14815_CG3460_3_X
CG31862_CG6504_11_2L
CG7404_CG7986_3_3L
CG8301_CG31531_11_3R
CG11986_CG11984_3_3R
CG31738_CG5968_3_2R
CG4406_CG4399_3_X
CG7490_CG7809_3_3L
CG11723_CG2976_11_2L
CG31525_CG9805_2_3R
CG2855_CG3139_2_2L
CG1989_CG1662_3_X
CG7481_CG7537_12_X
CG18619_CG4957_11_2L
CG13970_CG40169_3_2L
CG3962_CG5175_3_3R
CG11076_CG1666_3_X
CG30078_CG8102_12_2R
CG11590_CG8264_11_X
CG3522_CG33527_2_2R
CG3054_CG17036_12_2L
CG5087_CG4911_2_3L
CG14780_CG4394_3_X
CG3709_CG3714_11_2L
CG13618_CG6607_11_3R
CG15027_CG5599_3_X
CG1629_CG5262_2_4
CG3249_CG4165_3_X
CG1725_CG8326_3_X
CG3172_CG9852_2_3R
CG9106_CG5877_3_X
CG2346_CG12140_11_2R
CG6376_CG6353_12_3R
CG11059_CG11360_2_4
CG14105_CG32120_11_3L
CG10970_CG7267_12_X
CG15121_CG15122_11_2R
CG9985_CG17999_12_2R
CG3305_CG12548_2_2L
CG6543_CG13345_12_2R
CG5474_CG5161_2_3L
CG13857_CG13856_3_3R
CG10338_CG10341_11_2L
CG8617_CG8151_3_2R
CG15120_CG16926_2_2R
CG7577_CG1800_2_3R
CG11200_CG13868_12_2R
CG7557_CG14307_11_3R
CG32333_CG9139_11_3L
CG14615_CG32808_11_X
CG5216_CG16975_2_2L
CG33260_CG14130_12_3L
CG8207_CG8210_12_2R
CG10972_CG3701_2_2R
CG8173_CG3342_3_X
CG12997_CG8915_2_X
CG10679_CG10637_12_2L
CG10681_CG5241_12_3L
CG13222_CG9070_2_2R
CG9244_CG31627_11_2L
CG15697_CG2926_3_3R
CG6418_CG14149_3_3L
CG13784_CG5336_11_2L
CG2765_CG30424_12_2R
CG5433_CG10984_3_3L
CG6343_CG13409_2_3R
CG32435_CG9948_11_3L
CG7528_CG7962_3_3L
CG12858_CG5543_2_2R
CG1749_CG1751_11_X
CG3752_CG3759_11_2L
CG6240_CG16718_12_3R
CG1577_CG12107_3_2L
CG11788_CG3189_3_2R
CG17437_CG9659_11_X
CG5708_CG13140_11_2L
CG32080_CG12296_2_3L
CG10418_CG10698_2_3L
CG13609_CG15514_12_3R
CG9377_CG12396_2_2L
CG13159_CG9975_12_2R
CG5189_CG5519_2_2R
CG11369_CG32770_12_X
CG10658_CG12508_12_2L
CG10305_CG12750_12_2L
CG8241_CG13018_2_2R
CG13138_CG18144_3_2L
CG12093_CG1241_3_3L
CG33172_CG33173_3_3R
CG2247_CG1575_3_X
CG3294_CG3244_2_2L
CG7702_CG7705_2_3R
CG4784_CG16807_12_3L
CG4096_CG9802_3_X
CG10185_CG8288_12_3R
CG2525_CG1129_3_3R
CG5582_CG4968_2_3L
CG3658_CG11638_11_X
CG13008_CG2691_3_X
CG5684_CG8783_11_3L
CG13871_CG15112_11_2R
CG3294_CG8886_3_2L
CG16825_CG16970_2_2L
CG15564_CG31005_12_3R
CG12009_CG14968_2_3L
CG14100_CG8887_12_3L
CG11793_CG11714_3_3L
CG31033_CG1454_2_3R
CG12769_CG8715_3_2R
CG13905_CG13906_11_3L
CG11561_CG11592_2_2L
CG10484_CG10492_11_2R
CG6323_CG5521_3_3R
CG12355_CG13455_3_3L
CG31321_CG3302_11_3R
CG1765_CG7843_11_2L
CG7260_CG14126_2_3L
CG15633_CG11929_12_2L
CG30443_CG3183_2_2L
CG8770_CG14082_11_3L
CG8093_CG11808_3_2R
CG7988_CG7175_2_3R
CG13417_CG6637_11_3R
CG8678_CG8681_2_2R
CG5489_CG3845_3_2R
CG31820_CG4824_3_2L
CG6694_CG5632_2_3L
CG32176_CG18265_11_3L
CG5242_CG6719_2_3R
CG8019_CG34001_11_3L
CG32300_CG13807_3_3L
CG7488_CG7861_12_2R
CG10005_CG3359_12_3R
CG3423_CG13775_2_2L
CG8556_CG33277_3_3L
CG32039_CG4446_11_3L
CG3066_CG10919_2_3R
CG10231_CG15160_3_2R
CG17111_CG13830_12_3R
CG10563_CG10687_2_2R
CG2928_CG18105_12_2R
CG9320_CG9323_2_2L
CG4083_CG4032_12_3L
CG3169_CG14739_2_3R
CG9335_CG31675_11_2L
CG1691_CG5273_11_X
CG7441_CG32191_11_3L
CG8321_CG8340_11_2R
CG4111_CG3171_2_X
CG10306_CG9874_2_2R
CG4267_CG10414_3_2L
CG17382_CG10177_2_3R
CG11001_CG15119_2_2R
CG17119_CG33193_12_3R
CG5462_CG3050_3_3R
CG12623_CG1641_12_X
CG2183_CG11482_11_2R
CG10493_CG10495_11_2R
CG7816_CG31064_3_3R
CG10825_CG7009_2_3R
CG31072_CG5491_3_3R
CG2086_CG12035_3_3L
CG3515_CG5155_3_2L
CG13856_CG13855_11_3R
CG15537_CG15538_12_3R
CG9493_CG11567_3_2L
CG10223_CG10026_3_2L
CG1444_CG1666_3_X
CG31302_CG6125_2_3R
CG8642_CG8639_3_2R
CG14823_CG32391_2_3L
CG9379_CG14872_3_3R
CG32147_CG30161_2_3L
CG5859_CG8648_2_2R
CG5788_CG5033_3_2R
CG9730_CG9750_3_3L
CG3861_CG3429_2_X
CG10512_CG10510_2_3L
CG4123_CG4143_3_3L
CG33464_CG30426_2_2R
CG16786_CG3017_11_2R
CG6340_CG1435_3_X
CG1504_CG11738_3_X
CG9009_CG10952_3_X
CG17657_CG18317_12_2L
CG5214_CG31386_2_3R
CG2982_CG3712_2_X
CG3697_CG15579_2_X
CG9288_CG9286_3_3R
CG7850_CG1401_3_3R
CG14676_CG2019_2_3R
CG7914_CG2657_11_X
CG17273_CG15693_11_3R
CG9053_CG4027_3_X
CG10361_CG32095_3_3L
CG1646_CG1523_2_3R
CG7741_CG12389_2_2R
CG4940_CG5196_11_3R
CG7203_CG7196_3_2L
CG13396_CG13387_3_2L
CG1070_CG10098_3_3R
CG32095_CG5940_12_3L
CG9172_CG13339_11_2R
CG9925_CG3041_3_3R
CG9531_CG9535_12_2L
CG10590_CG12756_12_3L
CG4108_CG12477_12_3L
CG6202_CG31301_3_3R
CG14756_CG33087_3_2R
CG4016_CG33138_11_2R
CG5824_CG5836_3_3R
CG8779_CG17520_11_3L
CG8039_CG9773_2_3R
CG8915_CG8675_12_X
CG11399_CG11396_12_3L
CG1449_CG1981_2_4
CG5341_CG5482_2_2R
CG14512_CG14516_3_3R
CG12204_CG14199_12_X
CG11274_CG17154_12_3L
CG33082_CG14630_11_X
CG13582_CG6806_11_2R
CG11236_CG17375_2_2L
CG7016_CG13641_2_3R
CG6049_CG33288_3_3L
CG5091_CG5034_11_2L
CG5110_CG6453_2_2L
CG31636_CG11070_3_2L
CG13186_CG30040_2_2R
CG6280_CG13338_11_2R
CG12855_CG33506_2_2R
CG6831_CG6817_12_3L
CG4230_CG3214_12_2L
CG4338_CG6363_2_3R
CG5946_CG32088_3_3L
CG7254_CG31817_11_2L
CG31317_CG33676_2_3R
CG3132_CG3571_2_3R
CG6330_CG6323_12_3R
CG3973_CG3226_2_X
CG15092_CG33148_3_2R
CG10570_CG11018_2_2L
CG12102_CG15311_11_X
CG6606_CG6540_3_X
CG10670_CG4659_3_3L
CG13650_CG31111_3_3R
CG14900_CG9925_2_3R
CG1469_CG15535_2_3R
CG32648_CG3754_12_X
CG10200_CG10202_2_2R
CG8012_CG8023_11_3L
CG15776_CG9559_3_X
CG30340_CG1794_12_2L
CG10395_CG10392_3_2R
CG31169_CG7059_11_3R
CG6510_CG4903_3_2R
CG11489_CG11471_11_3L
CG12265_CG5285_11_3R
CG7828_CG34012_2_3L
CG12663_CG1402_11_X
CG33113_CG31917_12_2L
CG34025_CG15628_11_2L
CG11254_CG6838_11_3L
CG15793_CG13005_3_X
CG16989_CG7413_2_X
CG1063_CG2519_2_3R
CG1345_CG14065_3_3R
CG15766_CG18341_12_X
CG8384_CG6095_2_3R
CG4679_CG4696_3_2R
CG9196_CG12848_2_2R
CG11586_CG1273_3_3L
CG16734_CG31249_3_3R
CG5288_CG5068_3_3L
CG1453_CG3981_11_X
CG2014_CG11634_2_2L
CG33979_CG4775_3_2L
CG11828_CG14521_2_3R
CG15604_CG9163_12_X
CG15693_CG17272_2_3R
CG13636_CG7006_11_3R
CG8262_CG13751_3_2L
CG30394_CG8332_3_2R
CG14004_CG14077_12_2L
CG8455_CG8419_11_2L
CG7428_CG31935_12_2L
CG3691_CG4859_2_2R
CG3050_CG3061_11_3R
CG15919_CG11101_2_2R
CG3427_CG15235_12_2L
CG11194_CG11191_12_2L
CG1385_CG2264_3_2R
CG8891_CG15438_12_2L
CG11333_CG6323_11_3R
CG32281_CG3902_3_3L
CG30324_CG3767_3_2R
CG6484_CG14483_12_2R
CG3460_CG17776_3_X
CG10528_CG13958_3_2R
CG32232_CG4597_3_3L
CG11327_CG9138_2_2L
CG12241_CG31155_2_3R
CG3593_CG3421_12_3R
CG10112_CG10117_3_2R
CG13539_CG3162_2_2R
CG12809_CG6203_2_3R
CG6363_CG14865_12_3R
CG11714_CG11711_12_3L
CG3420_CG9436_12_2L
CG12428_CG12877_3_3R
CG9973_CG9972_12_3L
CG4944_CG6133_2_X
CG5953_CG31816_3_2L
CG4591_CG6598_2_3R
CG31937_CG17652_2_2L
CG32711_CG8948_11_X
CG3016_CG16721_3_X
CG17712_CG17648_3_2L
CG32187_CG5582_12_3L
CG12985_CG3346_11_X
CG3707_CG4139_12_X
CG2701_CG2706_3_X
CG10122_CG30077_11_2R
CG1483_CG11755_12_3R
CG12108_CG11294_12_X
CG1591_CG4013_2_X
CG13232_CG30084_3_2R
CG13653_CG13662_11_3R
CG12437_CG3008_12_2L
CG10254_CG17382_11_3R
CG6449_CG8588_3_3L
CG7710_CG12345_11_3R
CG33151_CG12919_11_2R
CG4241_CG33488_12_3R
CG9070_CG9073_12_2R
CG10018_CG3337_3_3R
CG6104_CG8354_3_3R
CG11526_CG14961_3_3L
CG3922_CG3743_3_3L
CG15585_CG1147_11_3R
CG11166_CG11121_3_2L
CG9815_CG9820_12_2R
CG18105_CG2917_12_2R
CG6684_CG6693_12_3R
CG1939_CG1091_2_3R
CG7927_CG1960_3_3L
CG13488_CG13489_3_2R
CG5785_CG5784_12_2R
CG7185_CG5656_12_3L
CG8043_CG1487_3_3R
CG12821_CG13431_3_2R
CG2140_CG2137_11_2R
CG10757_CG10723_3_2L
CG1412_CG1812_3_X
CG9722_CG3199_3_3R
CG31992_CG32000_12_4
CG4186_CG5830_3_3L
CG14257_CG6131_2_3R
CG6620_CG6700_3_2L
CG18130_CG1500_12_X
CG9104_CG9703_11_X
CG18350_CG6222_12_X
CG11209_CG14593_12_2R
CG12701_CG11940_12_X
CG32038_CG3445_2_3L
CG8765_CG8770_3_3L
CG32461_CG8779_3_3L
CG10686_CG4107_2_3L
CG4069_CG10632_12_3L
CG7365_CG6975_3_3L
CG33960_CG15925_11_2R
CG17600_CG17599_2_X
CG3823_CG32592_12_X
CG14167_CG14168_3_3L
CG6125_CG5166_3_3R
CG5023_CG5067_11_3R
CG17912_CG13277_3_2R
CG8048_CG4311_3_2R
CG11502_CG10038_2_3R
CG3942_CG17738_11_3R
CG8232_CG13745_2_2L
CG17964_CG2168_12_4
CG15414_CG3234_12_2L
CG3095_CG32809_2_X
CG5119_CG17680_2_2R
CG12130_CG5753_3_2R
CG14269_CG16782_12_X
CG9861_CG30417_2_2R
CG9603_CG7435_3_3R
CG15618_CG6431_2_2L
CG3883_CG3639_3_2L
CG8654_CG11041_11_2R
CG7562_CG7586_2_2L
CG15627_CG15626_12_2L
CG7029_CG6669_11_3R
CG5170_CG5174_11_2R
CG3241_CG8222_12_2L
CG4057_CG3260_3_2R
CG1854_CG1851_12_2L
CG33120_CG14945_11_2L
CG9044_CG13999_2_2L
CG17610_CG10699_12_2L
CG8986_CG13185_12_2R
CG5690_CG11814_2_3L
CG10639_CG10431_3_2R
CG7479_CG13708_2_3L
CG8023_CG7213_2_3L
CG10424_CG9543_3_2L
CG8777_CG8075_11_2R
CG1502_CG1522_11_X
CG7487_CG6831_2_3L
CG12214_CG33183_12_2R
CG4663_CG12765_3_2R
CG30151_CG30154_11_2R
CG3849_CG9695_3_3L
CG10609_CG12147_12_3R
CG31643_CG9127_2_2L
CG12558_CG17034_3_2R
CG5452_CG5315_3_3R
CG12852_CG12872_12_3R
CG14804_CG32659_2_X
CG3000_CG32649_2_X
CG6542_CG10751_3_2R
CG14369_CG9759_12_3R
CG3629_CG3650_11_2R
CG15897_CG15896_11_X
CG33478_CG18011_11_2R
CG5727_CG14025_2_2L
CG9446_CG9447_12_2L
CG8417_CG7415_3_3R
CG7510_CG7497_11_3L
CG10731_CG8434_3_2R
CG17211_CG17212_2_2L
CG6404_CG18348_3_3L
CG13449_CG33209_12_3L
CG9635_CG9646_11_2R
CG15002_CG1333_3_3L
CG13001_CG3033_3_X
CG13855_CG13598_3_3R
CG13404_CG1517_3_X
CG3075_CG4542_3_X
CG15727_CG2540_3_X
CG14839_CG11375_3_3R
CG2321_CG6007_12_3R
CG15134_CG31805_3_2R
CG2493_CG34007_3_2R
CG1969_CG7609_2_3R
CG10747_CG10721_3_2L
CG5252_CG6719_3_3R
CG10446_CG10653_2_2L
CG13991_CG9222_3_2L
CG4260_CG4063_3_2L
CG3579_CG13588_11_2R
CG32082_CG34025_2_3L
CG32061_CG3262_11_2L
CG10639_CG10431_3_2L
CG3208_CG10778_2_X
CG3823_CG15894_11_X
CG9253_CG1099_3_2R
CG17941_CG2830_3_2L
CG15529_CG11498_2_3R
CG5091_CG5387_12_2L
CG13648_CG11780_11_3R
CG1515_CG10778_2_X
CG32533_CG32531_12_X
CG4954_CG6459_2_2R
CG15119_CG3533_3_2R
CG16812_CG15480_2_2L
CG10334_CG13766_2_2L
CG2520_CG14609_2_3R
CG31369_CG11742_3_3R
CG18389_CG6332_11_3R
CG8470_CG14948_11_X
CG1772_CG30004_2_2L
CG3403_CG3269_3_2R
CG2995_CG2945_11_X
CG7516_CG15425_11_2L
CG7134_CG7123_3_2L
CG4453_CG18582_11_X
CG8001_CG15804_2_3L
CG3136_CG6407_11_2R
CG1135_CG1136_11_3L
CG33199_CG8226_3_2R
CG3688_CG15274_11_2L
CG18490_CG6128_12_3L
CG16707_CG18178_2_3L
CG12740_CG17737_3_3L
CG1490_CG12772_12_X
CG2904_CG2934_11_X
CG4199_CG4061_3_X
CG31973_CG11371_3_2L
CG31835_CG10493_2_2L
CG11076_CG11154_3_4
CG5130_CG6020_3_3L
CG9296_CG17221_2_2L
CG17370_CG17367_11_3R
CG7058_CG7095_3_X
CG17721_CG17734_2_3R
CG14437_CG14818_3_X
CG15909_CG3270_11_2R
CG13196_CG8238_3_2R
CG31137_CG6219_3_3R
CG15219_CG6691_3_2R
CG8677_CG31626_2_2L
CG15266_CG31732_2_2L
CG9636_CG31048_3_3R
CG15784_CG16752_11_X
CG10570_CG17325_3_2L
CG34029_CG13492_12_2R
CG2681_CG2685_2_X
CG4022_CG3689_3_3L
CG13958_CG9414_3_2L
CG3262_CG3278_3_2R
CG18265_CG7752_2_3L
CG14789_CG32808_12_X
CG4337_CG6889_3_3R
CG7084_CG13861_2_3R
CG12390_CG18336_12_2R
CG12835_CG12833_11_2L
CG4115_CG10035_2_3R
CG12758_CG15105_11_2R
CG15010_CG17143_3_3L
CG10528_CG13958_3_2L
CG6975_CG4186_3_3L
CG4853_CG3701_12_2R
CG8815_CG8604_3_2R
CG8818_CG8370_3_2R
CG3135_CG3126_12_X
CG4054_CG13487_11_2R
CG2163_CG2297_2_2L
CG15040_CG6531_12_X
CG6504_CG31750_11_2L
CG13474_CG13476_12_3L
CG11593_CG15916_3_3L
CG12004_CG7864_3_3L
CG10992_CG11103_12_X
CG8300_CG2890_3_X
CG10072_CG10064_12_3L
CG12118_CG2194_12_X
CG12932_CG12931_11_2R
CG17325_CG10600_2_2L
CG4845_CG4424_2_3R
CG17261_CG17834_12_2L
CG9495_CG8348_3_3R
CG11958_CG11516_3_3R
CG32394_CG32393_12_3L
CG7338_CG7324_2_3L
CG14804_CG14817_2_X
CG9648_CG14082_11_3L
CG14763_CG8726_12_2L
CG10570_CG17325_3_2R
CG30151_CG30154_3_2R
CG6105_CG4636_3_2L
CG15099_CG15100_12_2R
CG13424_CG13431_2_2R
CG18341_CG15766_2_X
CG32234_CG18296_12_3L
CG2275_CG8239_2_2R
CG4154_CG6752_2_3R
CG31431_CG6656_11_3R
CG13423_CG13427_2_2R
CG17299_CG5862_11_3R
CG11382_CG11398_2_X
CG17295_CG13393_2_2L
CG5479_CG4091_2_2R
CG1864_CG9316_12_2L
CG15737_CG12454_12_X
CG6632_CG6659_12_X
CG15040_CG5723_12_2L
CG33935_CG8922_12_X
CG32350_CG17521_12_3R
CG33518_CG17205_12_3R
CG7144_CG14536_12_2L
CG13604_CG5915_3_3R
CG5917_CG14129_12_3L
CG1434_CG6842_3_X
CG10392_CG3195_12_2R
CG8681_CG8678_2_2L
CG10034_CG13084_11_2R
CG15482_CG8665_12_2L
CG12775_CG3262_12_2R
CG32816_CG12730_12_X
CG17686_CG3461_11_X
CG12298_CG8411_3_2R
CG11566_CG1501_2_X
CG33171_CG8641_2_3L
CG4380_CG4325_12_X
CG32572_CG9634_2_X
CG15153_CG5758_3_2L
CG2124_CG15370_3_X
CG4012_CG3136_2_2R
CG8749_CG9138_12_2L
CG3885_CG7630_3_3L
CG11409_CG14622_11_X
CG8683_CG12375_12_2L
CG13248_CG5847_3_3L
CG16733_CG16734_11_3R
CG6845_CG30383_3_3L
CG1320_CG9004_3_3L
CG6693_CG4863_3_3R
CG9195_CG6398_12_X
CG10325_CG33976_11_3R
CG5333_CG5961_2_3R
CG5460_CG4141_2_3R
CG1421_CG11629_3_2R
CG12713_CG32150_2_3L
CG31301_CG31392_11_3R
CG31632_CG10800_11_2L
CG7250_CG12355_2_3L
CG11448_CG11417_3_X
CG13661_CG1239_11_3R
CG13045_CG4962_12_3L
CG6729_CG17124_12_2L
CG2184_CG1983_12_3R
CG12034_CG12740_2_3L
CG10853_CG14984_2_3L
CG4609_CG4925_11_3L
CG5197_CG15617_2_2R
CG6448_CG15218_3_2R
CG3515_CG3240_12_2L
CG2976_CG15627_12_2L
CG12338_CG7220_3_2R
CG7718_CG17462_11_3R
CG12252_CG3511_3_2R
CG12985_CG15720_12_X
CG1276_CG1318_11_3L
CG33217_CG17520_2_3R
CG9919_CG9921_12_X
CG3955_CG13326_12_2R
CG13399_CG10890_11_2L
CG33263_CG14105_12_3L
CG17131_CG8231_2_X
CG9381_CG5558_3_3R
CG7494_CG9620_2_3R
CG9602_CG14366_3_3R
CG14240_CG31081_3_3R
CG2862_CG6115_3_2L
CG10447_CG10631_2_2R
CG34037_CG7662_2_3R
CG3003_CG32792_3_X
CG17734_CG11856_2_3R
CG17768_CG33677_12_2L
CG17888_CG32365_3_3L
CG31453_CG31450_12_3R
CG3983_CG5184_3_3R
CG10728_CG13969_3_2L
CG31600_CG31612_11_2L
CG7093_CG7233_12_2L
CG33129_CG6093_12_2L
CG5085_CG12807_12_3R
CG32544_CG7326_2_X
CG11753_CG9748_2_3R
CG3073_CG3071_3_X
CG7954_CG9684_2_3R
CG12147_CG14669_3_3R
CG18348_CG11494_3_3L
CG7847_CG14315_11_3R
CG14575_CG32438_3_3L
CG4569_CG13581_12_2R
CG11892_CG11718_2_3R
CG32119_CG17687_3_3L
CG10808_CG6329_2_2R
CG2993_CG7665_12_3R
CG15925_CG7813_2_2R
CG1555_CG1925_3_2L
CG6224_CG17032_11_3L
CG11390_CG3204_12_2R
CG8569_CG8581_11_2R
CG31528_CG9809_2_3R
CG13427_CG13428_12_2R
CG2225_CG10890_12_2L
CG13575_CG3376_11_2R
CG7913_CG7212_2_3R
CG10596_CG5146_3_3L
CG3924_CG3167_3_2R
CG13446_CG33999_12_3L
CG15475_CG17470_2_2L
CG9220_CG9224_12_X
CG10347_CG1886_3_X
CG7773_CG3730_3_2R
CG6488_CG14928_3_2L
CG14854_CG7987_12_3R
CG12314_CG16969_3_2L
CG7837_CG7788_3_3R
CG7890_CG8002_2_X
CG16903_CG3981_3_X
CG5424_CG10966_2_X
CG33111_CG10192_12_3R
CG9164_CG9176_12_X
CG10563_CG10687_2_2L
CG3461_CG3460_2_X
CG16935_CG13344_3_2R
CG13391_CG3430_2_2L
CG5462_CG14064_3_3R
CG17579_CG17580_11_2R
CG2233_CG2252_12_X
CG1451_CG5374_11_3R
CG11066_CG33492_12_2R
CG7935_CG7942_11_3L
CG31116_CG6946_12_3R
CG2962_CG15308_11_X
CG5676_CG13140_11_2L
CG2114_CG5492_2_3L
CG16952_CG9045_2_X
CG32578_CG4211_11_X
CG8544_CG8497_12_X
CG8710_CG2160_3_2R
CG11501_CG7537_3_X
CG7194_CG2162_2_3L
CG8536_CG8547_2_2R
CG16708_CG31453_11_3R
CG9425_CG5258_2_3L
CG18490_CG6185_2_3L
CG5029_CG3638_3_X
CG6127_CG31063_12_3R
CG32635_CG15753_11_X
CG10463_CG31692_2_2L
CG7704_CG11919_3_2R
CG5499_CG1420_3_3R
CG6903_CG4068_2_X
CG18582_CG9782_2_X
CG16798_CG10947_12_2L
CG6699_CG6866_11_2L
CG17742_CG32057_2_3L
CG3135_CG14437_3_X
CG13848_CG6241_3_3R
CG11377_CG12178_2_2L
CG4091_CG11295_3_2R
CG11419_CG33130_12_2R
CG11084_CG1854_2_2R
CG5793_CG17284_2_3R
CG11927_CG3883_12_2L
CG12135_CG12149_3_X
CG7225_CG7229_11_2R
CG4443_CG14805_3_X
CG33126_CG5481_12_2L
CG1091_CG14612_3_3R
CG32666_CG32702_2_X
CG8058_CG8057_2_2R
CG11447_CG14612_3_3R
CG7059_CG13857_2_3R
CG14163_CG12524_11_3L
CG11076_CG11742_3_3R
CG4206_CG4453_3_X
CG5690_CG7919_12_3L
CG2906_CG8726_3_2R
CG14280_CG3619_2_3R
CG12767_CG5748_2_2R
CG7465_CG13721_2_3L
CG10032_CG10038_2_3R
CG12286_CG6054_12_3R
CG7961_CG5660_3_3L
CG7438_CG6094_3_2L
CG15433_CG15438_2_2L
CG7055_CG11590_11_X
CG30170_CG5569_3_2R
CG12866_CG10131_3_2R
CG7445_CG10971_3_3L
CG13045_CG13065_2_3L
CG6654_CG5116_3_3R
CG9272_CG9273_11_2R
CG10971_CG32112_2_3L
CG31684_CG17261_12_2L
CG3792_CG9296_3_2L
CG8667_CG13110_3_2L
CG7379_CG31363_3_3R
CG9380_CG30428_3_2R
CG3295_CG30296_3_2R
CG5977_CG2846_11_3R
CG10465_CG10417_12_2R
CG3856_CG10498_3_3R
CG11192_CG13870_12_2R
CG9210_CG7872_3_X
CG7864_CG7879_2_3L
CG6133_CG4865_3_X
CG7705_CG7706_3_3R
CG8408_CG10992_2_X
CG6883_CG13885_12_3L
CG31386_CG17228_3_3R
CG5746_CG6454_3_3R
CG1056_CG9775_2_3R
CG7002_CG32132_2_3L
CG15216_CG6448_12_2R
CG30404_CG17952_3_2R
CG10422_CG10423_12_3R
CG8552_CG8506_3_2L
CG5139_CG14342_12_2L
CG7834_CG7789_3_3R
CG14317_CG7847_11_3R
CG13956_CG3422_3_X
CG12163_CG1113_3_3R
CG3588_CG14424_2_X
CG14340_CG4710_2_2L
CG11328_CG11327_12_2L
CG7038_CG3024_2_X
CG9878_CG30290_3_2R
CG14834_CG4457_12_3L
CG6702_CG30011_11_2R
CG8928_CG10662_2_2L
CG1799_CG3600_3_X
CG1960_CG5690_3_3L
CG30170_CG10327_12_2R
CG33962_CG15350_11_X
CG7952_CG2252_2_X
CG2111_CG12637_2_X
CG14816_CG3630_12_X
CG33958_CG10917_3_2R
CG3744_CG9745_11_3R
CG9353_CG10527_2_2R
CG13165_CG8850_2_2R
CG11276_CG11278_11_3L
CG31627_CG9244_12_2R
CG8667_CG8669_12_2R
CG3981_CG3954_11_X
CG10209_CG10212_12_2R
CG3002_CG3004_2_X
CG12304_CG7656_2_3L
CG4389_CG31884_3_2L
CG17273_CG31223_3_3R
CG12309_CG12338_2_2R
CG13240_CG4152_3_2L
CG13717_CG13716_12_3L
CG15110_CG5970_11_2R
CG17228_CG5214_12_3R
CG7314_CG32087_11_3L
CG4680_CG13035_2_3L
CG11982_CG11983_11_3R
CG7409_CG32443_2_3L
CG11660_CG7339_3_3L
CG2794_CG2863_2_2L
CG3215_CG13544_12_2R
CG32386_CG17742_12_3L
CG18476_CG17358_12_3R
CG14716_CG18765_2_3R
CG9994_CG10237_2_2R
CG10265_CG7449_3_2R
CG11142_CG3938_2_2L
CG6695_CG31126_11_3R
CG7580_CG13733_2_3L
CG9388_CG8208_3_3R
CG11208_CG11209_12_2R
CG11563_CG1873_11_3R
CG31813_CG7364_11_2L
CG8368_CG8398_11_3L
CG10680_CG10658_2_2R
CG18109_CG13386_12_2L
CG13585_CG4622_2_2R
CG3476_CG6258_11_2L
CG9947_CG4420_3_X
CG11413_CG32625_12_2R
CG5395_CG4968_3_2L
CG4449_CG6755_3_3R
CG9372_CG9368_12_3L
CG3635_CG1832_11_2R
CG8569_CG10444_11_2R
CG17349_CG17350_11_2L
CG31126_CG5796_2_3R
CG9977_CG12093_12_3L
CG30116_CG7861_12_2R
CG12498_CG3526_11_X
CG4241_CG7006_11_3R
CG32562_CG17580_11_X
CG4871_CG33988_12_2R
CG2218_CG8327_12_3R
CG8409_CG8396_3_2L
CG4670_CG4676_3_2R
CG6827_CG9760_2_3L
CG17379_CG4374_2_3R
CG5008_CG5012_11_3L
CG10933_CG6410_2_2R
CG8568_CG12993_2_X
CG4786_CG13251_3_3L
CG30100_CG7747_2_2R
CG12857_CG10155_12_2R
CG12995_CG12998_3_X
CG3143_CG3153_11_3R
CG33673_CG31670_12_2L
CG14307_CG7691_3_3R
CG13094_CG13096_12_2L
CG2791_CG3250_3_3R
CG10155_CG10159_3_2R
CG17735_CG14656_12_3R
CG4218_CG3479_12_2L
CG15825_CG17549_12_2L
CG18808_CG7507_12_3L
CG31222_CG31149_11_3R
CG13908_CG11308_2_3L
CG2258_CG17437_11_X
CG11504_CG7908_11_3R
CG31411_CG12948_12_3R
CG11061_CG5303_11_2R
CG31802_CG31786_12_2L
CG1922_CG1511_3_4
CG10009_CG9983_3_3R
CG14916_CG6230_2_2L
CG12077_CG7729_12_3L
CG12301_CG6498_3_3L
CG3848_CG11579_12_X
CG1347_CG2108_2_3R
CG14043_CG3782_11_2L
CG8200_CG2331_11_2R
CG3203_CG3690_3_X
CG12831_CG12835_3_2L
CG11164_CG10931_11_2R
CG6149_CG7557_3_3L
CG18136_CG11614_12_3L
CG3198_CG6986_3_X
CG33715_CG7742_2_2L
CG5612_CG5586_3_3R
CG7590_CG6175_2_3L
CG8527_CG8465_12_X
CG14457_CG33772_11_3L
CG7662_CG31109_11_3R
CG15434_CG15442_2_2L
CG11776_CG8351_3_3R
CG32389_CG8616_3_3L
CG15817_CG11901_3_3R
CG1768_CG9323_3_2R
CG13364_CG3021_3_X
CG7850_CG33193_3_3R
CG3337_CG5874_3_3R
CG17570_CG4422_12_2L
CG6163_CG6175_11_3L
CG9662_CG3289_3_2L
CG3945_CG6850_3_3L
CG5454_CG31043_3_3R
CG7954_CG5913_3_3R
CG13760_CG12219_3_X
CG3747_CG13110_11_2L
CG14206_CG14220_2_X
CG31886_CG9541_12_2L
CG8055_CG30342_3_2L
CG5429_CG5991_3_3R
CG31561_CG15598_11_3R
CG8470_CG12120_11_X
CG31510_CG10238_3_3R
CG9623_CG4742_3_X
CG31784_CG31750_3_2L
CG12935_CG7637_2_2R
CG31075_CG31076_12_3R
CG9662_CG9296_12_2L
CG32000_CG31997_3_4
CG15549_CG7530_12_3R
CG5837_CG2054_3_3L
CG12113_CG9086_11_X
CG30441_CG5196_11_3R
CG12625_CG15198_3_X
CG32560_CG12772_2_X
CG14984_CG14985_3_3L
CG1554_CG2706_2_X
CG11328_CG13771_3_2L
CG1401_CG11873_3_3R
CG4814_CG32057_12_3L
CG31536_CG2013_2_3R
CG11748_CG1670_11_X
CG6899_CG4683_11_X
CG10132_CG10166_2_2L
CG3073_CG6842_3_X
CG5729_CG10916_3_2R
CG11963_CG11964_2_3R
CG9310_CG9314_12_2L
CG6180_CG6214_11_2L
CG1515_CG17686_12_X
CG15654_CG15655_11_2R
CG33556_CG6404_3_3L
CG8155_CG8156_3_2R
CG11275_CG5465_11_2R
CG6154_CG33970_11_3R
CG3754_CG32649_12_X
CG7050_CG7048_11_3R
CG8173_CG6211_12_X
CG8937_CG9606_12_3L
CG12945_CG8507_2_3R
CG9447_CG30158_3_2L
CG15283_CG4218_12_2L
CG8057_CG9696_12_2R
CG14739_CG33202_3_3R
CG8615_CG16973_3_3L
CG2915_CG4612_11_2R
CG18466_CG11993_3_3R
CG32779_CG4593_2_X
CG5968_CG31738_3_2L
CG31360_CG18212_3_3R
CG18471_CG8178_2_2R
CG3715_CG32446_3_3L
CG17716_CG6280_11_2R
CG4620_CG3368_3_3R
CG5148_CG7718_3_3R
CG13641_CG7021_3_3R
CG10809_CG6718_12_3L
CG12283_CG16800_12_2L
CG7884_CG7889_11_X
CG9659_CG2938_11_X
CG6178_CG5501_2_3R
CG1632_CG15343_2_X
CG10975_CG32112_11_3L
CG13695_CG7330_11_3L
CG33170_CG11137_2_3L
CG13295_CG6610_3_3L
CG4079_CG3635_2_2L
CG32180_CG6259_12_3L
CG17048_CG10814_12_2R
CG14183_CG14184_12_3L
CG7507_CG7509_11_3L
CG13969_CG16784_2_2R
CG33158_CG12016_3_3L
CG8596_CG14834_12_3L
CG18102_CG5354_3_X
CG6796_CG8980_2_2R
CG14764_CG2906_3_2R
CG13418_CG6303_12_3R
CG11811_CG33493_2_3L
CG5871_CG3337_2_3R
CG11018_CG7200_12_2L
CG4071_CG4329_2_2R
CG1670_CG15457_2_X
CG33544_CG15920_11_2R
CG13557_CG18679_3_2R
CG31460_CG2922_11_3R
CG13167_CG8472_11_2R
CG4848_CG4860_12_3R
CG11447_CG4572_2_3R
CG4696_CG17041_11_2R
CG14960_CG12017_11_3L
CG8511_CG30050_11_2R
CG6702_CG6796_11_2R
CG6754_CG18176_3_3L
CG6815_CG6864_3_3R
CG11329_CG11328_12_2L
CG31650_CG31917_3_2L
CG11848_CG13661_2_3R
CG9436_CG3427_12_2R
CG13957_CG3632_2_X
CG1399_CG30493_3_2L
CG13988_CG9486_11_2L
CG17622_CG31381_3_3R
CG8602_CG8601_3_3L
CG7946_CG7948_2_3R
CG4597_CG15212_11_3L
CG11073_CG9841_11_2R
CG10296_CG10284_11_3R
CG5249_CG17334_11_3L
CG5989_CG6282_3_3L
CG3278_CG17018_11_2L
CG7213_CG13672_3_3L
CG9155_CG10973_11_3L
CG12543_CG3918_3_X
CG13760_CG17437_3_X
CG2998_CG15317_2_X
CG30106_CG4954_3_2R
CG33999_CG17943_12_3L
CG2616_CG3066_11_3R
CG13826_CG4467_12_3R
CG31961_CG3714_12_2L
CG30330_CG9876_11_2R
CG10724_CG32121_2_3L
CG14671_CG12746_3_3R
CG7274_CG3422_12_X
CG7506_CG7496_3_3L
CG7659_CG6445_2_3L
CG32121_CG33263_12_3L
CG1161_CG12000_2_3R
CG1692_CG1702_11_X
CG9461_CG3631_11_3R
CG1303_CG1264_12_3R
CG1475_CG9765_2_3R
CG12806_CG12802_3_3R
CG2213_CG2211_12_3L
CG5247_CG5252_11_3R
CG10822_CG11173_2_2R
CG4325_CG4290_12_X
CG10493_CG10495_11_2L
CG1470_CG31004_2_3R
CG18472_CG6330_2_3R
CG14762_CG18455_3_2R
CG7065_CG8971_2_X
CG30096_CG4282_3_2R
CG7620_CG7642_11_3R
CG6013_CG6026_11_3R
CG7717_CG7718_12_3R
CG1954_CG9617_3_3R
CG9267_CG16849_3_2L
CG9347_CG9602_2_3R
CG8928_CG9020_12_X
CG10510_CG10508_3_3L
CG9262_CG9231_12_3L
CG3156_CG14211_12_X
CG5354_CG3187_2_X
CG11866_CG17753_2_2L
CG7367_CG7787_3_2L
CG6004_CG7351_3_3L
CG3409_CG9432_12_2R
CG3496_CG5411_2_2R
CG31036_CG15520_2_3R
CG3759_CG4435_2_2L
CG4615_CG1691_12_X
CG8309_CG8331_3_2R
CG10257_CG10261_2_2R
CG10092_CG2957_2_3R
CG17237_CG4267_12_2L
CG4090_CG31257_3_3R
CG12363_CG18600_2_3R
CG8962_CG8470_3_X
CG14435_CG4557_3_X
CG6746_CG5279_3_2L
CG6865_CG14074_11_3L
CG13842_CG31151_12_3R
CG11819_CG34037_11_3R
CG8829_CG15405_12_2L
CG8032_CG8036_11_3R
CG11979_CG12943_3_2R
CG8732_CG8584_2_2L
CG5198_CG33677_2_2L
CG10137_CG33116_11_2R
CG8678_CG8677_3_2L
CG7839_CG14992_3_3L
CG4261_CG10264_11_3R
CG1901_CG31992_12_4
CG17304_CG33555_11_3R
CG3585_CG3780_3_X
CG3504_CG3668_3_2R
CG6514_CG17002_11_2R
CG31784_CG4841_2_2R
CG32763_CG17761_2_X
CG9249_CG9247_12_2L
CG32076_CG6210_2_3L
CG10260_CG15730_11_X
CG4406_CG3600_2_X
CG18190_CG12763_3_2R
CG7051_CG1212_3_3L
CG6713_CG6700_12_2L
CG30471_CG2412_3_2R
CG3361_CG3368_3_3R
CG7274_CG7280_2_X
CG9876_CG30186_12_2R
CG32945_CG4949_12_X
CG13462_CG18649_12_3L
CG14103_CG15881_3_3L
CG4509_CG4565_11_3R
CG13110_CG8669_2_2L
CG2158_CG8710_2_2L
CG2611_CG2478_2_2L
CG7364_CG9008_2_2L
CG3508_CG7825_2_3R
CG2182_CG7769_3_3R
CG3056_CG11381_3_X
CG11066_CG17337_11_2R
CG34012_CG9606_12_3L
CG14182_CG17732_3_3L
CG9057_CG9065_12_X
CG12833_CG11084_11_2R
CG9491_CG9493_2_2L
CG9193_CG12845_11_2R
CG15471_CG32771_3_X
CG4435_CG3766_3_2L
CG6565_CG9302_2_2L
CG12637_CG3812_2_X
CG4119_CG3129_2_X
CG4198_CG4202_11_X
CG8647_CG33171_11_3L
CG32638_CG15717_3_X
CG1839_CG3106_2_X
CG4041_CG17762_11_X
CG11044_CG11099_11_2R
CG5976_CG5130_2_3L
CG8301_CG8286_11_3R
CG15110_CG1794_12_2R
CG13124_CG5899_12_2L
CG6840_CG6860_11_2R
CG3706_CG32815_3_X
CG9542_CG10424_12_2L
CG6678_CG8420_3_3R
CG7171_CG7164_11_2L
CG11590_CG7889_3_X
CG10628_CG10463_3_2R
CG7127_CG32354_2_3L
CG13701_CG13380_12_3L
CG11859_CG11892_11_3R
CG8005_CG32364_2_3L
CG5196_CG5663_2_3R
CG10581_CG32061_11_3L
CG17867_CG1743_3_X
CG8395_CG30410_3_2R
CG11534_CG6817_3_3L
CG6232_CG34042_2_2L
CG10804_CG10802_3_X
CG3460_CG13363_12_X
CG9689_CG9691_11_X
CG11822_CG2914_2_2L
CG13344_CG18076_2_2R
CG17660_CG31917_3_2L
CG14747_CG14752_3_2L
CG3044_CG4558_3_X
CG6067_CG4790_2_X
CG17686_CG14621_3_X
CG9836_CG14637_3_3R
CG8476_CG17907_12_3R
CG10223_CG10026_3_2R
CG3980_CG33120_12_2L
CG14968_CG17723_3_3L
CG11703_CG5250_12_3R
CG2252_CG3989_3_X
CG3234_CG33123_12_2L
CG12908_CG12904_2_2R
CG12038_CG32264_2_3L
CG15705_CG7755_2_2R
CG10861_CG9762_2_3L
CG3817_CG2867_3_3R
CG10053_CG1227_2_3R
CG3320_CG6056_12_3R
CG2412_CG8016_2_2R
CG2262_CG15336_12_X
CG10234_CG9999_3_2L
CG10383_CG10338_3_2R
CG4032_CG4143_3_3L
CG15860_CG13209_12_2R
CG14801_CG14812_2_X
CG17510_CG18316_3_2L
CG4606_CG31293_2_3R
CG4068_CG12153_3_X
CG1625_CG1623_12_2R
CG3017_CG3825_12_2R
CG3647_CG6737_12_2L
CG16850_CG31847_11_2L
CG7289_CG15362_3_2L
CG10988_CG18780_3_X
CG15706_CG3666_3_2R
CG15593_CG15597_2_3R
CG31886_CG2975_2_2L
CG2706_CG9917_3_X
CG10616_CG10663_2_3L
CG5447_CG6496_2_3R
CG9172_CG9177_12_X
CG10333_CG10414_2_2L
CG3385_CG3394_11_2R
CG12927_CG1863_12_2L
CG32560_CG12986_2_X
CG10254_CG10251_12_3R
CG10537_CG4484_12_3L
CG2147_CG7178_3_X
CG4511_CG4570_11_3R
CG15353_CG15361_3_2L
CG10855_CG1120_3_3L
CG3029_CG3017_3_2R
CG5412_CG4204_2_3R
CG15405_CG4495_3_2L
CG1782_CG10459_12_2R
CG14323_CG14324_2_3R
CG4894_CG12455_11_2L
CG17386_CG13424_11_2R
CG31997_CG2168_12_4
CG15148_CG5674_3_2L
CG4088_CG4616_3_2R
CG15432_CG15437_2_2L
CG15530_CG15889_11_3R
CG13127_CG4778_11_2L
CG12918_CG1385_12_2L
CG18741_CG12048_3_3R
CG14961_CG13928_3_3L
CG15085_CG15086_12_2R
CG3186_CG17180_3_3L
CG11999_CG9366_12_3R
CG4426_CG4428_11_2L
CG12075_CG9132_11_X
CG8383_CG33217_12_3R
CG33340_CG17780_2_3R
CG8630_CG31120_3_3R
CG1771_CG32732_3_X
CG3527_CG11444_2_X
CG5703_CG8289_2_X
CG11775_CG11776_2_3R
CG7061_CG14946_12_2L
CG5683_CG32267_11_3L
CG4968_CG32191_3_3L
CG3021_CG4615_11_X
CG13951_CG33774_2_2R
CG8075_CG8073_2_2R
CG5658_CG3153_3_3R
CG6703_CG13417_3_3R
CG4552_CG4577_11_2L
CG11260_CG1901_11_4
CG3971_CG6761_3_3L
CG9907_CG13014_3_X
CG17260_CG17262_2_2L
CG9429_CG8327_2_3R
CG8578_CG8928_12_X
CG10565_CG10564_12_3L
CG12921_CG1362_2_2L
CG8287_CG32075_3_3L
CG1903_CG15465_3_X
CG1884_CG1814_3_2R
CG2097_CG1098_3_3R
CG11144_CG10811_12_4
CG10979_CG6588_12_3R
CG8292_CG8282_12_2L
CG16970_CG16826_3_2L
CG14879_CG7013_3_3R
CG14285_CG2006_11_3R
CG18011_CG33135_2_2L
CG9917_CG32579_3_X
CG14496_CG14497_11_2R
CG13654_CG13653_3_3R
CG17299_CG3353_11_3R
CG4918_CG8311_2_2R
CG8948_CG7413_11_X
CG2917_CG3611_3_2R
CG13032_CG3849_2_3L
CG5674_CG5693_11_2L
CG9609_CG1502_12_X
CG16969_CG17265_11_2L
CG11269_CG6493_3_2R
CG31176_CG15497_12_3R
CG4221_CG5268_11_3R
CG32771_CG32770_11_X
CG5515_CG5524_12_3R
CG7504_CG7972_3_3L
CG31740_CG5168_12_2L
CG10047_CG10032_11_3R
CG5131_CG6433_2_2L
CG10967_CG17736_2_3L
CG4198_CG4206_11_X
CG33295_CG9507_3_2L
CG7189_CG7188_12_3L
CG14079_CG10419_2_3L
CG13333_CG15649_11_2R
CG32982_CG13108_11_2L
CG5844_CG5538_11_3R
CG8538_CG3321_3_3R
CG6796_CG5134_3_2R
CG8729_CG8730_3_2L
CG31906_CG4675_12_2L
CG1909_CG1922_2_4
CG15443_CG17840_3_2L
CG9252_CG1071_12_2L
CG4373_CG30196_12_2R
CG18012_CG31247_3_3R
CG11111_CG5675_2_X
CG4207_CG3732_2_2R
CG4502_CG13784_12_2L
CG9109_CG9115_12_2L
CG14659_CG14658_3_3R
CG14989_CG14995_2_3L
CG2140_CG8523_3_2R
CG18766_CG5984_12_3R
CG32659_CG2577_11_X
CG31457_CG11888_3_3R
CG4597_CG15212_3_3L
CG4289_CG11399_2_3L
CG32103_CG4237_12_3L
CG3805_CG33113_2_2L
CG10262_CG10443_3_2L
CG7207_CG7201_12_3L
CG18110_CG18287_11_3R
CG15819_CG6441_3_2L
CG3975_CG15266_3_2L
CG9325_CG7563_3_2R
CG15685_CG4342_2_3R
CG10561_CG10691_2_2R
CG5292_CG4090_2_3R
CG33229_CG6969_12_3R
CG14685_CG6538_2_3R
CG15347_CG12123_3_X
CG17521_CG17520_3_3L
CG4004_CG7952_2_X
CG9035_CG13204_11_2R
CG18662_CG9556_2_2L
CG8887_CG32211_3_3L
CG9245_CG8134_3_X
CG17331_CG17996_11_2R
CG31641_CG5972_11_2L
CG10133_CG10116_12_3L
CG9666_CG9629_2_3L
CG5191_CG4217_2_3R
CG6779_CG31357_3_3R
CG5241_CG5284_3_3L
CG3736_CG5682_3_2L
CG2746_CG3776_3_2R
CG4341_CG7075_11_2L
CG4877_CG13036_2_3L
CG6904_CG6803_12_3R
CG13775_CG3430_3_2L
CG18744_CG3014_12_3R
CG8110_CG8268_3_3L
CG1169_CG15189_11_3R
CG7197_CG13671_3_3L
CG15096_CG15081_3_2R
CG13201_CG30007_11_2R
CG9426_CG5547_2_2L
CG8884_CG4287_2_3R
CG33108_CG5405_2_3R
CG14630_CG3019_11_X
CG3997_CG3204_3_2R
CG5014_CG14791_11_X
CG1830_CG4399_3_X
CG3210_CG15395_3_2L
CG6070_CG14868_3_3R
CG12004_CG13917_11_3L
CG2022_CG2530_12_3R
CG3534_CG16941_2_3R
CG10541_CG2101_11_3L
CG10688_CG4069_2_3L
CG18780_CG7562_3_2L
CG5421_CG6417_3_2L
CG17592_CG15912_3_X
CG8909_CG9126_2_X
CG9126_CG8578_2_X
CG8948_CG9212_11_X
CG1495_CG2009_2_4
CG31240_CG11622_12_3R
CG7986_CG7999_11_3L
CG11784_CG18659_2_2L
CG10741_CG17689_11_3L
CG2146_CG1602_2_2L
CG11752_CG1737_11_X
CG5140_CG16982_3_2R
CG14696_CG7891_3_3R
CG12910_CG18408_11_2R
CG7331_CG17367_2_3R
CG1409_CG1402_2_X
CG9951_CG32171_11_3L
CG30422_CG16914_12_2R
CG2033_CG15747_3_X
CG7223_CG14317_3_3R
CG3099_CG32697_2_X
CG1675_CG17390_12_2R
CG6424_CG10933_3_2R
CG10465_CG10139_3_2R
CG5289_CG7908_11_3R
CG12866_CG10131_12_2R
CG13558_CG3906_2_2R
CG6509_CG31705_12_2L
CG31729_CG15639_2_2L
CG5022_CG5025_3_2L
CG31200_CG31203_3_3R
CG2107_CG2114_11_3L
CG14376_CG18290_11_3R
CG6497_CG6485_12_3L
CG1427_CG31258_3_3R
CG17255_CG2889_3_X
CG11539_CG1792_3_3R
CG13255_CG18332_2_3L
CG2253_CG14476_3_X
CG1315_CG5281_3_3R
CG5099_CG4673_2_3R
CG10881_CG17208_2_3R
CG8016_CG8014_12_2R
CG6143_CG32177_12_3L
CG17219_CG17257_11_2L
CG9286_CG9285_11_3R
CG1620_CG1616_12_2L
CG5735_CG5008_3_3L
CG10897_CG8251_3_2R
CG9447_CG30158_3_2R
CG10184_CG31145_12_3R
CG5906_CG14127_3_3L
CG8891_CG8892_12_2L
CG13204_CG9035_2_2R
CG18815_CG32091_11_3L
CG3139_CG2964_3_2L
CG30166_CG15874_12_2R
CG6783_CG14709_3_3R
CG5869_CG5861_12_2L
CG13285_CG10625_12_3L
CG4569_CG1411_3_2R
CG12304_CG11271_12_3L
CG5203_CG5313_11_2L
CG13363_CG11436_3_X
CG12538_CG31337_12_3R
CG18582_CG2252_2_X
CG2671_CG2718_11_2L
CG8674_CG8676_12_2R
CG12750_CG10302_12_2L
CG7560_CG3349_2_3L
CG9753_CG15529_3_3R
CG6822_CG6638_2_3L
CG7161_CG7127_3_3L
CG15412_CG9662_12_2L
CG9983_CG13636_12_3R
CG15919_CG8118_2_2R
CG3526_CG3588_11_X
CG33139_CG8214_2_2R
CG32112_CG10975_3_3L
CG3710_CG4170_12_2L
CG5902_CG13604_2_3R
CG3837_CG14861_11_3R
CG1322_CG31012_3_3R
CG30169_CG8725_3_2R
CG8597_CG8596_2_3L
CG11154_CG18069_2_4
CG15411_CG15412_12_2L
CG17580_CG17577_2_2R
CG14408_CG9533_3_X
CG33141_CG10844_11_2L
CG16908_CG9475_12_3R
CG12970_CG5067_12_3R
CG13500_CG13124_12_2L
CG4351_CG4349_12_X
CG8617_CG8712_3_2R
CG14998_CG14999_3_3L
CG8713_CG8712_2_2L
CG31176_CG16788_3_3R
CG5069_CG7202_12_3L
CG5803_CG4957_11_2L
CG13089_CG13098_2_2L
CG8235_CG8232_3_2L
CG3163_CG4005_2_2R
CG15160_CG10393_2_2L
CG14408_CG7453_11_X
CG1681_CG32635_11_X
CG1316_CG1276_11_3L
CG4800_CG1236_12_3R
CG6798_CG13617_3_3R
CG6449_CG7958_3_3L
CG6806_CG11534_11_3L
CG8578_CG8928_3_X
CG7291_CG33543_2_2L
CG5337_CG5198_3_2L
CG12436_CG13033_12_3L
CG33975_CG31405_2_3R
CG6384_CG4338_3_3R
CG7269_CG6944_3_2L
CG16756_CG15784_11_X
CG12239_CG2258_12_X
CG4935_CG13778_3_2L
CG9056_CG7058_12_X
CG9783_CG12584_12_3R
CG13955_CG13224_3_2R
CG11807_CG8092_2_2R
CG8613_CG8443_3_2R
CG10000_CG9997_12_3R
CG1081_CG1411_11_3R
CG5521_CG14253_11_3R
CG15012_CG18178_3_3L
CG18584_CG15236_11_2L
CG6383_CG5720_2_3R
CG8920_CG13867_2_2R
CG1458_CG14514_3_3R
CG9994_CG10237_2_2L
CG5386_CG7077_3_3R
CG4151_CG15776_11_X
CG33251_CG13957_11_X
CG6678_CG18389_11_3R
CG9590_CG4699_11_3R
CG15093_CG15080_3_2R
CG18600_CG7126_12_3R
CG10203_CG10377_3_2L
CG32190_CG34012_2_3L
CG14662_CG2022_12_3R
CG4299_CG8231_2_3R
CG10360_CG10337_2_2R
CG15874_CG3483_3_2R
CG31717_CG5619_3_2L
CG30290_CG17922_2_2R
CG32132_CG32131_12_3L
CG14618_CG8730_3_2R
CG18132_CG14024_2_2L
CG9739_CG9730_12_3L
CG10006_CG17166_2_3L
CG3902_CG6846_3_3L
CG1770_CG4586_11_X
CG1906_CG1907_11_3R
CG17202_CG5650_2_3R
CG9947_CG2675_11_X
CG2522_CG1453_12_X
CG4464_CG15897_3_X
CG30476_CG10151_2_2R
CG33289_CG6928_12_3L
CG8591_CG8588_12_3L
CG8491_CG8363_11_3L
CG1391_CG5800_11_X
CG32364_CG8012_3_3L
CG13493_CG3245_2_2R
CG4701_CG33308_11_2L
CG32091_CG2075_2_3L
CG11617_CG3696_12_2L
CG4040_CG15365_2_X
CG1634_CG12113_11_X
CG9582_CG12439_3_2L
CG11148_CG2999_12_4
CG7215_CG7913_3_3R
CG32815_CG11642_11_X
CG5208_CG3995_12_3R
CG15207_CG11203_11_X
CG2650_CG2658_12_X
CG6550_CG4802_3_2R
CG1449_CG2999_2_4
CG17350_CG15825_2_2R
CG2225_CG1512_2_2R
CG18143_CG14641_12_3R
CG10042_CG6764_11_3R
CG7933_CG7938_3_3R
CG17375_CG31632_3_2L
CG15717_CG5905_2_X
CG15425_CG4341_2_2L
CG11678_CG11679_12_X
CG31787_CG5790_3_2L
CG6238_CG13645_3_3R
CG15705_CG3767_3_2R
CG3446_CG3861_3_X
CG8277_CG8114_2_3L
CG9319_CG2637_2_2R
CG6496_CG14238_3_3R
CG17570_CG12617_3_2L
CG30356_CG8739_12_2R
CG14764_CG1620_3_2R
CG9368_CG8807_2_3L
CG32625_CG4622_3_2R
CG12879_CG12878_3_3R
CG4190_CG4456_3_3L
CG33998_CG15077_11_2R
CG6889_CG6815_2_3R
CG1609_CG18437_12_3R
CG33331_CG31159_3_3R
CG12479_CG12480_3_X
CG13369_CG4857_2_X
CG8730_CG8728_2_2L
CG10958_CG2120_11_X
CG14675_CG14676_11_3R
CG6358_CG9784_11_X
CG9515_CG31886_12_2L
CG13976_CG13972_2_3R
CG13405_CG1233_2_3L
CG9734_CG31291_12_3R
CG3208_CG11405_11_X
CG11109_CG10712_2_3L
CG10369_CG15154_3_2L
CG9703_CG9699_12_X
CG11495_CG10083_11_3L
CG4402_CG13492_12_2R
CG3224_CG3977_3_X
CG11482_CG14756_2_2R
CG1826_CG15211_11_X
CG4357_CG32104_12_3L
CG9238_CG13480_12_3L
CG1241_CG32230_12_3R
CG6589_CG14931_11_2L
CG6984_CG8938_2_2R
CG5984_CG5987_12_3R
CG10233_CG12163_12_3R
CG33162_CG6486_2_3L
CG3610_CG4064_12_X
CG7414_CG11274_3_3L
CG10520_CG14646_11_3R
CG3280_CG3322_11_3L
CG9484_CG31110_11_3R
CG2253_CG12752_3_X
CG10579_CG10359_11_3L
CG13409_CG6015_12_3R
CG18654_CG12820_12_2L
CG7334_CG14133_2_3L
CG32220_CG7445_12_3L
CG10495_CG17343_11_2L
CG33542_CG5993_2_X
CG13688_CG2813_3_2L
CG1903_CG1591_3_X
CG9114_CG6170_3_X
CG8717_CG8713_3_2L
CG18482_CG4161_3_2L
CG3260_CG4065_2_2R
CG2162_CG17723_11_3L
CG12123_CG11202_12_X
CG4976_CG5514_3_3R
CG11584_CG12481_11_X
CG13425_CG3615_3_2R
CG13901_CG13887_3_3L
CG8836_CG13158_3_2R
CG12775_CG3635_3_2R
CG1555_CG1925_3_2R
CG4282_CG8048_2_2R
CG1024_CG10296_11_3R
CG6422_CG14285_11_3R
CG30094_CG8431_11_2R
CG11488_CG7123_3_2L
CG4567_CG31906_12_2L
CG8956_CG9770_11_3R
CG32466_CG31496_3_3R
CG6583_CG31760_2_2L
CG11710_CG12643_3_X
CG9429_CG1241_11_3R
CG12142_CG12143_11_2L
CG3060_CG13567_2_2R
CG1762_CG9342_3_2L
CG6433_CG5131_2_2R
CG2328_CG2331_11_2R
CG2380_CG2381_12_4
CG13712_CG32239_3_3L
CG18568_CG6701_12_2R
CG12880_CG12876_11_3R
CG4143_CG3971_2_3L
CG5818_CG31817_12_2L
CG13606_CG6985_3_3R
CG2444_CG2448_12_X
CG2261_CG11563_3_3R
CG14627_CG14626_11_X
CG3086_CG15770_3_X
CG16725_CG4157_3_3L
CG6194_CG5044_3_3R
CG32637_CG12723_12_X
CG17383_CG5911_11_3R
CG5832_CG18139_11_3R
CG7048_CG5376_2_3R
CG3194_CG3271_3_2L
CG31517_CG9684_3_3R
CG15709_CG7773_12_2R
CG33249_CG33248_12_X
CG1021_CG10272_3_3R
CG8465_CG12991_3_X
CG32694_CG12716_2_X
CG8211_CG5870_3_X
CG8211_CG12101_2_X
CG2478_CG2614_3_2L
CG11847_CG31510_3_3R
CG3823_CG17437_3_X
CG1832_CG3635_3_2L
CG6199_CG6190_12_3L
CG5408_CG13248_12_3L
CG5430_CG5450_11_2L
CG9406_CG30388_11_2R
CG16932_CG30426_12_2R
CG12026_CG1887_2_3L
CG17036_CG5776_12_2L
CG13493_CG3245_12_2R
CG16928_CG14925_2_2L
CG31600_CG11634_3_2L
CG8965_CG9021_12_2L
CG2975_CG3104_2_2L
CG5354_CG3025_3_X
CG33508_CG9264_2_2R
CG4600_CG5885_2_2L
CG4297_CG4184_3_2L
CG15100_CG10540_11_2R
CG6843_CG6846_12_3L
CG34034_CG11286_3_3R
CG11190_CG18009_3_X
CG12943_CG7722_2_2R
CG14102_CG8533_3_3L
CG2890_CG2889_3_X
CG7748_CG11839_3_3R
CG4005_CG3209_3_2R
CG7122_CG7192_2_X
CG15218_CG6448_3_2L
CG5608_CG33959_12_3R
CG5493_CG5489_12_2R
CG9761_CG9765_12_3R
CG9212_CG9214_2_X
CG11030_CG11142_2_2L
CG14339_CG15819_2_2L
CG4797_CG10145_11_2R
CG4966_CG14485_2_2R
CG8379_CG31349_2_3R
CG33231_CG16762_2_3L
CG3048_CG3338_2_2L
CG9444_CG9448_12_3R
CG31600_CG1421_2_2R
CG13841_CG7023_3_3R
CG30161_CG6988_3_3L
CG5789_CG6962_12_3R
CG14764_CG2906_3_2L
CG9330_CG14100_2_3L
CG5677_CG33106_3_3R
CG2662_CG3149_12_X
CG15814_CG6506_3_X
CG4804_CG31714_2_2L
CG9828_CG5216_3_2L
CG7957_CG14313_2_3R
CG15458_CG11748_3_X
CG31322_CG14839_3_3R
CG10713_CG6179_11_3L
CG7938_CG17957_11_3R
CG3218_CG3078_12_X
CG11202_CG15347_12_X
CG7339_CG32085_2_3L
CG7538_CG9630_2_3R
CG13162_CG4752_11_2R
CG2099_CG12162_3_3R
CG32625_CG6846_12_3L
CG3620_CG32560_3_X
CG1707_CG11546_11_2R
CG4536_CG3075_2_X
CG13516_CG12190_11_2R
CG7939_CG7943_3_3R
CG11115_CG11128_11_3L
CG15862_CG1407_3_2R
CG10814_CG17050_12_2R
CG30467_CG8187_2_2R
CG30390_CG1381_2_2R
CG9450_CG15658_11_2R
CG3567_CG30157_12_2R
CG15212_CG15213_2_3L
CG6539_CG10581_3_3L
CG3683_CG3663_3_2R
CG2046_CG10979_3_3R
CG2615_CG31678_3_2R
CG3216_CG3221_12_2R
CG5339_CG13562_3_2R
CG10104_CG17385_2_2R
CG5140_CG15109_12_2R
CG1602_CG2144_3_2L
CG1516_CG30010_3_2R
CG11892_CG11718_12_3R
CG11182_CG11184_3_2R
CG4579_CG11377_3_2L
CG2126_CG1945_3_3R
CG3731_CG7265_2_3R
CG8340_CG8344_11_2R
CG1725_CG32664_2_X
CG10494_CG10079_3_2R
CG34012_CG7638_3_3L
CG17209_CG10619_12_2L
CG11802_CG10353_12_X
CG17068_CG17060_3_X
CG8549_CG32392_12_3L
CG5087_CG5194_2_3L
CG1794_CG1782_12_2R
CG17127_CG31869_2_2L
CG18316_CG30372_2_2R
CG1172_CG10612_2_3R
CG11444_CG11436_11_X
CG5481_CG7420_12_2L
CG11714_CG14457_3_3L
CG9126_CG7199_11_3L
CG7974_CG7977_2_3L
CG5661_CG17154_3_3L
CG14741_CG2253_2_X
CG14353_CG5290_2_3L
CG4913_CG6236_2_3R
CG14995_CG14991_3_3L
CG14931_CG14936_2_2L
CG11175_CG30149_12_2R
CG18472_CG5148_12_3R
CG15252_CG1986_3_X
CG6983_CG6964_3_3L
CG6939_CG31116_12_3R
CG8043_CG10139_3_3R
CG10600_CG31752_12_2R
CG1582_CG15207_3_X
CG10215_CG12797_2_2R
CG5934_CG5938_11_3R
CG3225_CG15628_3_2L
CG9997_CG10491_3_3L
CG33309_CG5395_3_2L
CG5948_CG5959_11_3R
CG5723_CG11449_3_3L
CG12219_CG14782_2_X
CG14659_CG1133_3_3R
CG8505_CG8510_11_2R
CG17931_CG14880_12_3R
CG10255_CG10257_11_2R
CG10210_CG10208_12_3R
CG1885_CG10648_3_X
CG5844_CG5320_3_3R
CG9265_CG9264_3_2L
CG1307_CG2358_3_3R
CG1874_CG1814_3_2R
CG33183_CG3454_3_2L
CG17274_CG17275_12_3R
CG14648_CG9791_3_3R
CG3249_CG7622_3_X
CG8069_CG30157_11_2R
CG13071_CG4950_2_3L
CG31157_CG7966_2_3R
CG1663_CG12924_2_2R
CG12734_CG14965_2_3L
CG3209_CG3253_12_2R
CG10211_CG10231_2_2R
CG31360_CG31249_2_3R
CG7400_CG6098_3_2L
CG13951_CG33774_2_2L
CG8779_CG17520_2_3L
CG10353_CG15738_3_X
CG3350_CG3373_3_3R
CG17294_CG13097_3_2L
CG5254_CG2934_11_X
CG5325_CG6712_2_2L
CG16772_CG10680_11_2L
CG5715_CG6383_3_3R
CG8108_CG5021_12_3L
CG17054_CG15084_11_2R
CG15032_CG5877_12_2R
CG3419_CG30165_2_2R
CG5262_CG5231_12_3L
CG2657_CG32701_12_X
CG13598_CG11000_2_3R
CG9200_CG10399_3_2L
CG10566_CG10565_2_3L
CG31728_CG33303_2_2L
CG17350_CG15825_2_2L
CG16894_CG11044_3_2R
CG14884_CG14887_11_3R
CG8728_CG30380_12_2L
CG5522_CG15919_11_2R
CG3226_CG3429_3_X
CG14218_CG15753_12_X
CG10186_CG31813_2_2L
CG11642_CG3704_2_X
CG11192_CG33041_3_2R
CG6126_CG31287_3_3R
CG14024_CG14023_12_2L
CG30094_CG13550_12_2R
CG32319_CG12084_12_3L
CG33481_CG11260_3_4
CG8591_CG10480_3_3L
CG15133_CG31805_2_2L
CG17065_CG1504_3_X
CG6495_CG6720_2_2L
CG7724_CG6512_2_3L
CG16932_CG11221_3_2L
CG3940_CG6217_2_3R
CG14545_CG7013_11_3R
CG14022_CG14021_12_2L
CG3565_CG3570_11_2R
CG31619_CG31226_3_2L
CG12920_CG1371_2_2L
CG31048_CG9461_11_3R
CG31159_CG31161_11_3R
CG3984_CG3987_11_3R
CG6040_CG5629_2_3R
CG32815_CG3033_12_X
CG14877_CG9734_12_3R
CG10341_CG10376_2_2R
CG31911_CG13766_2_2L
CG32380_CG8571_3_3L
CG4027_CG4020_11_X
CG10733_CG7018_11_3L
CG5935_CG8912_2_2R
CG10444_CG11788_3_2R
CG31751_CG10385_2_2R
CG8944_CG4453_3_X
CG12038_CG18214_2_3L
CG16976_CG12187_12_3L
CG7548_CG7546_3_3L
CG4420_CG9907_11_X
CG4612_CG30169_3_2R
CG6814_CG6864_11_3R
CG1600_CG8503_12_2R
CG4685_CG17383_3_3R
CG12832_CG12836_3_2R
CG14122_CG32103_12_3L
CG31294_CG4520_11_3R
CG31862_CG5922_11_2L
CG4569_CG13581_3_2R
CG13127_CG13384_12_2L
CG4627_CG4646_2_2R
CG15707_CG15708_12_2R
CG6054_CG14394_3_3R
CG5758_CG7210_2_2L
CG6598_CG4596_3_3R
CG32945_CG12585_3_3R
CG2158_CG8710_2_2R
CG11123_CG1669_2_2L
CG3033_CG15766_2_X
CG33289_CG7619_11_3L
CG13367_CG16982_11_X
CG13476_CG13473_3_3L
CG8735_CG8079_3_2R
CG8136_CG11896_3_3R
CG12985_CG7772_2_X
CG31349_CG10901_3_3R
CG10701_CG1885_12_X
CG31161_CG6949_11_3R
CG14651_CG9226_3_2L
CG18173_CG32299_2_3L
CG9486_CG13983_2_2L
CG15603_CG15604_12_X
CG33260_CG9311_12_3L
CG6923_CG17342_12_3R
CG14709_CG4483_2_3R
CG7265_CG5791_12_3R
CG32628_CG32627_12_4
CG10326_CG10324_2_3R
CG9815_CG9820_3_2R
CG6171_CG8043_3_3R
CG9636_CG3302_12_3R
CG32156_CG10657_11_3L
CG9774_CG4464_3_X
CG2980_CG16787_2_2R
CG14545_CG5886_3_3R
CG8524_CG31320_12_3R
CG11534_CG5645_2_3L
CG7395_CG14183_11_3L
CG8470_CG32679_11_X
CG1771_CG3016_12_X
CG4879_CG32146_3_3L
CG11857_CG18764_3_3R
CG7926_CG7933_2_3R
CG1637_CG1615_12_X
CG4547_CG32743_11_X
CG5378_CG8032_3_3R
CG33096_CG13650_2_3R
CG1474_CG33962_11_X
CG15064_CG33639_2_X
CG3283_CG15237_2_2R
CG6768_CG4412_2_3R
CG13001_CG13000_12_X
CG17327_CG7488_2_2R
CG5837_CG11471_3_3L
CG9115_CG15288_12_2L
CG11835_CG2794_3_2L
CG15314_CG3221_12_X
CG4770_CG4451_2_3R
CG6884_CG4108_3_3L
CG12286_CG7937_11_3R
CG13662_CG13653_3_3R
CG1416_CG3294_12_2L
CG9913_CG9749_12_3R
CG15862_CG12128_3_2R
CG2233_CG2750_2_X
CG6611_CG32056_12_3L
CG10413_CG10333_3_2R
CG1422_CG1430_11_X
CG7762_CG8013_2_3L
CG4755_CG4468_2_3R
CG6182_CG13608_2_3R
CG11328_CG2059_3_2L
CG15753_CG15754_11_X
CG3322_CG14176_2_3L
CG12437_CG12438_3_2L
CG14868_CG33977_11_3R
CG1669_CG8912_3_2R
CG14444_CG3973_11_X
CG18616_CG15923_11_3R
CG12480_CG11581_11_X
CG7313_CG4345_2_3L
CG31256_CG5851_3_3R
CG10023_CG7626_3_2R
CG9996_CG17520_3_3R
CG10043_CG16798_2_2L
CG10695_CG14444_11_X
CG5809_CG17330_3_2R
CG15811_CG4863_2_3R
CG4637_CG4620_12_3R
CG14450_CG17035_3_3L
CG7233_CG7231_3_2L
CG2144_CG10667_2_2L
CG31517_CG1451_3_3R
CG10275_CG10211_3_2L
CG14672_CG2911_12_3R
CG14739_CG4702_12_3R
CG32688_CG8909_12_X
CG4502_CG10692_12_2L
CG6310_CG33048_3_3L
CG3570_CG18812_12_2R
CG9022_CG32540_11_X
CG5045_CG5366_2_2L
CG33304_CG33303_12_2L
CG8043_CG6369_12_3R
CG16807_CG12734_3_3L
CG3803_CG16787_3_2R
CG4016_CG9441_12_2R
CG4276_CG10373_12_2L
CG7574_CG13681_3_3L
CG11274_CG11276_11_3L
CG3820_CG30193_3_2R
CG14684_CG4073_11_3R
CG7236_CG14007_2_2L
CG11899_CG11900_2_3R
CG8182_CG8183_2_2R
CG15927_CG2574_11_X
CG8594_CG8815_2_2R
CG3920_CG3407_2_2L
CG8402_CG16908_2_3R
CG14315_CG7218_2_3R
CG1821_CG12928_2_2L
CG3651_CG6589_3_2L
CG11486_CG1869_2_3L
CG7058_CG7055_12_X
CG12581_CG18090_11_3R
CG2259_CG1575_3_X
CG33308_CG33309_3_2L
CG2929_CG14671_12_3R
CG5823_CG5840_3_3R
CG13849_CG13856_2_3R
CG9556_CG16812_3_2L
CG12928_CG1825_3_2R
CG1648_CG30001_12_2L
CG16876_CG32975_11_2L
CG11127_CG11139_2_2R
CG5393_CG3496_11_2R
CG1478_CG11213_11_X
CG4443_CG6414_12_X
CG14065_CG1345_12_3R
CG8853_CG2788_11_2L
CG12121_CG32704_12_X
CG9091_CG9095_12_X
CG9766_CG32490_3_3R
CG7896_CG7899_2_3R
CG7203_CG9247_11_2L
CG2210_CG2245_12_3R
CG3635_CG5929_2_2R
CG14657_CG1133_3_3R
CG4701_CG4697_2_2L
CG8705_CG30376_2_2L
CG9018_CG1275_12_3L
CG2177_CG2041_3_4
CG11837_CG11305_11_3R
CG8295_CG8299_12_2R
CG8922_CG3002_3_X
CG6846_CG3893_2_3L
CG9837_CG9821_12_3R
CG32711_CG13014_11_X
CG6737_CG12299_3_2L
CG12005_CG10233_2_3R
CG3323_CG15785_3_X
CG33202_CG1138_12_3R
CG12800_CG4910_2_3R
CG5789_CG6643_3_3R
CG14323_CG7629_3_3R
CG8981_CG8979_12_2R
CG15117_CG3419_2_2R
CG2046_CG10326_3_3R
CG31959_CG31772_11_2L
CG5219_CG5872_3_3L
CG5407_CG34053_12_3R
CG10633_CG4814_3_3L
CG11095_CG3632_2_X
CG14763_CG8726_12_2R
CG8336_CG16717_11_3L
CG11919_CG9841_11_2R
CG10267_CG6040_2_3R
CG6329_CG6357_11_2R
CG10334_CG10364_3_2L
CG17034_CG4832_12_2R
CG17777_CG1770_11_X
CG12517_CG31723_3_2L
CG3479_CG31835_3_2L
CG6833_CG13484_2_3L
CG31531_CG31534_11_3R
CG11141_CG11127_3_2L
CG7200_CG31746_12_2R
CG33989_CG17035_3_3L
CG15803_CG7669_3_3R
CG15844_CG10117_3_2R
CG9834_CG5465_12_2R
CG4672_CG4573_2_3L
CG9933_CG5142_3_2L
CG10922_CG10043_3_2L
CG31381_CG2767_3_3R
CG11298_CG10382_11_2R
CG12358_CG31342_11_3R
CG31150_CG4225_12_3R
CG16757_CG14969_3_3L
CG12065_CG18572_11_X
CG32088_CG15890_3_X
CG33080_CG32758_12_X
CG3136_CG3107_12_2L
CG17325_CG1911_11_2L
CG8026_CG8027_12_2L
CG12206_CG1743_11_X
CG12637_CG32677_11_X
CG7509_CG18808_12_3L
CG6170_CG14781_3_X
CG10580_CG12984_3_3L
CG14926_CG11010_2_3L
CG32036_CG4597_3_3L
CG5205_CG14872_2_3R
CG2875_CG9126_2_X
CG3399_CG31773_12_2L
CG15029_CG9101_2_X
CG2950_CG11927_3_2L
CG16982_CG13363_2_X
CG1084_CG10520_11_3R
CG33130_CG10159_3_2R
CG30193_CG30190_11_2R
CG17734_CG6364_11_3R
CG8027_CG16868_11_2R
CG14651_CG1078_2_3R
CG9784_CG4521_2_X
CG18285_CG8090_2_2R
CG32418_CG32417_12_3L
CG7230_CG11906_2_2R
CG4247_CG7852_12_3L
CG11788_CG9143_2_2R
CG7120_CG7163_2_3L
CG2109_CG1064_3_3R
CG1669_CG30502_12_2R
CG1554_CG5921_11_X
CG10578_CG5486_3_3L
CG3422_CG3525_11_X
CG4832_CG4840_3_2R
CG12859_CG10153_2_2R
CG8172_CG13747_3_2R
CG13952_CG1916_11_2L
CG13954_CG8801_12_2R
CG5695_CG13611_3_3R
CG11044_CG9895_2_2R
CG7222_CG12342_2_2R
CG7503_CG17030_12_3L
CG3434_CG32043_3_3L
CG10583_CG5406_3_3L
CG13565_CG3803_12_2R
CG4586_CG3040_2_X
CG7246_CG7041_3_X
CG15657_CG30389_12_2R
CG14173_CG8167_11_3L
CG1705_CG3114_2_X
CG9938_CG11177_3_X
CG13157_CG8834_2_2R
CG1569_CG11522_2_3R
CG33695_CG4851_11_2L
CG8953_CG10036_11_2R
CG31798_CG31794_2_2R
CG17964_CG40478_11_4
CG10373_CG7219_11_2L
CG1809_CG1884_2_2L
CG13787_CG13788_12_2L
CG8493_CG8839_2_2R
CG4641_CG10537_2_3L
CG5003_CG12261_3_3R
CG15639_CG16825_3_2L
CG6818_CG11577_2_3L
CG14782_CG14792_2_X
CG2961_CG32688_12_X
CG33316_CG10662_11_2L
CG4996_CG14487_11_2R
CG10543_CG30291_2_2R
CG9786_CG8112_3_3R
CG14059_CG7842_3_3L
CG10392_CG4005_12_2R
CG3911_CG3529_3_3L
CG14430_CG4683_12_X
CG1836_CG2177_2_4
CG12316_CG6988_12_3L
CG7169_CG7166_12_3L
CG7385_CG7395_11_3L
CG14621_CG14615_2_X
CG14767_CG8411_3_2R
CG5417_CG34008_2_3R
CG4452_CG4205_2_3L
CG13393_CG13386_3_2L
CG2827_CG2812_3_2R
CG7463_CG7945_2_3L
CG15373_CG7092_11_X
CG11814_CG5691_12_3L
CG4878_CG10155_3_2R
CG3480_CG3806_2_X
CG16813_CG16815_11_2L
CG5594_CG13562_2_2R
CG12598_CG11409_3_X
CG4644_CG14339_3_2L
CG8612_CG14827_11_3L
CG10338_CG13283_2_2L
CG17544_CG31794_12_2L
CG8483_CG7171_11_3R
CG11001_CG6318_12_2R
CG4163_CG5876_2_2L
CG32096_CG33289_12_3L
CG12341_CG11066_3_2R
CG6379_CG6358_12_X
CG1225_CG12023_2_3L
CG8038_CG7574_12_3L
CG32638_CG7486_3_X
CG1770_CG15743_3_X
CG14126_CG31798_3_3L
CG6057_CG33100_2_3R
CG12129_CG18445_2_2R
CG3793_CG18801_2_2L
CG5222_CG5215_12_3L
CG16965_CG11815_12_2L
CG4210_CG6623_2_3R
CG2926_CG2948_3_3R
CG13318_CG11768_11_3R
CG1157_CG31561_11_3R
CG10325_CG11648_12_3R
CG11672_CG31463_3_3R
CG17618_CG6982_11_3R
CG9795_CG18549_12_3R
CG17669_CG30116_12_2R
CG17382_CG14511_11_3R
CG13968_CG10726_2_2L
CG6218_CG12259_12_3R
CG7611_CG32442_2_3L
CG18247_CG3820_2_2R
CG14438_CG14437_11_X
CG2849_CG4872_12_X
CG9317_CG9316_11_2R
CG4494_CG8749_12_2L
CG7006_CG7012_11_3R
CG1126_CG14657_2_3R
CG5711_CG15151_12_2R
CG7095_CG32543_11_X
CG10997_CG13957_2_X
CG18362_CG18144_12_2L
CG8944_CG8231_3_X
CG13484_CG32138_3_3L
CG12904_CG12902_3_2R
CG32763_CG14789_3_X
CG10393_CG10413_12_2R
CG8414_CG8416_3_2R
CG14655_CG17387_12_3R
CG32350_CG33096_3_3R
CG9852_CG3180_3_3R
CG30016_CG6751_3_2R
CG14029_CG14024_2_2L
CG5626_CG17144_12_3L
CG9302_CG6699_3_2L
CG5674_CG15148_2_2L
CG2087_CG2099_12_3R
CG1275_CG2034_3_3L
CG18348_CG6391_2_3L
CG10803_CG14271_2_X
CG8284_CG6761_2_3L
CG6708_CG6238_12_3R
CG33492_CG3107_11_2R
CG31638_CG9554_2_2L
CG13475_CG13478_3_3L
CG4399_CG32687_2_X
CG16728_CG11887_3_2R
CG14176_CG10542_12_3L
CG10986_CG10988_12_X
CG4751_CG4779_11_2L
CG6443_CG5325_3_2L
CG12274_CG12874_12_3R
CG13877_CG17142_2_2L
CG1591_CG1771_2_X
CG11734_CG32663_3_X
CG2812_CG5594_3_2R
CG1607_CG31204_2_3R
CG4415_CG4385_2_2L
CG6876_CG7011_2_3L
CG6401_CG33455_3_2R
CG7322_CG32532_3_X
CG14004_CG31644_12_2L
CG8946_CG4752_11_2R
CG5857_CG31142_11_3R
CG14166_CG14165_11_3L
CG40169_CG2201_12_2L
CG9917_CG3679_3_X
CG14329_CG7539_2_3R
CG10392_CG3173_2_2R
CG7924_CG7906_11_3L
CG8909_CG9056_2_X
CG17734_CG7379_11_3R
CG18212_CG7655_3_3R
CG14598_CG1287_11_3R
CG1763_CG32543_12_X
CG2680_CG2681_3_X
CG10393_CG10413_12_2L
CG10353_CG33251_12_X
CG8582_CG8580_3_3L
CG3929_CG17717_11_X
CG14939_CG14940_12_2L
CG17212_CG17213_3_2L
CG4269_CG4444_3_2R
CG14321_CG7397_2_3R
CG17565_CG2666_3_3R
CG3573_CG11596_11_X
CG7573_CG6163_2_3L
CG12697_CG1753_2_3R
CG3757_CG4165_11_X
CG6181_CG6192_12_2L
CG10672_CG4623_3_3L
CG33335_CG7084_3_3R
CG6932_CG31289_2_3R
CG10795_CG9841_12_2R
CG14218_CG1424_12_X
CG13739_CG13954_12_2L
CG9014_CG18507_2_2L
CG17840_CG4841_12_2L
CG2025_CG1886_12_X
CG4697_CG4701_11_2L
CG12818_CG4029_11_3R
CG15704_CG15705_11_2R
CG31723_CG3753_11_2L
CG31739_CG13282_2_2L
CG1530_CG11076_3_X
CG1999_CG15033_11_X
CG14457_CG14455_2_3L
CG5330_CG2835_3_2R
CG32579_CG3692_11_X
CG4593_CG12541_2_X
CG13310_CG4974_3_3L
CG7832_CG3505_3_3R
CG9820_CG13557_12_2R
CG1814_CG1868_2_2R
CG5520_CG4951_2_3R
CG8335_CG14469_12_2R
CG33199_CG8226_3_2L
CG10582_CG14991_12_3L
CG12541_CG4607_11_X
CG7897_CG8729_3_2R
CG10564_CG4994_3_3L
CG3815_CG18531_2_X
CG13076_CG32156_3_3L
CG6749_CG32046_12_3L
CG12170_CG2244_2_3R
CG8815_CG15792_3_2R
CG8236_CG3332_11_X
CG18012_CG17721_2_3R
CG16993_CG13247_11_3L
CG3759_CG4450_3_2L
CG4122_CG12047_3_X
CG12019_CG12020_11_3L
CG3273_CG3189_2_2R
CG4205_CG4190_12_3L
CG15425_CG6772_11_2L
CG4281_CG3621_3_X
CG13431_CG7759_2_2R
CG31324_CG6142_11_3R
CG6884_CG7395_12_3L
CG1344_CG12775_3_2R
CG11110_CG33786_2_2R
CG6559_CG12362_3_3L
CG5576_CG5170_3_2R
CG5840_CG5824_2_3R
CG16778_CG34038_3_2R
CG3594_CG16912_2_2R
CG13178_CG16935_3_2R
CG3090_CG3907_11_2R
CG9688_CG15536_2_3R
CG7971_CG7974_3_3L
CG32085_CG10415_3_3L
CG13073_CG5018_12_3L
CG10984_CG10753_12_3L
CG8676_CG3975_2_2L
CG5022_CG31716_3_2L
CG13467_CG13466_11_3L
CG5467_CG14240_2_3R
CG14750_CG14749_11_2R
CG10018_CG2929_2_3R
CG9096_CG9214_12_X
CG4621_CG31204_11_3R
CG15514_CG7808_3_3R
CG3173_CG16786_11_2R
CG14642_CG14643_12_3R
CG32560_CG6146_3_X
CG1721_CG31426_2_3R
CG8253_CG12970_11_2R
CG5954_CG5934_3_3R
CG33545_CG15002_12_3L
CG7173_CG9739_2_3L
CG5790_CG5803_11_2R
CG1420_CG1954_3_3R
CG9742_CG10279_3_3R
CG8776_CG5522_11_2R
CG15162_CG31790_2_2R
CG31645_CG8965_2_2L
CG5933_CG5410_2_3R
CG9326_CG9328_3_2L
CG4903_CG15844_11_2R
CG33107_CG17687_11_3L
CG14419_CG3526_3_X
CG14115_CG32118_3_3L
CG9601_CG18193_3_3R
CG16973_CG3672_3_3L
CG15552_CG11317_2_3R
CG5811_CG6265_2_3R
CG3620_CG1664_12_X
CG2189_CG2198_2_3R
CG1828_CG13937_12_3L
CG3611_CG3629_3_2R
CG2671_CG2657_12_2L
CG31626_CG8677_12_2L
CG12551_CG14470_11_2R
CG3809_CG4848_12_3R
CG3262_CG12775_2_2L
CG33174_CG11409_2_X
CG8844_CG3238_2_2L
CG9776_CG14645_3_3R
CG7780_CG7785_11_3R
CG11759_CG11757_3_X
CG11278_CG11279_11_3L
CG7544_CG7761_12_2R
CG6499_CG4285_3_3R
CG5182_CG9828_2_2L
CG15308_CG2961_12_X
CG15743_CG6294_11_X
CG4086_CG4101_3_3L
CG2691_CG11757_3_X
CG11342_CG8573_11_3R
CG7842_CG33522_2_3L
CG5010_CG1903_3_X
CG15387_CG7085_3_2L
CG8179_CG8180_2_2R
CG3119_CG2973_3_2L
CG4863_CG17726_11_3R
CG30493_CG1389_2_2R
CG12366_CG30290_3_2R
CG16757_CG16973_12_3L
CG15278_CG33308_2_2L
CG14418_CG14419_12_X
CG14648_CG32944_2_3R
CG2173_CG2183_11_2R
CG31752_CG33120_12_2R
CG30381_CG8729_12_2R
CG7413_CG13358_12_X
CG15371_CG12121_2_X
CG2637_CG9319_2_2L
CG10035_CG17793_3_3R
CG30264_CG8910_11_2R
CG9186_CG9153_3_3L
CG16758_CG16757_12_3L
CG4681_CG3541_3_2R
CG12007_CG12590_11_3R
CG3362_CG3356_11_2R
CG6492_CG9784_3_X
CG15307_CG17964_12_X
CG12114_CG11340_2_3R
CG8249_CG8253_3_2R
CG15173_CG10473_3_2R
CG14944_CG5006_3_2L
CG8152_CG8153_3_2R
CG4424_CG4854_3_3R
CG7843_CG1765_12_2R
CG9446_CG8026_11_2R
CG6846_CG6850_12_3L
CG6513_CG6650_3_3L
CG31666_CG5818_3_2L
CG10722_CG10757_2_2L
CG8412_CG8417_11_3R
CG8390_CG17337_3_2R
CG32251_CG32250_11_3L
CG7229_CG13002_2_X
CG9591_CG6213_12_3R
CG5276_CG6744_2_3R
CG33149_CG3121_2_2R
CG5974_CG5063_12_3R
CG1629_CG1674_11_4
CG9154_CG9159_3_2L
CG12169_CG17181_2_3L
CG3483_CG4563_12_2R
CG13083_CG10189_2_2R
CG14104_CG8548_3_3L
CG10327_CG8830_12_2R
CG10542_CG10541_12_3L
CG7597_CG7611_11_3L
CG3209_CG30173_3_2R
CG13074_CG5389_3_3L
CG15905_CG15125_3_2R
CG13499_CG13501_12_2R
CG4097_CG11582_12_3L
CG17572_CG10702_3_2L
CG10037_CG10078_2_3L
CG1434_CG1810_2_X
CG7395_CG14186_12_3L
CG8464_CG3351_3_3R
CG7033_CG7766_2_X
CG3430_CG9200_2_2L
CG18492_CG15454_3_X
CG8369_CG11033_3_3R
CG3809_CG4848_2_3R
CG9764_CG14372_3_3R
CG14802_CG17592_3_X
CG12917_CG33478_11_2L
CG15422_CG15423_11_2L
CG9911_CG32576_2_X
CG14979_CG14977_3_3L
CG4645_CG4395_2_X
CG2852_CG30195_12_2R
CG6946_CG14724_3_3R
CG31678_CG2615_3_2L
CG10361_CG14130_3_3L
CG2679_CG16778_12_2R
CG10414_CG15161_12_2R
CG11546_CG8707_12_2R
CG7178_CG32796_2_X
CG12262_CG7457_2_3L
CG1163_CG2669_2_3R
CG15235_CG3283_3_2L
CG10392_CG10465_2_2R
CG34011_CG7238_2_2L
CG31826_CG13396_12_2L
CG2903_CG2843_11_2L
CG6625_CG5605_11_3L
CG4678_CG7033_11_X
CG8002_CG1763_3_X
CG6716_CG6431_12_2L
CG5381_CG4995_3_2L
CG11680_CG7838_11_2L
CG5406_CG10578_2_3L
CG5729_CG9811_12_2R
CG7009_CG8129_3_3R
CG3044_CG33057_12_X
CG8245_CG8426_3_2L
CG17367_CG5913_11_3R
CG3022_CG13948_11_2L
CG8345_CG8343_11_2R
CG13501_CG6393_3_2R
CG3924_CG3163_12_2R
CG4832_CG12558_2_2R
CG31412_CG31478_11_3R
CG2812_CG3725_2_2R
CG10895_CG10728_2_2L
CG5554_CG18426_2_2R
CG5146_CG10591_2_3L
CG13375_CG12470_3_X
CG31715_CG5271_2_2L
CG9484_CG11786_11_3R
CG2278_CG2272_12_X
CG1309_CG11586_2_3L
CG5268_CG8884_11_3R
CG12455_CG4215_2_2L
CG5148_CG3937_2_3R
CG15395_CG15396_11_2L
CG12223_CG4200_11_X
CG10960_CG10948_12_3L
CG3820_CG33464_2_2R
CG10414_CG7424_3_2L
CG10723_CG13970_2_2L
CG5904_CG5841_2_3L
CG2956_CG30194_11_2R
CG14884_CG8210_3_3R
CG11306_CG7807_2_3L
CG14064_CG1842_11_3R
CG6691_CG2014_3_2L
CG17838_CG17269_2_3R
CG3021_CG3658_2_X
CG12959_CG8179_11_2R
CG11405_CG3114_12_X
CG4521_CG15201_2_X
CG14044_CG8849_2_2L
CG17142_CG33229_3_3L
CG7578_CG7820_11_2L
CG18144_CG5029_12_2L
CG11892_CG31098_2_3R
CG3647_CG4168_2_2L
CG14965_CG1242_3_3L
CG10050_CG1176_2_3R
CG2051_CG1100_3_3R
CG4996_CG8950_12_2R
CG7622_CG6189_3_X
CG9246_CG9244_11_2L
CG4294_CG4046_3_2R
CG10357_CG18214_2_3L
CG7058_CG7095_11_X
CG12928_CG1827_3_2L
CG4686_CG4703_11_3R
CG15400_CG9239_2_2L
CG9413_CG15890_12_X
CG32423_CG6674_3_3L
CG8198_CG2145_12_X
CG12165_CG11101_11_2L
CG33217_CG8210_3_3R
CG3712_CG3620_3_X
CG5000_CG10185_2_3R
CG2246_CG1342_3_3R
CG7586_CG31605_3_2L
CG1076_CG31559_2_3R
CG10324_CG8977_3_3R
CG5045_CG31715_3_2L
CG31716_CG17768_2_2L
CG10130_CG10131_11_2R
CG1667_CG15236_3_2R
CG5433_CG32113_2_3L
CG31605_CG8683_2_2L
CG13393_CG13384_3_2L
CG4547_CG16785_11_X
CG7937_CG7649_11_3R
CG32146_CG32143_11_3L
CG4238_CG4244_11_2L
CG17577_CG17584_3_2R
CG6146_CG32858_2_X
CG7361_CG10372_12_2L
CG12902_CG12899_12_2L
CG7583_CG12360_2_3R
CG8359_CG9837_2_3R
CG2075_CG11660_12_3L
CG1688_CG1698_3_2L
CG8873_CG3753_3_2L
CG8038_CG33649_3_2L
CG6055_CG15819_2_2L
CG1265_CG15011_2_3L
CG8245_CG8426_11_2L
CG7452_CG15019_2_3L
CG32858_CG1543_11_X
CG15745_CG12724_11_X
CG17947_CG32350_2_3h
CG13282_CG13283_12_2L
CG1233_CG6883_2_3L
CG9841_CG10497_12_2R
CG7564_CG6311_2_3L
CG5018_CG5027_3_3L
CG13552_CG9820_2_2R
CG2608_CG2611_11_2R
CG10375_CG8223_3_3R
CG4711_CG5996_3_2R
CG14921_CG6249_12_2L
CG1599_CG1667_3_2R
CG8885_CG3756_3_2L
CG8243_CG8237_11_2R
CG10990_CG11130_3_X
CG2082_CG1193_3_3R
CG14207_CG14210_11_X
CG15148_CG5693_3_2L
CG15035_CG15036_12_X
CG1911_CG14414_3_X
CG15730_CG11146_12_X
CG1513_CG1616_12_2R
CG11107_CG1712_2_2L
CG5384_CG4968_2_2L
CG9335_CG31676_12_2R
CG14508_CG11901_3_3R
CG7467_CG12334_12_3R
CG1091_CG12492_12_3R
CG17376_CG17377_12_2L
CG12099_CG4247_2_3L
CG1539_CG11698_11_3R
CG17777_CG3457_11_X
CG31217_CG1028_11_3R
CG11401_CG14459_12_3L
CG5226_CG15069_11_2R
CG2079_CG18155_11_X
CG5339_CG11183_2_2R
CG5215_CG7405_12_3L
CG3299_CG14217_3_X
CG8676_CG8674_2_2L
CG12107_CG1406_2_2L
CG15024_CG32241_12_3L
CG6028_CG7837_3_3R
CG3149_CG4096_3_X
CG6167_CG17036_2_2L
CG12038_CG6391_2_3L
CG9306_CG9305_12_2L
CG15835_CG8791_3_2L
CG8475_CG8460_3_2L
CG8291_CG8293_12_2R
CG32945_CG4336_3_X
CG17642_CG3887_3_2L
CG8722_CG11194_2_2R
CG5124_CG5738_2_2R
CG1572_CG12125_2_X
CG14410_CG14407_2_X
CG4107_CG14121_3_3L
CG18130_CG5928_11_X
CG9854_CG11025_3_2R
CG33041_CG11192_12_2R
CG3497_CG3710_2_2L
CG15618_CG32529_3_X
CG3198_CG4039_3_X
CG13631_CG13632_11_3R
CG8322_CG8370_3_2R
CG9492_CG7262_3_3R
CG5055_CG8918_2_X
CG2614_CG8118_2_2R
CG15269_CG3647_11_2L
CG10685_CG10719_3_2L
CG32147_CG6859_3_3L
CG11575_CG2112_2_3R
CG4281_CG4199_12_X
CG15504_CG15506_11_3R
CG1954_CG11837_11_3R
CG11456_CG7206_12_3L
CG13398_CG5920_3_2L
CG13565_CG16787_3_2R
CG9256_CG1099_2_2L
CG9226_CG9021_3_2L
CG5547_CG15482_2_2L
CG17520_CG12697_3_3R
CG7556_CG7453_3_X
CG5726_CG30466_12_2R
CG12986_CG8146_12_X
CG4001_CG11866_11_2L
CG1133_CG14659_12_3R
CG13360_CG16989_3_X
CG3312_CG11654_3_X
CG9554_CG13966_11_2L
CG6315_CG13339_3_2R
CG11263_CG11267_11_3L
CG15536_CG2218_12_3R
CG13148_CG30053_2_2R
CG31869_CG31870_3_2L
CG8584_CG14767_12_2R
CG3355_CG11929_11_2L
CG5640_CG4995_3_2L
CG33970_CG14239_2_3R
CG32048_CG14177_11_3L
CG5168_CG5352_2_2L
CG5052_CG15284_12_2L
CG5741_CG13076_11_3L
CG12913_CG12911_11_2L
CG14239_CG6503_12_3R
CG31145_CG12538_12_3R
CG6870_CG5559_3_2L
CG8933_CG9209_2_X
CG9590_CG11990_2_3R
CG30001_CG15069_2_2R
CG7168_CG31240_3_3R
CG13636_CG6773_12_3R
CG12531_CG12532_11_X
CG5037_CG5727_3_2L
CG5734_CG3181_11_2L
CG10237_CG10234_12_2L
CG5796_CG10693_3_3R
CG10916_CG5726_2_2R
CG8806_CG8808_11_2L
CG15625_CG3036_11_2L
CG9946_CG9907_3_X
CG11069_CG13643_2_3R
CG8194_CG8044_2_3L
CG11449_CG12377_11_3L
CG12963_CG8195_2_2R
CG8614_CG8612_2_3L
CG15437_CG15433_3_2L
CG9996_CG4412_12_3R
CG3324_CG3883_12_2L
CG32645_CG4332_11_X
CG5490_CG31072_2_3R
CG6674_CG32057_12_3L
CG17654_CG17161_2_2L
CG31706_CG6589_12_2L
CG13778_CG11606_3_2L
CG9960_CG9958_12_2L
CG10303_CG1151_3_3R
CG9741_CG11753_3_3R
CG2247_CG1703_3_X
CG15288_CG15287_11_2L
CG10116_CG6395_11_3L
CG3411_CG13578_11_2R
CG1866_CG1345_12_3R
CG5734_CG5727_12_2L
CG7358_CG6146_12_X
CG10131_CG8297_11_2R
CG4699_CG18466_12_3R
CG8839_CG13162_3_2R
CG31559_CG1077_3_3R
CG5316_CG31221_11_3R
CG11064_CG1981_2_4
CG5454_CG15684_11_3R
CG33130_CG4878_3_2R
CG7991_CG2086_2_3L
CG6761_CG3922_3_3L
CG18009_CG12125_2_X
CG2128_CG14670_3_3R
CG12734_CG1242_11_3L
CG8539_CG7548_12_3L
CG31289_CG33107_12_3R
CG7872_CG12446_12_X
CG34001_CG6502_2_3L
CG4365_CG3634_2_3L
CG10536_CG4781_3_2R
CG11634_CG6691_11_2L
CG9311_CG13472_3_3L
CG18649_CG3268_3_2R
CG33173_CG12697_11_3R
CG13993_CG9154_2_2L
CG1793_CG11153_12_4
CG18619_CG5385_11_2L
CG8055_CG30342_3_2R
CG9241_CG14396_2_2L
CG11099_CG11048_11_2R
CG11783_CG6369_2_3R
CG10932_CG17256_12_X
CG30030_CG13204_11_2R
CG17369_CG6359_3_3R
CG8912_CG6341_3_2R
CG12186_CG32297_3_3L
CG11055_CG9193_2_2R
CG30184_CG5393_11_2R
CG11184_CG5339_12_2R
CG3727_CG3365_2_2L
CG12017_CG12009_11_3L
CG12584_CG12585_12_3R
CG12924_CG1665_3_2L
CG31160_CG13845_11_3R
CG18156_CG9953_3_3L
CG13466_CG3349_11_3L
CG4169_CG4109_2_3L
CG31299_CG6666_2_3R
CG5872_CG11796_2_3L
CG1315_CG7918_11_3R
CG6251_CG7989_2_2R
CG4696_CG4806_3_2R
CG3309_CG4208_3_X
CG7630_CG33051_2_3L
CG15792_CG3533_3_2R
CG4554_CG9635_12_2R
CG32227_CG6480_12_3L
CG5452_CG5454_2_3R
CG17569_CG14967_2_3L
CG6233_CG7628_3_3L
CG5423_CG5430_11_2L
CG7250_CG13455_11_3L
CG11471_CG5723_2_3L
CG33303_CG5387_3_2L
CG4067_CG5557_3_3R
CG11376_CG11377_11_2L
CG5688_CG5684_12_3L
CG10267_CG2330_11_3R
CG4980_CG5502_3_3R
CG6477_CG15119_3_2R
CG7367_CG7380_3_2L
CG13487_CG6357_3_2R
CG14437_CG3135_2_X
CG8730_CG8728_2_2R
CG33134_CG30443_11_2L
CG12369_CG8828_2_2R
CG8546_CG8539_2_3L
CG13991_CG31639_2_2L
CG7772_CG1572_3_X
CG12986_CG8146_2_X
CG5391_CG5386_12_3R
CG31196_CG17284_3_3R
CG15233_CG9403_3_2L
CG1927_CG11815_12_3L
CG6597_CG12306_11_3L
CG6977_CG31211_3_3R
CG11727_CG1747_3_X
CG6700_CG7238_3_2L
CG3335_CG8582_12_3L
CG1371_CG9646_3_2R
CG17271_CG33193_3_3R
CG12199_CG14206_3_X
CG4624_CG13836_3_3R
CG5688_CG6513_12_3L
CG4510_CG4755_3_3R
CG13012_CG1697_12_X
CG1553_CG1891_3_2R
CG6899_CG9774_12_X
CG8865_CG30383_12_3L
CG13252_CG4074_2_3L
CG30157_CG3572_12_2L
CG30070_CG13939_2_2R
CG4030_CG15654_3_2R
CG7082_CG15387_2_2L
CG7434_CG16785_3_X
CG15525_CG11504_3_3R
CG31716_CG5037_12_2L
CG3274_CG3174_12_2R
CG13581_CG4589_2_2R
CG8485_CG15087_3_2R
CG9175_CG31641_3_2L
CG10753_CG5433_12_3L
CG4307_CG14864_2_3R
CG9765_CG9381_12_3R
CG10388_CG31275_12_3R
CG3271_CG17266_2_2L
CG13129_CG12441_11_2L
CG12598_CG32858_12_X
CG15454_CG15453_2_X
CG12902_CG12899_2_2R
CG32540_CG8962_3_X
CG5458_CG9252_11_2L
CG31620_CG8665_3_2L
CG13914_CG2213_2_3L
CG33303_CG5686_12_2L
CG15756_CG15757_11_X
CG5655_CG5619_3_2L
CG14866_CG6276_2_3R
CG1890_CG1896_11_3R
CG14434_CG33692_3_X
CG3092_CG3134_2_2R
CG1200_CG34022_11_3L
CG5649_CG5618_3_3L
CG5656_CG7185_3_3L
CG9936_CG14181_3_3L
CG8986_CG7863_12_2R
CG8823_CG9813_12_3R
CG11714_CG11799_2_3L
CG8376_CG12792_3_2R
CG1651_CG32000_3_4
CG5524_CG6204_3_3R
CG10840_CG11513_3_3L
CG10847_CG1072_11_3L
CG9195_CG11654_3_X
CG18173_CG7995_3_3L
CG10449_CG31950_3_2L
CG7062_CG7197_2_3L
CG7949_CG6404_2_3L
CG7884_CG4875_11_X
CG3090_CG3253_2_2R
CG14898_CG14899_12_3R
CG11757_CG5445_3_X
CG8411_CG8739_2_2R
CG5634_CG5612_12_3R
CG7415_CG7352_11_3R
CG13386_CG13127_12_2L
CG1792_CG1800_11_3R
CG13872_CG10822_3_2R
CG32179_CG7484_3_3L
CG9093_CG9092_2_2L
CG5886_CG5890_11_3R
CG13622_CG13618_3_3R
CG14439_CG4068_12_X
CG13071_CG4683_12_3L
CG7849_CG7845_3_2L
CG3299_CG14052_3_X
CG17601_CG8853_12_2L
CG15629_CG3225_2_2L
CG31626_CG8676_3_2L
CG32945_CG1056_3_3R
CG7420_CG18132_12_2L
CG13809_CG9018_2_3L
CG3615_CG15924_11_2R
CG13318_CG33720_12_3R
CG14609_CG1234_2_3R
CG7309_CG14069_12_2L
CG3036_CG10600_11_2L
CG6493_CG6484_12_2R
CG14805_CG8944_12_X
CG8550_CG12370_11_2R
CG9429_CG8327_3_3R
CG6156_CG18496_12_3R
CG9441_CG11208_11_2R
CG5410_CG5977_3_3R
CG13085_CG9987_11_2L
CG16788_CG9386_2_3R
CG4395_CG12716_12_X
CG30007_CG1441_2_2R
CG14035_CG33715_11_2L
CG5285_CG5292_11_3R
CG2137_CG1598_2_2R
CG6407_CG14662_2_2R
CG8439_CG8862_2_2R
CG30084_CG8246_12_2R
CG10007_CG10005_12_3R
CG12232_CG7194_2_3L
CG3125_CG4078_3_X
CG7175_CG7009_2_3R
CG33148_CG33146_11_2R
CG15731_CG1900_12_X
CG9626_CG7494_3_3R
CG15822_CG13810_3_3L
CG8806_CG5532_3_2R
CG9918_CG12402_12_3R
CG8092_CG8093_12_2R
CG1151_CG15593_11_3R
CG17256_CG9114_11_X
CG32438_CG32441_11_3L
CG14791_CG14781_3_X
CG12551_CG8335_12_2R
CG9792_CG14376_3_3R
CG3028_CG14899_11_3R
CG8146_CG7113_12_X
CG6729_CG12374_11_2R
CG5742_CG5124_3_2R
CG14283_CG6030_3_3R
CG10466_CG10528_2_2R
CG10869_CG15406_3_2L
CG32698_CG2045_11_X
CG7744_CG7753_11_2R
CG7956_CG6534_2_3R
CG15654_CG30015_12_2R
CG13931_CG7991_3_3L
CG2218_CG15537_12_3R
CG17257_CG17258_2_2L
CG5543_CG12752_2_2R
CG12400_CG3753_11_2L
CG17724_CG32904_12_2R
CG15239_CG32776_2_X
CG31043_CG6005_2_3R
CG33173_CG8959_2_X
CG7184_CG33289_3_3L
CG11665_CG10186_12_2L
CG4877_CG14964_3_3L
CG15220_CG1705_3_X
CG2219_CG2316_12_4
CG6975_CG7385_3_3L
CG17723_CG12077_2_3L
CG11166_CG8073_3_2R
CG5111_CG5099_11_3R
CG15465_CG32663_3_X
CG7970_CG7971_2_3L
CG2677_CG32575_12_X
CG8522_CG6806_12_3L
CG14950_CG16976_12_3L
CG30471_CG2264_2_2R
CG9113_CG12664_11_X
CG5827_CG13500_12_2L
CG17894_CG13826_12_3R
CG15926_CG2560_11_X
CG9009_CG2227_3_X
CG8112_CG9790_2_3R
CG8561_CG8585_11_2R
CG18397_CG11620_3_2L
CG4101_CG4083_2_3L
CG5281_CG31374_2_3R
CG10890_CG13401_2_2L
CG3174_CG33134_3_2R
CG8202_CG9801_2_3R
CG15690_CG17838_11_3R
CG4911_CG7414_3_3L
CG30195_CG15708_2_2R
CG8314_CG8315_12_2R
CG12094_CG8408_3_X
CG1824_CG4069_12_X
CG3542_CG1071_12_2L
CG6332_CG6439_2_3R
CG15201_CG3319_11_X
CG11072_CG18319_3_X
CG14741_CG4702_12_3R
CG17469_CG11027_2_4
CG14309_CG31232_3_3R
CG3488_CG8829_2_2L
CG9392_CG8789_2_3L
CG8204_CG15117_2_2R
CG10372_CG10346_3_2L
CG31663_CG4238_3_2L
CG7736_CG7737_11_2R
CG14756_CG33087_3_2L
CG7519_CG7199_2_3L
CG14864_CG4334_3_3R
CG8726_CG8725_3_2L
CG5483_CG4058_2_3R
CG33464_CG8355_12_2R
CG18616_CG6234_11_3R
CG10508_CG10512_12_3L
CG11488_CG11617_2_2L
CG5790_CG5803_11_2L
CG13209_CG4398_11_2R
CG10230_CG12276_2_3R
CG6091_CG7351_3_3L
CG31109_CG9996_2_3R
CG15118_CG15111_3_2R
CG3265_CG3420_2_2L
CG13766_CG11319_12_2L
CG3708_CG3706_3_X
CG1582_CG12065_3_X
CG6420_CG6403_12_3R
CG9324_CG1759_12_2R
CG15571_CG15570_3_X
CG32204_CG6836_3_3L
CG32202_CG4108_2_3L
CG10753_CG10975_3_3L
CG6514_CG14025_2_2L
CG33248_CG1839_12_X
CG32425_CG5059_2_3L
CG11263_CG34032_3_3L
CG6785_CG6792_12_2L
CG8311_CG5072_2_2R
CG7267_CG7246_12_X
CG6630_CG33529_12_2L
CG3954_CG3835_11_X
CG15609_CG8963_12_2R
CG8830_CG30051_3_2R
CG15284_CG3474_12_2L
CG8118_CG30483_2_2R
CG7765_CG7760_12_2R
CG14901_CG10035_2_3R
CG18362_CG8671_2_2R
CG6759_CG6763_11_3R
CG6369_CG31000_2_3R
CG2906_CG2915_2_2L
CG13598_CG5857_3_3R
CG15317_CG12135_3_X
CG9432_CG3268_3_2R
CG14573_CG11246_3_3L
CG11191_CG14762_12_2R
CG5740_CG33335_2_3R
CG12432_CG8527_12_X
CG1622_CG15745_11_X
CG8907_CG3590_2_3R
CG5315_CG6932_3_3R
CG1877_CG15835_2_2R
CG13748_CG8230_2_2L
CG7497_CG6143_2_3L
CG6723_CG6728_12_3R
CG6525_CG5657_2_3R
CG13672_CG6302_3_3L
CG34022_CG13913_11_3L
CG10228_CG17453_3_2R
CG16757_CG12977_12_3L
CG6027_CG7937_3_3R
CG5885_CG13125_12_2L
CG8888_CG13186_3_2R
CG10914_CG10915_11_2R
CG9201_CG32232_12_X
CG8637_CG32221_3_3L
CG9003_CG8998_12_2R
CG13620_CG13626_2_3R
CG5195_CG5932_3_3L
CG5330_CG5594_12_2R
CG6443_CG17118_11_2L
CG13741_CG8078_12_2R
CG30040_CG8378_3_2R
CG3725_CG2827_2_2R
CG31816_CG5968_2_2L
CG7807_CG7169_2_3L
CG12283_CG16800_3_2L
CG10277_CG1021_2_3R
CG12703_CG1640_3_X
CG17579_CG17577_2_2R
CG5778_CG5791_3_3R
CG17816_CG10092_3_3R
CG11411_CG9220_3_X
CG2100_CG3412_12_3R
CG12253_CG34042_3_2L
CG14838_CG7716_2_3L
CG7036_CG8038_11_3L
CG10217_CG10374_3_3R
CG13121_CG5813_12_2L
CG6840_CG15141_3_2L
CG9922_CG3143_3_3R
CG10949_CG10954_3_2R
CG13197_CG13193_11_2R
CG4556_CG30166_12_2R
CG33714_CG1696_12_X
CG14969_CG12008_3_3L
CG7436_CG7979_3_3L
CG17046_CG7049_11_3L
CG12752_CG15772_11_X
CG12446_CG11491_11_X
CG12290_CG6154_11_3R
CG6857_CG6873_12_X
CG7206_CG7113_3_X
CG12076_CG12012_3_3L
CG14593_CG7856_3_2L
CG2671_CG7347_3_2L
CG12306_CG6625_11_3L
CG31211_CG3281_2_3R
CG3346_CG3081_2_X
CG10822_CG8654_11_2R
CG7066_CG7189_2_3L
CG11665_CG17510_11_2L
CG33478_CG18011_3_2R
CG15240_CG2938_12_X
CG4390_CG10888_12_3R
CG7833_CG33650_2_2L
CG14900_CG14901_12_3R
CG3221_CG32694_12_X
CG13454_CG7936_12_3L
CG5599_CG5627_11_X
CG3997_CG3204_11_2R
CG8288_CG12375_12_X
CG6051_CG13419_12_3R
CG1572_CG11284_3_X
CG3159_CG3022_3_2L
CG31064_CG15504_11_3R
CG4049_CG4012_3_2R
CG6040_CG5067_2_3R
CG4464_CG12235_3_X
CG13283_CG9319_3_2L
CG5381_CG4972_11_2L
CG33308_CG33309_11_2L
CG13955_CG8806_3_2R
CG12929_CG1821_3_2L
CG3651_CG6675_3_2R
CG4542_CG4547_11_X
CG14326_CG14323_2_3R
CG16972_CG5547_3_2L
CG6318_CG6407_2_X
CG1814_CG1874_2_2R
CG11328_CG11330_11_2L
CG9253_CG9252_2_2L
CG13570_CG3328_11_2R
CG32346_CG1225_12_3L
CG4764_CG33979_2_2L
CG6030_CG33193_11_3R
CG6739_CG8680_11_2L
CG14690_CG6515_12_3R
CG13609_CG5677_2_3R
CG3389_CG7832_2_3R
CG32299_CG32298_12_3L
CG5664_CG6049_11_3L
CG33522_CG7853_3_3L
CG2105_CG30499_2_2L
CG15423_CG10039_11_2L
CG18641_CG31684_12_2L
CG14709_CG5344_11_3R
CG13778_CG13779_11_2L
CG16784_CG10718_3_2L
CG8523_CG8542_2_2R
CG15880_CG3642_3_2L
CG2488_CG2608_3_2L
CG8468_CG8479_2_2R
CG2934_CG3000_3_X
CG4779_CG33114_2_2L
CG32676_CG15916_12_X
CG4456_CG4080_2_3L
CG5597_CG11182_2_2R
CG14290_CG31222_3_3R
CG15161_CG31705_2_2L
CG34018_CG32346_12_3L
CG8445_CG8446_3_2R
CG31666_CG13784_2_2L
CG12858_CG10149_12_2R
CG8049_CG7870_12_2L
CG14352_CG7361_2_2L
CG8857_CG8854_12_2R
CG14713_CG14714_11_3R
CG5208_CG5201_11_3R
CG7044_CG9821_11_3R
CG8317_CG4527_11_2R
CG5800_CG32555_2_X
CG7906_CG17697_11_3L
CG4180_CG3497_3_2L
CG10308_CG14971_2_3L
CG8844_CG7233_3_2L
CG1994_CG32697_3_X
CG8603_CG8441_11_2R
CG14487_CG12298_2_2R
CG10191_CG32120_2_3L
CG7937_CG7956_11_3R
CG4553_CG5121_3_3R
CG17623_CG6954_11_3R
CG33087_CG8704_2_2L
CG5706_CG5695_12_3R
CG8665_CG3305_11_2L
CG1298_CG8245_12_2L
CG6504_CG31764_2_2L
CG2904_CG9060_11_X
CG15274_CG4182_11_2L
CG9941_CG9413_11_X
CG17820_CG9746_3_3R
CG1826_CG11596_11_X
CG4311_CG7997_2_2R
CG13086_CG17349_11_2R
CG1233_CG1228_12_3L
CG10173_CG10163_12_3L
CG4758_CG30048_12_2L
CG32000_CG31997_2_4
CG8983_CG8280_3_2R
CG11856_CG11857_11_3R
CG8308_CG6767_2_3L
CG1454_CG12558_11_3R
CG1227_CG10050_3_3R
CG31855_CG9306_2_2L
CG7958_CG12004_12_3L
CG33481_CG2380_3_4
CG3548_CG9005_12_2R
CG10249_CG10253_12_2R
CG13176_CG13175_11_2R
CG4799_CG4804_11_2L
CG8298_CG12767_3_2R
CG14565_CG14566_11_3L
CG9926_CG3028_3_3R
CG12946_CG8484_3_3R
CG13283_CG13282_11_2R
CG9021_CG14001_3_2L
CG15261_CG15262_3_2L
CG11093_CG11077_12_4
CG1664_CG17333_3_X
CG14413_CG5310_3_X
CG15314_CG15312_2_X
CG3495_CG3695_3_2R
CG2028_CG17762_2_X
CG4538_CG4510_12_3R
CG30129_CG30128_12_2R
CG2663_CG10609_12_3R
CG7874_CG2194_3_X
CG12643_CG2909_3_X
CG3570_CG4707_2_2R
CG17228_CG10177_3_3R
CG7427_CG6498_11_3L
CG3060_CG3173_11_2R
CG6842_CG6847_11_X
CG5137_CG32195_2_3L
CG1530_CG15601_3_X
CG17291_CG17292_11_2L
CG15287_CG33090_11_2L
CG4865_CG6121_2_X
CG9691_CG15249_2_X
CG4965_CG4935_3_2L
CG1689_CG1594_3_X
CG8376_CG8390_2_2L
CG1298_CG2617_3_2L
CG14513_CG11880_3_3R
CG32044_CG8177_3_3L
CG6315_CG9172_3_2R
CG7098_CG7206_2_X
CG10377_CG18304_2_2L
CG32441_CG7807_11_3L
CG15157_CG31802_12_2L
CG7340_CG10909_2_3R
CG2910_CG14763_2_2L
CG2774_CG12795_11_2L
CG1934_CG10579_3_3L
CG8238_CG8996_2_2R
CG11035_CG2708_3_3R
CG14762_CG7614_12_2R
CG17334_CG10583_2_3L
CG9802_CG9907_3_X
CG1147_CG15589_11_3R
CG12724_CG1630_11_X
CG11920_CG16899_11_3R
CG14060_CG3799_11_3L
CG1582_CG3630_3_X
CG32854_CG8863_3_3R
CG10186_CG10132_3_2L
CG15154_CG7200_12_2L
CG4026_CG13123_2_2L
CG1771_CG1770_12_X
CG7453_CG8497_2_X
CG9938_CG33181_12_X
CG8607_CG8606_2_3L
CG7139_CG7490_3_3L
CG32409_CG6988_3_3L
CG15283_CG15386_3_2L
CG10600_CG3652_11_2L
CG32816_CG3114_11_X
CG31191_CG3143_12_3R
CG12175_CG12141_2_X
CG3638_CG9559_11_X
CG1417_CG1666_2_X
CG32120_CG10222_12_3L
CG6406_CG8057_3_2R
CG33343_CG9590_3_3R
CG10751_CG14478_11_2R
CG8950_CG6093_12_2R
CG5114_CG8583_3_3L
CG7654_CG7749_11_3L
CG2111_CG11958_12_3R
CG2038_CG30361_2_2R
CG17941_CG14939_2_2L
CG8370_CG8386_2_2R
CG10230_CG6697_3_3R
CG1216_CG18374_2_3L
CG31003_CG1607_11_3R
CG13391_CG13392_12_2L
CG31243_CG7780_11_3R
CG31743_CG32832_3_2R
CG10631_CG10628_12_2L
CG9475_CG8412_3_3R
CG3611_CG3629_11_2R
CG9881_CG3210_2_2L
CG4087_CG11885_2_2L
CG4925_CG4933_3_3L
CG6913_CG18765_12_3R
CG1444_CG1514_11_X
CG8784_CG9829_2_3R
CG15919_CG6301_11_2R
CG5154_CG5576_2_2R
CG8223_CG11768_2_3R
CG7201_CG7062_3_3L
CG6310_CG7574_3_3L
CG7879_CG12003_3_3L
CG10492_CG10493_11_2R
CG3870_CG5360_3_2R
CG10327_CG4585_2_2R
CG16739_CG13870_11_2R
CG4360_CG5085_3_3R
CG8933_CG2371_2_X
CG7399_CG7391_2_3L
CG32163_CG17947_2_3R
CG8711_CG18316_3_2L
CG15630_CG3294_3_2L
CG18003_CG10497_12_2R
CG1071_CG9250_3_2L
CG15867_CG9487_11_2L
CG13387_CG13397_2_2L
CG9008_CG7393_3_2L
CG6817_CG6822_11_3L
CG5538_CG18549_11_3R
CG7997_CG6251_3_2R
CG7979_CG7404_2_3L
CG11246_CG14573_11_3L
CG1756_CG1749_11_X
CG13333_CG13334_11_2R
CG3437_CG3552_3_3L
CG33514_CG11342_2_3L
CG6840_CG16854_2_2L
CG4616_CG12251_2_2R
CG12789_CG13787_12_2L
CG9088_CG9093_3_2L
CG7772_CG12212_2_X
CG5603_CG13138_12_2L
CG12508_CG13966_12_2R
CG7975_CG4402_2_2R
CG1507_CG2009_11_4
CG10581_CG32434_3_3L
CG3539_CG9884_3_2L
CG14887_CG14898_2_3R
CG2079_CG8142_11_X
CG7181_CG7184_12_3L
CG30502_CG11143_12_2R
CG9617_CG9615_12_3R
CG14111_CG14107_2_3L
CG30372_CG8711_11_2R
CG7882_CG8169_2_2R
CG5080_CG4785_3_2L
CG14057_CG7930_3_3L
CG6964_CG6915_2_3L
CG14318_CG8327_3_3R
CG31652_CG14043_2_2L
CG17190_CG4770_2_3R
CG1673_CG1681_11_X
CG14903_CG14904_12_3R
CG7194_CG14830_2_3L
CG13348_CG30015_12_2R
CG9285_CG31517_11_3R
CG4785_CG14341_11_2L
CG4182_CG4180_2_2L
CG31275_CG10325_12_3R
CG6958_CG6027_12_3R
CG6456_CG13726_11_3L
CG13900_CG13886_3_3L
CG14455_CG11714_2_3L
CG11994_CG10772_11_3R
CG9643_CG8293_2_2R
CG1391_CG1403_11_X
CG33331_CG33332_11_3R
CG14469_CG12551_11_2R
CG32491_CG7937_3_3R
CG30271_CG30266_11_2R
CG2670_CG12190_11_2R
CG1925_CG1385_3_2R
CG4919_CG4917_12_3R
CG30429_CG33680_2_2R
CG14490_CG5785_2_2R
CG10888_CG5023_3_3R
CG12366_CG8309_2_2R
CG2211_CG9165_3_3L
CG2194_CG2258_11_X
CG6097_CG7368_3_3L
CG1441_CG2346_3_2L
CG10225_CG10370_3_3R
CG13772_CG13773_2_2L
CG9311_CG8779_12_3L
CG7074_CG7082_11_2L
CG5486_CG10576_2_3L
CG4829_CG4353_2_X
CG33103_CG12413_12_3R
CG8601_CG7197_11_3L
CG12911_CG12910_11_2L
CG11734_CG5870_12_X
CG13023_CG11905_12_3L
CG10459_CG1772_3_2R
CG6746_CG3558_11_2L
CG11804_CG13952_3_2L
CG12008_CG7589_12_3L
CG10652_CG10446_3_2R
CG2225_CG2238_12_2L
CG14920_CG16854_3_2L
CG12024_CG1898_2_3L
CG6095_CG14542_3_3R
CG7891_CG9656_2_3R
CG7508_CG11672_2_3R
CG15618_CG11940_3_X
CG10188_CG10186_12_2R
CG11154_CG32018_11_4
CG3850_CG17019_2_2R
CG7322_CG7288_3_X
CG6425_CG5484_3_3R
CG9987_CG9994_11_2L
CG7002_CG12478_3_3L
CG9485_CG30387_12_2R
CG2219_CG31997_3_4
CG3189_CG15845_3_2R
CG7649_CG14675_12_3R
CG4612_CG12298_2_2R
CG3335_CG14176_2_3L
CG9774_CG15211_3_X
CG11333_CG1528_11_3R
CG15443_CG33002_3_2L
CG6675_CG15219_11_2L
CG12617_CG10076_11_2L
CG6948_CG6951_11_3L
CG14173_CG14167_12_3L
CG14770_CG14625_2_X
CG12852_CG14066_2_3R
CG3603_CG4116_2_X
CG9471_CG12946_12_3R
CG4203_CG6654_2_3R
CG2706_CG2701_2_X
CG33719_CG11775_3_3R
CG10137_CG33116_11_2L
CG4695_CG6629_2_3R
CG5092_CG9934_2_2L
CG8846_CG15414_2_2L
CG32628_CG9941_2_X
CG15442_CG33002_12_2L
CG12129_CG12128_3_2R
CG12478_CG32136_3_3L
CG12345_CG7717_2_3R
CG4972_CG5655_2_2L
CG13771_CG11181_3_2L
CG2019_CG10610_3_3R
CG5264_CG31158_3_3R
CG11409_CG11412_3_X
CG15386_CG7074_3_2L
CG1241_CG2101_11_3L
CG9811_CG30127_12_2R
CG15598_CG1169_11_3R
CG2175_CG10920_2_X
CG31862_CG8245_12_2R
CG12548_CG2201_12_2L
CG4151_CG12730_11_X
CG1967_CG10347_12_X
CG14441_CG3203_11_X
CG33309_CG4701_2_2L
CG15377_CG3324_11_2L
CG5458_CG5682_11_2L
CG8102_CG8152_12_2R
CG2446_CG1837_3_X
CG5726_CG5140_3_2R
CG13632_CG6879_11_3R
CG18528_CG5762_12_3R
CG8246_CG8249_12_2R
CG10664_CG16772_11_2L
CG17209_CG9177_3_X
CG9723_CG2968_3_X
CG15667_CG9847_2_2R
CG31712_CG4405_2_2L
CG13605_CG13607_12_3R
CG14167_CG6736_12_3L
CG5645_CG10861_3_3L
CG32076_CG5114_3_3L
CG11420_CG8408_12_X
CG15274_CG9397_11_2L
CG11153_CG11148_2_4
CG15566_CG31003_11_3R
CG31989_CG7371_3_2L
CG13334_CG12464_12_2R
CG15549_CG15551_12_3R
CG2446_CG14211_3_X
CG2049_CG2063_12_2L
CG8781_CG8070_2_2R
CG14007_CG34011_3_2L
CG8195_CG8200_12_2R
CG10726_CG10895_3_2L
CG9297_CG9288_11_3R
CG4080_CG13888_11_3L
CG14817_CG14805_3_X
CG9423_CG8273_3_3R
CG9247_CG9246_3_2L
CG33521_CG17469_11_4
CG6972_CG31239_2_3R
CG10221_CG10371_3_3R
CG12244_CG2200_3_X
CG14436_CG2124_3_X
CG1490_CG8607_11_3L
CG13154_CG8834_11_2R
CG3173_CG16786_2_2R
CG7609_CG6011_3_3R
CG14164_CG5481_12_2L
CG32676_CG11095_11_X
CG11791_CG11839_2_3R
CG4190_CG10222_11_3L
CG1824_CG32654_3_X
CG31991_CG13280_2_2L
CG14787_CG15776_11_X
CG9326_CG17905_3_2L
CG32409_CG13288_11_3L
CG8084_CG13742_2_2R
CG2042_CG18660_3_2L
CG13609_CG33106_3_3R
CG30424_CG2746_12_2R
CG2938_CG1422_3_X
CG4606_CG10405_3_3R
CG34035_CG2152_2_3R
CG7977_CG7980_12_3L
CG9304_CG30401_2_2R
CG12812_CG12809_3_3R
CG4579_CG10234_11_2L
CG30420_CG9047_11_2R
CG2019_CG14676_3_3R
CG30011_CG12917_11_2R
CG4041_CG6903_3_X
CG9326_CG9324_2_2R
CG3528_CG3515_12_2L
CG3149_CG1632_3_X
CG14911_CG10147_2_3L
CG3893_CG3902_11_3L
CG15479_CG31728_3_2L
CG32245_CG7524_2_3L
CG8606_CG8605_3_3L
CG2072_CG1975_3_2R
CG8968_CG8318_11_3R
CG14803_CG14816_2_X
CG13886_CG6038_3_3L
CG14767_CG8411_3_2L
CG5201_CG3983_2_3R
CG32315_CG12019_3_3L
CG7175_CG7993_3_3R
CG32770_CG6927_11_X
CG4968_CG5387_2_2L
CG2233_CG32656_3_X
CG12534_CG8944_2_X
CG13423_CG30151_3_2R
CG2086_CG7930_11_3L
CG16940_CG13877_11_3L
CG8327_CG17521_3_3R
CG8078_CG8777_3_2L
CG5303_CG11061_2_2R
CG3187_CG4119_3_X
CG33172_CG8578_2_X
CG32796_CG33950_12_X
CG1671_CG1516_2_2R
CG10470_CG10655_2_2L
CG31937_CG17646_11_2L
CG4573_CG4561_12_3L
CG11101_CG17800_2_2L
CG13825_CG4449_12_3R
CG5970_CG13329_3_2R
CG15684_CG4570_12_3R
CG5262_CG7095_11_4
CG5791_CG13407_11_3R
CG31496_CG5247_11_3R
CG6554_CG4082_3_3R
CG6171_CG5248_3_3R
CG7411_CG7432_11_3R
CG12124_CG12058_3_X
CG12199_CG32533_2_X
CG3700_CG3820_2_2R
CG10289_CG10584_3_3L
CG3910_CG12811_2_3R
CG9858_CG9856_12_2R
CG7565_CG13680_3_3L
CG12933_CG12932_11_2R
CG2960_CG7200_2_2L
CG12375_CG9209_12_X
CG5052_CG3766_2_2L
CG6766_CG6785_12_2L
CG9240_CG9245_12_X
CG13726_CG6479_11_3L
CG17325_CG10600_11_2L
CG10904_CG3167_2_2R
CG14445_CG3621_12_X
CG5905_CG14194_2_X
CG32774_CG15579_12_X
CG12299_CG17124_2_2L
CG10413_CG10333_3_2L
CG1938_CG11105_2_X
CG7115_CG7111_2_2L
CG5227_CG7274_3_X
CG30466_CG8204_2_2R
CG5958_CG5973_3_2L
CG9628_CG4879_2_3L
CG9907_CG1560_2_X
CG7457_CG5215_3_3L
CG4572_CG10913_3_2R
CG8483_CG8476_12_3R
CG5683_CG5069_2_3L
CG7099_CG9282_2_2L
CG31989_CG14016_2_2L
CG3394_CG3401_11_2R
CG18549_CG5333_11_3R
CG5675_CG14770_11_X
CG10280_CG10287_12_3R
CG3697_CG2982_3_X
CG8975_CG8972_12_2R
CG4813_CG17618_3_3R
CG10591_CG10590_12_3L
CG14297_CG16740_11_3R
CG2658_CG2662_3_X
CG8788_CG8055_2_2R
CG4008_CG13120_2_2L
CG11177_CG12175_2_X
CG8636_CG2061_12_X
CG18345_CG1688_2_2R
CG32808_CG32945_2_X
CG9696_CG15666_11_2R
CG1354_CG8591_11_3L
CG30361_CG14748_12_2R
CG5676_CG5102_12_2L
CG8023_CG32364_3_3L
CG9820_CG5357_11_2R
CG32647_CG32648_12_X
CG14818_CG3135_12_X
CG3654_CG32037_2_3L
CG1677_CG14621_12_X
CG15733_CG12720_11_X
CG32062_CG14151_2_3L
CG11141_CG11127_3_2R
CG33650_CG33649_12_2L
CG8497_CG8509_11_X
CG4004_CG3989_2_X
CG5937_CG32779_11_X
CG6951_CG17149_2_3L
CG9650_CG1677_2_X
CG6927_CG32772_11_X
CG15579_CG32774_3_X
CG3738_CG10262_12_2L
CG9242_CG31627_2_2R
CG15161_CG10882_11_2L
CG15482_CG9426_12_2L
CG4758_CG13131_2_2L
CG9050_CG13992_12_2L
CG31030_CG31028_12_3R
CG8580_CG32380_11_3L
CG3014_CG18268_12_3R
CG9172_CG15811_2_X
CG10660_CG10657_12_3L
CG3359_CG14734_12_3R
CG33096_CG11791_11_3R
CG2909_CG2227_2_X
CG4933_CG4893_2_3L
CG6298_CG6292_12_3L
CG13072_CG5018_11_3L
CG33969_CG5408_12_3L
CG10334_CG10364_3_2R
CG10176_CG10275_2_2L
CG12996_CG5424_11_X
CG11100_CG32461_2_3L
CG15720_CG18646_11_X
CG30173_CG3065_2_2R
CG5387_CG5091_3_2L
CG12697_CG9126_3_X
CG6859_CG6869_11_3L
CG10231_CG15160_3_2L
CG2304_CG1897_3_3R
CG33554_CG10392_12_2R
CG3040_CG1591_3_X
CG30050_CG8515_11_2R
CG3479_CG4218_3_2L
CG8643_CG12954_3_2R
CG10335_CG4300_12_3L
CG7405_CG7407_11_3L
CG10850_CG14981_2_3L
CG1519_CG1671_3_2R
CG12092_CG10998_2_X
CG1077_CG15585_11_3R
CG1468_CG9686_11_X
CG12000_CG16708_12_3R
CG31670_CG10908_3_2L
CG8578_CG16952_12_X
CG3635_CG5929_2_2L
CG9056_CG15916_3_X
CG18780_CG15797_12_X
CG14435_CG3527_12_X
CG7753_CG1600_12_2R
CG12530_CG14231_2_X
CG3457_CG3456_11_X
CG2675_CG2677_3_X
CG9660_CG12512_2_2L
CG3665_CG1666_2_X
CG5274_CG7611_12_3L
CG17896_CG3981_3_X
CG31623_CG8666_12_2L
CG32131_CG13737_3_3L
CG14221_CG14211_3_X
CG18397_CG10428_3_2L
CG31976_CG11454_3_2L
CG11027_CG17469_11_4
CG31132_CG5728_2_3R
CG10990_CG32625_12_X
CG5888_CG4952_12_2R
CG13952_CG1916_11_2R
CG3697_CG32774_11_X
CG3332_CG30466_12_2L
CG1883_CG9737_12_3R
CG15506_CG1963_11_3R
CG6716_CG5325_3_2L
CG10373_CG10372_12_2R
CG7760_CG15704_3_2R
CG15570_CG15573_2_X
CG12917_CG33478_11_2R
CG3953_CG8161_3_3R
CG5545_CG6870_2_2L
CG7955_CG13927_2_3L
CG32792_CG12576_2_X
CG13933_CG2021_3_3L
CG10653_CG31800_12_2R
CG8764_CG8657_3_2R
CG16708_CG31542_3_3R
CG7589_CG7580_11_3L
CG3307_CG8538_2_3R
CG8636_CG10742_12_X
CG31550_CG31547_2_3R
CG6193_CG5510_2_3R
CG13972_CG12885_3_3R
CG18604_CG15073_11_2R
CG12031_CG13893_2_3L
CG5277_CG31715_12_2L
CG15760_CG12175_11_X
CG10723_CG13970_2_2R
CG8998_CG30101_3_2R
CG4972_CG5363_3_2L
CG4217_CG5412_3_3R
CG9894_CG9960_2_2L
CG11375_CG5807_12_3R
CG15130_CG2493_12_2L
CG5258_CG5272_12_3L
CG1747_CG17051_11_X
CG10364_CG10268_2_2L
CG6718_CG8108_3_3L
CG6756_CG6766_12_2L
CG6533_CG5939_2_3L
CG2380_CG2381_3_4
CG4858_CG4786_2_3L
CG6451_CG6833_3_3L
CG15733_CG2233_3_X
CG2102_CG18764_12_3R
CG9366_CG13626_11_3R
CG18102_CG9096_2_X
CG2709_CG12056_3_X
CG12921_CG1362_2_2R
CG4184_CG4427_2_2L
CG7047_CG9018_11_3L
CG2530_CG12007_3_3R
CG33720_CG14880_2_3R
CG31812_CG17161_12_2R
CG12826_CG1577_12_2L
CG4648_CG11620_12_2L
CG8831_CG33672_3_2R
CG5069_CG18647_12_3L
CG8852_CG15415_2_2L
CG5978_CG6416_3_3L
CG13594_CG4781_12_2R
CG4483_CG11010_12_3L
CG17117_CG14688_12_3R
CG10424_CG14079_3_3L
CG15382_CG3166_2_2L
CG7178_CG15064_3_X
CG7466_CG3332_12_2L
CG15180_CG1315_12_3R
CG13676_CG4597_12_3L
CG7162_CG14577_3_3L
CG15459_CG15458_12_X
CG3068_CG31211_3_3R
CG4209_CG10706_11_X
CG10825_CG7156_3_3R
CG1483_CG5196_3_3R
CG1708_CG11107_3_2L
CG8044_CG8038_12_3L
CG11875_CG31390_11_3R
CG10629_CG10626_12_3L
CG7616_CG14142_11_3L
CG14379_CG8823_2_3R
CG13783_CG2837_3_2L
CG9968_CG1492_3_X
CG6534_CG18139_12_3R
CG9715_CG9951_11_3L
CG11070_CG13771_2_2L
CG13923_CG12023_11_3L
CG13425_CG30147_2_2R
CG6768_CG6534_12_3R
CG6811_CG5642_2_3L
CG6428_CG6414_12_X
CG3024_CG9900_3_X
CG31226_CG2201_2_2L
CG10419_CG14082_12_3L
CG9397_CG15233_2_2R
CG5640_CG5603_2_2L
CG14507_CG14508_3_3R
CG8325_CG17994_11_2L
CG8671_CG18362_2_2L
CG3743_CG3911_2_3L
CG33558_CG3567_12_2L
CG33671_CG33672_12_2R
CG31510_CG11844_3_3R
CG2706_CG2707_11_X
CG4069_CG32654_3_X
CG11077_CG11076_12_X
CG14541_CG8968_11_3R
CG33250_CG4166_11_3L
CG11835_CG18156_12_2L
CG3638_CG3626_11_X
CG7149_CG15483_2_2L
CG1273_CG1311_11_3L
CG32029_CG13305_2_3L
CG11819_CG6422_12_3R
CG14747_CG14752_3_2R
CG3708_CG3706_12_X
CG12792_CG7791_2_2R
CG7424_CG7466_3_2L
CG32702_CG9723_11_X
CG8666_CG2042_2_2L
CG8188_CG5884_3_X
CG12565_CG14476_12_X
CG4742_CG11411_3_X
CG5639_CG5634_12_3R
CG4400_CG4645_3_X
CG6369_CG6422_12_3R
CG9138_CG13776_3_2L
CG10309_CG14879_2_3R
CG5657_CG17202_3_3R
CG6538_CG11851_3_3R
CG2999_CG13871_11_4
CG31743_CG10954_3_2L
CG6654_CG4210_3_3R
CG13591_CG11041_3_2R
CG5694_CG5300_2_2L
CG11880_CG11881_2_3R
CG1098_CG2091_2_3R
CG18265_CG7603_11_3L
CG33182_CG4062_3_2R
CG13633_CG13631_3_3R
CG11312_CG9985_12_2R
CG6067_CG3726_3_X
CG1553_CG3565_12_2R
CG5226_CG13344_3_2R
CG6756_CG6770_12_2L
CG13814_CG17233_12_3L
CG1854_CG1851_12_2R
CG3158_CG31150_2_3R
CG10542_CG32386_11_3L
CG15543_CG1322_11_3R
CG13472_CG14100_3_3L
CG6198_CG5515_2_3R
CG7672_CG7675_12_3R
CG31038_CG15517_2_3R
CG32687_CG33175_12_X
CG2108_CG14674_3_3R
CG7706_CG7708_11_3R
CG17052_CG17058_11_X
CG13671_CG7194_2_3L
CG6311_CG10308_2_3L
CG13140_CG33304_11_2L
CG11508_CG2163_3_2R
CG34011_CG7238_11_2L
CG17046_CG3186_12_3L
CG15302_CG15304_3_X
CG10576_CG5495_3_3L
CG8953_CG18622_12_3R
CG4692_CG1891_3_2R
CG31773_CG5010_12_X
CG14416_CG14417_12_X
CG5486_CG2162_3_3L
CG33640_CG9263_2_2L
CG11763_CG12892_2_2R
CG12754_CG14468_2_2L
CG32543_CG12149_11_4
CG15081_CG13531_12_2R
CG12911_CG12910_11_2R
CG6899_CG12680_11_X
CG11679_CG14444_3_X
CG4071_CG15914_3_2R
CG7925_CG17717_12_X
CG1064_CG2128_2_3R
CG10641_CG15168_3_2R
CG15367_CG9034_2_X
CG5575_CG11303_11_2R
CG12594_CG9495_2_3R
CG1847_CG14408_12_X
CG13005_CG4805_11_X
CG10284_CG1024_2_3R
CG4402_CG34029_12_2R
CG6764_CG5276_3_3R
CG8791_CG30381_2_2R
CG7742_CG15405_11_2L
CG3502_CG9863_3_2R
CG1895_CG9053_3_X
CG17219_CG11024_11_2L
CG5807_CG5808_12_3R
CG15871_CG11674_12_X
CG9147_CG9150_2_2L
CG16717_CG8308_11_3L
CG2275_CG1381_2_2R
CG15130_CG6094_3_2L
CG7988_CG10825_2_3R
CG18255_CG15699_12_2R
CG1783_CG1793_12_4
CG33116_CG13082_11_2R
CG33936_CG9996_11_3R
CG12565_CG6899_3_X
CG5025_CG5366_11_2L
CG1263_CG1044_11_3L
CG2152_CG5874_3_3R
CG1943_CG7044_3_3R
CG5320_CG12268_12_3R
CG6382_CG5421_2_2L
CG14021_CG17261_12_2L
CG16899_CG11839_11_3R
CG4751_CG17018_12_2L
CG1901_CG11360_2_4
CG30080_CG30089_3_2R
CG9163_CG12697_3_X
CG1710_CG2052_2_4
CG7757_CG8025_2_3L
CG33473_CG13232_3_2R
CG8704_CG8705_3_2R
CG8290_CG8975_2_2R
CG12400_CG12399_12_2L
CG2677_CG2680_2_X
CG14728_CG6962_2_3R
CG6966_CG31304_12_3R
CG15609_CG9865_2_2R
CG4264_CG6563_3_3R
CG5949_CG6017_3_3L
CG1429_CG15863_12_2R
CG13747_CG8196_2_2R
CG12420_CG12817_2_3R
CG4159_CG5206_3_3R
CG13715_CG32234_12_3L
CG3654_CG32036_2_3L
CG7347_CG32195_11_3L
CG5842_CG10847_3_3L
CG8712_CG11210_3_2L
CG5029_CG3626_3_X
CG7734_CG9084_2_2R
CG32683_CG15302_12_X
CG15429_CG3048_11_2L
CG32307_CG15822_12_3L
CG13889_CG13890_11_3L
CG9393_CG8228_3_3R
CG7654_CG7749_3_3L
CG1884_CG1874_12_2L
CG10536_CG1675_3_2L
CG11254_CG14450_2_3L
CG1429_CG15863_12_2L
CG13745_CG13748_3_2L
CG9379_CG9381_12_3R
CG14365_CG9322_11_3R
CG6310_CG1140_3_3L
CG3183_CG3273_3_2L
CG14326_CG14327_2_3R
CG10110_CG8787_3_2R
CG8327_CG9495_2_3R
CG11398_CG3203_2_X
CG5611_CG5588_3_3R
CG12085_CG12086_12_3L
CG17492_CG10449_11_2L
CG8707_CG30373_12_2L
CG5854_CG31142_3_3R
CG13480_CG34039_3_3L
CG3262_CG1344_3_2L
CG11411_CG32679_11_X
CG10108_CG8448_11_2R
CG30431_CG8335_12_2L
CG1362_CG12920_3_2L
CG17648_CG15623_2_2L
CG33676_CG4067_11_3R
CG14262_CG14260_3_3R
CG30161_CG3683_3_2R
CG8271_CG8274_11_2R
CG9020_CG6354_3_3R
CG4655_CG4509_11_3R
CG9053_CG2222_3_X
CG32393_CG10107_12_3L
CG8315_CG8320_3_2R
CG3278_CG12775_2_2L
CG32666_CG1572_2_X
CG1406_CG1399_12_2L
CG32516_CG12102_2_X
CG10972_CG4866_2_2R
CG13726_CG6479_12_3L
CG18316_CG30372_2_2L
CG4261_CG31009_11_3R
CG3558_CG6746_2_2L
CG32037_CG3424_12_3L
CG2003_CG1487_2_3R
CG31463_CG9626_2_3R
CG2889_CG4617_3_X
CG18660_CG4079_12_2L
CG11360_CG1793_2_4
CG2543_CG11085_11_X
CG2961_CG32702_12_X
CG6053_CG11658_12_3L
CG8635_CG2411_3_2L
CG4141_CG5483_3_3R
CG4891_CG4892_11_2L
CG33977_CG9792_12_3R
CG12399_CG3488_3_2L
CG8770_CG8742_2_3L
CG5952_CG8927_3_3R
CG15438_CG15439_12_2L
CG5123_CG7341_2_3L
CG4076_CG6877_3_3L
CG9799_CG14375_12_3R
CG12204_CG32533_2_X
CG1800_CG9792_12_3R
CG33956_CG12068_11_3R
CG8918_CG5070_3_X
CG6357_CG4054_2_2R
CG4931_CG7939_3_3R
CG6613_CG13503_2_2R
CG6461_CG6470_12_X
CG8464_CG13408_3_3R
CG5646_CG5643_12_3R
CG9539_CG9537_3_2L
CG14396_CG9241_2_2R
CG16815_CG15479_2_2L
CG3413_CG5820_3_2R
CG15406_CG3277_11_2L
CG1911_CG7582_2_3R
CG11983_CG11984_2_3R
CG15717_CG32645_11_X
CG14847_CG14842_3_3R
CG33257_CG13037_11_3L
CG1810_CG12047_3_X
CG14550_CG6090_12_3R
CG15237_CG3450_12_2R
CG15351_CG1478_11_X
CG1749_CG32136_12_3L
CG33276_CG32171_12_3L
CG5381_CG5676_3_2L
CG13193_CG13192_11_2R
CG32230_CG32350_12_3R
CG10565_CG10581_11_3L
CG31062_CG13976_3_3R
CG10160_CG14911_3_3L
CG7447_CG7452_11_3L
CG11489_CG5837_2_3L
CG17666_CG32264_3_3L
CG3273_CG6191_3_2R
CG10234_CG9293_3_2L
CG33205_CG10574_2_3L
CG14283_CG32491_11_3R
CG17807_CG5179_12_2R
CG10149_CG30476_3_2R
CG7686_CG30015_12_2R
CG15036_CG11368_3_X
CG1753_CG18764_2_3R
CG31517_CG9926_2_3R
CG6675_CG3651_11_2L
CG31817_CG5813_12_2R
CG4210_CG10264_3_3R
CG4959_CG4894_3_2L
CG31108_CG13650_2_3R
CG8235_CG8232_3_2R
CG4610_CG4444_2_2R
CG31009_CG18041_2_3R
CG15653_CG9353_3_2R
CG10098_CG10068_2_3R
CG30389_CG8746_11_2R
CG17255_CG2889_12_X
CG5497_CG5493_12_2R
CG8250_CG18471_3_2R
CG13599_CG5854_11_3R
CG15701_CG7786_2_2R
CG8090_CG11807_3_2R
CG32775_CG3665_2_X
CG10919_CG3066_11_3R
CG31746_CG15157_12_2R
CG12892_CG5818_3_2L
CG5383_CG7071_3_3R
CG17054_CG4007_11_2R
CG7368_CG6091_2_3L
CG33336_CG17119_12_3R
CG8280_CG30038_2_2R
CG14948_CG9209_2_X
CG5965_CG14262_12_3R
CG32555_CG8211_12_X
CG1668_CG32505_2_X
CG8525_CG13154_2_2R
CG3429_CG32742_11_X
CG11416_CG12252_2_2R
CG17060_CG17065_2_X
CG6869_CG7003_2_3L
CG2540_CG12752_11_X
CG16912_CG3589_3_2R
CG2915_CG2910_3_2L
CG14928_CG6509_2_2L
CG1583_CG10761_2_X
CG32143_CG5048_11_3L
CG15554_CG1470_11_3R
CG3571_CG3313_12_3R
CG15226_CG11312_12_2R
CG3505_CG3508_11_3R
CG1624_CG1621_12_2R
CG13141_CG5045_3_2L
CG4683_CG5057_12_3L
CG16947_CG9531_12_2L
CG15631_CG15630_12_2L
CG3386_CG3371_12_3L
CG33279_CG8546_11_3L
CG9779_CG9791_3_3R
CG18596_CG31169_11_3R
CG14903_CG6379_2_X
CG8439_CG14748_12_2R
CG32529_CG10778_3_X
CG14164_CG6707_12_3L
CG1044_CG16984_11_3L
CG5969_CG5976_11_3L
CG31805_CG15134_3_2L
CG7893_CG32537_2_X
CG15729_CG1848_12_X
CG33519_CG11390_2_2R
CG13240_CG4901_3_2L
CG30194_CG9893_2_2R
CG18508_CG4015_12_X
CG33526_CG31666_12_2L
CG10176_CG10275_2_2R
CG3436_CG33635_2_2L
CG11306_CG11471_12_3L
CG12697_CG9172_2_X
CG1451_CG31110_3_3R
CG8245_CG11377_12_2L
CG12003_CG12004_11_3L
CG34025_CG32076_3_3L
CG3808_CG18136_12_3L
CG3149_CG3706_11_X
CG12821_CG18654_2_2L
CG6727_CG6741_11_2R
CG32163_CG17035_2_3L
CG7319_CG6038_2_3L
CG7841_CG17962_3_3L
CG6734_CG6756_12_2L
CG6321_CG14145_3_3L
CG3736_CG3558_3_2L
CG13011_CG9703_2_X
CG17841_CG2221_3_X
CG12132_CG14270_3_X
CG30264_CG13531_2_2R
CG4453_CG11654_3_X
CG14430_CG2977_2_X
CG18128_CG11299_3_2R
CG10417_CG3107_12_2R
CG3812_CG1826_3_X
CG7995_CG13921_11_3L
CG12021_CG1935_2_3L
CG12253_CG6141_2_2L
CG1009_CG12090_2_3L
CG15262_CG15259_2_2L
CG11607_CG13996_3_2L
CG3557_CG9887_3_2L
CG3696_CG11606_12_2L
CG33228_CG3691_3_2R
CG2121_CG2038_3_2R
CG16984_CG12182_2_3L
CG4453_CG11940_11_X
CG3407_CG17209_12_2L
CG13745_CG33680_11_2R
CG1762_CG9265_2_2L
CG12833_CG11084_11_2L
CG8778_CG10737_12_2R
CG5745_CG7034_2_3R
CG12016_CG11526_2_3L
CG32843_CG17048_12_2R
CG7101_CG7332_3_X
CG2238_CG31619_3_2L
CG9160_CG13914_11_3L
CG12948_CG8402_3_3R
CG4114_CG13691_3_2L
CG15439_CG15433_2_2L
CG32464_CG11999_12_3R
CG8996_CG15459_11_2R
CG5441_CG5447_11_3R
CG5996_CG31738_2_2R
CG11786_CG11790_11_3R
CG31812_CG17996_2_2L
CG14925_CG6488_12_2L
CG15356_CG15362_3_2L
CG7885_CG8038_12_2L
CG14229_CG12530_3_X
CG8070_CG8069_3_2R
CG12035_CG7194_11_3L
CG12238_CG12235_3_X
CG9948_CG10075_2_3L
CG17570_CG12617_3_2R
CG17364_CG8947_3_3L
CG13676_CG32036_12_3L
CG12084_CG12085_12_3L
CG5193_CG5203_3_2L
CG12548_CG3305_2_2R
CG14050_CG4199_3_X
CG8070_CG8069_3_2L
CG32654_CG1463_2_X
CG17768_CG5198_3_2L
CG1514_CG15329_2_X
CG10367_CG10225_2_3R
CG13607_CG5463_12_3R
CG5077_CG4360_2_3R
CG12372_CG12765_3_2R
CG17687_CG14112_11_3L
CG16779_CG14509_2_3R
CG16965_CG6686_2_2L
CG9441_CG9450_11_2R
CG10281_CG10277_11_3R
CG11377_CG31862_3_2L
CG2112_CG1971_3_3R
CG13500_CG13501_12_2R
CG9813_CG32854_12_3R
CG7266_CG13454_2_3L
CG1424_CG11077_12_X
CG1598_CG2105_3_2L
CG7795_CG7787_3_2L
CG32039_CG12093_11_3L
CG30015_CG30016_3_2R
CG4810_CG3809_3_3R
CG14314_CG7183_2_3R
CG10072_CG14077_3_3L
CG31950_CG17492_2_2L
CG18572_CG13012_2_X
CG3018_CG11840_12_2L
CG4665_CG4195_3_3L
CG1908_CG1397_2_X
CG32711_CG11190_12_X
CG10268_CG17834_2_2L
CG6222_CG15717_3_X
CG5685_CG5697_11_3R
CG12344_CG7686_12_2R
CG8197_CG8084_3_2L
CG31817_CG32635_3_X
CG18584_CG15236_11_2R
CG1641_CG1639_12_X
CG13566_CG3029_3_2R
CG32772_CG4078_2_X
CG3915_CG3955_12_2R
CG12109_CG12154_12_X
CG10289_CG7376_3_3L
CG9769_CG9761_12_3R
CG32543_CG11759_2_X
CG6438_CG6425_12_3R
CG14211_CG3780_2_X
CG32119_CG4307_2_3R
CG17870_CG4001_11_2R
CG6043_CG9414_2_2L
CG7199_CG33214_12_3L
CG2701_CG12149_3_X
CG14881_CG10406_2_3R
CG5829_CG5832_11_3R
CG12617_CG10076_11_2R
CG33519_CG3121_3_2R
CG11516_CG11517_11_3R
CG8733_CG8727_12_3L
CG7356_CG7367_2_2L
CG15918_CG11395_11_2R
CG31460_CG31258_11_3R
CG9896_CG9895_12_2R
CG14476_CG15191_3_X
CG31619_CG2238_3_2R
CG10284_CG15811_3_3R
CG5693_CG31740_11_2L
CG3267_CG3265_11_2L
CG9968_CG32575_3_X
CG33051_CG33052_12_3L
CG12512_CG14020_3_2L
CG31257_CG31256_2_3R
CG7035_CG3000_2_X
CG3083_CG18627_3_2L
CG5656_CG5081_3_3L
CG14678_CG10279_12_3R
CG3028_CG15514_12_3R
CG10679_CG10637_12_2R
CG33316_CG10662_11_2R
CG1825_CG12927_2_2L
CG11455_CG3436_11_2L
CG11583_CG4086_12_3L
CG4995_CG5037_11_2L
CG34031_CG8210_2_3R
CG4281_CG7445_3_X
CG4786_CG4825_11_3L
CG8814_CG3083_2_2L
CG14947_CG6716_2_2L
CG3652_CG3054_3_2L
CG15561_CG1746_12_3R
CG5344_CG14709_3_3R
CG8295_CG1765_12_2R
CG2093_CG1363_2_2L
CG11839_CG9996_2_3R
CG9875_CG3496_2_2R
CG7510_CG17742_12_3L
CG13663_CG11851_3_3R
CG31743_CG6115_2_2L
CG14413_CG9411_3_X
CG10996_CG33174_3_X
CG5263_CG5087_3_3L
CG33289_CG7512_2_3L
CG31644_CG11034_12_2L
CG6896_CG18811_2_3L
CG1529_CG1740_3_X
CG8302_CG18255_2_2R
CG14180_CG3431_2_3L
CG1411_CG2926_2_3R
CG2972_CG5910_11_3L
CG10604_CG10538_12_2R
CG3308_CG10823_12_3R
CG12159_CG1877_3_2L
CG7950_CG7951_11_3R
CG5033_CG5036_11_2R
CG4978_CG5751_2_3L
CG9366_CG8149_3_3R
CG4911_CG4942_3_3L
CG5405_CG5933_3_3R
CG17646_CG17712_2_2L
CG7381_CG7091_3_3R
CG4061_CG4045_2_X
CG12162_CG2109_2_3R
CG14813_CG14814_12_X
CG15311_CG15309_2_X
CG4140_CG4185_3_2L
CG15406_CG33308_12_2L
CG3244_CG15629_3_2L
CG1839_CG2849_3_X
CG3085_CG9882_2_2R
CG7434_CG32675_3_X
CG32562_CG1691_2_X
CG6024_CG6004_12_3L
CG12125_CG7727_12_X
CG30492_CG17985_2_2R
CG6719_CG5247_3_3R
CG7206_CG18332_3_3L
CG15365_CG10970_12_X
CG2381_CG10811_2_4
CG6674_CG13076_3_3L
CG1633_CG2033_2_X
CG3180_CG14356_2_3R
CG9231_CG14100_3_3L
CG13519_CG30092_2_2R
CG11411_CG11409_2_X
CG4857_CG32775_11_X
CG10739_CG13086_11_2R
CG10897_CG9005_12_2R
CG32717_CG2147_11_X
CG8807_CG9372_3_3L
CG2182_CG1109_3_3R
CG34021_CG13245_11_2L
CG31798_CG31794_2_2L
CG11971_CG11975_3_3R
CG4065_CG3318_3_2R
CG5184_CG3962_2_3R
CG11786_CG7662_11_3R
CG13196_CG6568_11_2R
CG10152_CG10184_2_3R
CG15211_CG1691_2_X
CG7650_CG13449_12_3L
CG11665_CG1344_3_2R
CG15162_CG31790_2_2L
CG1572_CG3025_12_X
CG14230_CG14233_2_X
CG3469_CG8873_2_2L
CG2207_CG2201_11_2R
CG6105_CG12253_11_2L
CG32736_CG3032_2_X
CG8998_CG13196_12_2R
CG34019_CG14218_2_X
CG10263_CG10262_12_2L
CG7422_CG13685_3_3L
CG15481_CG31847_12_2L
CG10645_CG10642_12_3L
CG14591_CG7861_3_2R
CG4768_CG4756_12_X
CG2078_CG13739_12_2R
CG18090_CG14636_12_3R
CG5757_CG5098_3_2R
CG12943_CG8322_3_2R
CG6398_CG5227_3_X
CG7629_CG11018_11_3R
CG10756_CG10722_3_2R
CG1765_CG8345_3_2R
CG3779_CG3479_2_2L
CG18269_CG14396_11_2L
CG5838_CG4651_3_2L
CG10207_CG10209_12_2R
CG3760_CG15861_2_2R
CG32590_CG31716_2_2L
CG17509_CG8321_11_2R
CG9203_CG6340_3_X
CG15908_CG9410_11_2L
CG4719_CG5053_3_3R
CG12187_CG32296_12_3L
CG3024_CG7035_3_X
CG7457_CG8492_12_3L
CG10120_CG10909_12_3R
CG2699_CG11907_2_2L
CG13531_CG13942_3_2R
CG14853_CG4067_3_3R
CG8849_CG3469_3_2L
CG8599_CG8449_2_3R
CG10293_CG13408_11_3R
CG10888_CG5060_3_3R
CG6017_CG5830_2_3L
CG8636_CG13761_12_X
CG7466_CG14472_2_2L
CG10648_CG1871_2_X
CG2174_CG13367_3_X
CG17075_CG3345_3_2L
CG5684_CG8783_2_3L
CG3980_CG31752_12_2L
CG17184_CG17721_3_3R
CG4844_CG4847_11_2R
CG12128_CG1407_2_2L
CG1056_CG12585_3_3R
CG5671_CG5640_2_2L
CG10637_CG18398_3_2R
CG8612_CG14827_3_3L
CG2925_CG1088_3_3R
CG7033_CG1504_3_X
CG11851_CG10421_2_3R
CG7576_CG12309_3_2R
CG13888_CG13889_11_3L
CG6148_CG12279_11_3R
CG13330_CG33528_2_2R
CG1484_CG1745_11_X
CG2980_CG8520_3_2R
CG15811_CG1167_3_3L
CG32244_CG7525_12_3L
CG14079_CG11577_3_3L
CG8834_CG8520_3_2R
CG33151_CG33150_3_2R
CG14943_CG14944_12_2L
CG3874_CG32176_3_3L
CG4579_CG4584_11_2L
CG2194_CG12119_12_X
CG1342_CG31010_2_3R
CG31465_CG17820_2_3R
CG9403_CG3152_2_2R
CG9160_CG32113_3_3L
CG13025_CG9705_3_3L
CG7004_CG34018_11_3L
CG32593_CG9009_2_X
CG33113_CG3887_3_2L
CG10372_CG10346_3_2R
CG14949_CG1143_3_3L
CG9920_CG9918_12_3R
CG7739_CG12189_12_3L
CG15889_CG8599_3_3R
CG4677_CG33336_12_3R
CG10147_CG8270_3_3L
CG11966_CG2666_3_3R
CG15422_CG31752_3_2L
CG6262_CG15711_2_2R
CG7238_CG11030_11_2L
CG1965_CG4596_12_3R
CG7097_CG7137_11_2R
CG8529_CG12369_11_2R
CG12213_CG10007_12_3R
CG6179_CG33263_11_3L
CG8177_CG14168_2_3L
CG14401_CG31675_12_2R
CG1609_CG11337_2_3R
CG11658_CG7319_3_3L
CG12799_CG31544_11_3R
CG1298_CG33996_12_2R
CG5708_CG31716_12_2L
CG6589_CG9528_11_2L
CG2924_CG2918_12_X
CG11856_CG2926_3_3R
CG6233_CG11793_3_3L
CG5889_CG5896_11_3R
CG12851_CG2765_2_2R
CG9630_CG7508_3_3R
CG31997_CG33978_12_4
CG5828_CG4230_11_2L
CG1138_CG1315_12_3R
CG15922_CG5191_3_3R
CG4247_CG4264_11_3R
CG3171_CG15778_3_X
CG3004_CG12141_12_X
CG11779_CG5558_12_3R
CG34007_CG15475_11_2R
CG12856_CG10200_11_2R
CG10803_CG11710_3_X
CG33278_CG33279_11_3L
CG12008_CG6053_12_3L
CG7889_CG32604_3_X
CG1490_CG11436_3_X
CG1874_CG1884_11_2R
CG9070_CG9067_12_2R
CG11008_CG34017_11_3L
CG9996_CG11920_3_3R
CG3092_CG30412_11_2R
CG5660_CG32181_12_3L
CG12624_CG12623_12_X
CG33052_CG32174_12_3L
CG4752_CG10527_12_2R
CG3054_CG33003_11_2L
CG4949_CG8945_2_X
CG3228_CG3218_3_X
CG6406_CG6401_12_2R
CG18437_CG5590_11_3R
CG9554_CG9595_12_2L
CG7265_CG7262_12_3R
CG14817_CG11679_3_X
CG5446_CG6388_3_2L
CG11526_CG17248_12_3L
CG4924_CG30105_2_2R
CG34053_CG9307_11_3R
CG7435_CG9601_2_3R
CG1977_CG32315_12_3L
CG9895_CG2956_3_2R
CG12541_CG2904_11_X
CG11471_CG8001_3_3L
CG3639_CG15880_2_2L
CG3058_CG15431_2_2L
CG11258_CG11268_3_3L
CG7414_CG32448_2_3L
CG5728_CG6413_3_3R
CG12299_CG6729_2_2L
CG4444_CG12489_12_2R
CG9990_CG9995_11_3R
CG6547_CG13663_11_3R
CG11505_CG14959_11_3L
CG12994_CG5613_3_X
CG18375_CG15660_3_2R
CG17998_CG11335_2_3R
CG7459_CG9610_2_3R
CG14221_CG15601_11_X
CG8461_CG8279_12_3R
CG2706_CG32779_3_X
CG33479_CG30338_3_2R
CG9071_CG18506_11_2R
CG4376_CG4380_12_X
CG7184_CG12477_12_3L
CG31081_CG14242_11_3R
CG3830_CG3845_11_2R
CG7776_CG10897_2_2R
CG1017_CG1960_2_3L
CG14620_CG1771_3_X
CG3593_CG6930_12_3R
CG11024_CG7371_2_2L
CG11172_CG12176_2_X
CG5518_CG14252_11_3R
CG5555_CG31475_3_3R
CG8021_CG9741_2_3R
CG33554_CG3136_2_2L
CG2931_CG1081_3_3R
CG32491_CG6819_3_3R
CG13672_CG33274_11_3L
CG14071_CG12517_12_2L
CG2263_CG2129_3_X
CG9194_CG9128_11_3L
CG17386_CG10108_2_2R
CG12056_CG2259_12_X
CG7742_CG15625_11_2L
CG30401_CG33227_12_2R
CG13421_CG13426_2_2R
CG8977_CG14906_2_3R
CG6189_CG32732_3_X
CG10014_CG17645_11_3R
CG32803_CG32801_12_X
CG4521_CG9723_2_X
CG4583_CG11447_3_3R
CG7863_CG7865_2_2L
CG6203_CG3940_3_3R
CG9067_CG13221_3_2R
CG12876_CG12878_3_3R
CG33126_CG7420_12_2L
CG8243_CG30291_3_2R
CG8978_CG7291_3_2L
CG11340_CG11339_3_3R
CG6073_CG6069_12_3R
CG17223_CG3542_3_2L
CG11742_CG31453_2_3R
CG32068_CG32067_11_3L
CG6718_CG13913_12_3L
CG10089_CG32130_3_3L
CG18408_CG3298_2_2L
CG13365_CG17828_3_X
CG11988_CG11990_3_3R
CG3989_CG4041_2_X
CG15335_CG2116_3_X
CG6519_CG6524_11_3L
CG2851_CG13689_3_2L
CG7351_CG18815_11_3L
CG33964_CG8457_11_2R
CG1882_CG1548_2_2R
CG8781_CG11121_3_2R
CG10667_CG1600_12_2R
CG3194_CG3271_3_2R
CG9214_CG12507_12_X
CG17378_CG31619_2_2L
CG13925_CG12361_11_3L
CG16973_CG1263_3_3L
CG12985_CG32541_11_X
CG3287_CG18584_11_2R
CG10992_CG11103_3_X
CG8205_CG8207_12_2R
CG9318_CG2637_3_2L
CG12765_CG8078_3_2R
CG13431_CG13432_12_2R
CG8186_CG8190_11_2R
CG11882_CG1721_3_3R
CG11172_CG11176_3_X
CG3028_CG9925_2_3R
CG6860_CG31784_11_2L
CG4511_CG5175_3_3R
CG14468_CG7897_12_2L
CG6803_CG4154_3_3R
CG4257_CG14506_2_3R
CG15015_CG14992_12_3L
CG1976_CG31000_2_3R
CG30007_CG17034_11_2R
CG33158_CG32158_2_3L
CG13207_CG13206_12_2R
CG40169_CG3975_11_2L
CG32677_CG32676_2_X
CG1832_CG15216_2_2R
CG1885_CG7744_12_X
CG5290_CG8127_12_3L
CG12581_CG5909_3_3R
CG16801_CG8166_11_2R
CG32732_CG7413_11_X
CG1511_CG1901_2_4
CG32688_CG12643_12_X
CG17470_CG15377_2_2L
CG5442_CG6382_3_2L
CG12002_CG1244_3_3L
CG7889_CG7992_2_X
CG11176_CG2691_2_X
CG33229_CG34018_2_3L
CG12775_CG3278_3_2L
CG4983_CG12602_11_2L
CG6348_CG9020_2_3R
CG5385_CG5384_12_2L
CG15489_CG5525_2_2L
CG3817_CG7014_2_3R
CG3163_CG3832_3_2R
CG7420_CG7428_12_2L
CG3163_CG3060_12_2R
CG3268_CG3267_11_2L
CG12664_CG7065_3_X
CG3379_CG7886_2_3R
CG18661_CG3938_12_2L
CG3277_CG3326_2_2L
CG5186_CG8430_11_2R
CG11152_CG11148_12_4
CG17922_CG30403_12_2R
CG3169_CG13604_11_3R
CG12873_CG12426_12_3R
CG13882_CG1225_11_3L
CG13298_CG10236_12_3L
CG4747_CG4758_11_2L
CG3041_CG5374_3_3R
CG6718_CG10574_3_3L
CG7518_CG31342_12_3R
CG10171_CG10191_12_3L
CG7748_CG31111_2_3R
CG33505_CG10228_12_2R
CG9063_CG9054_3_3L
CG10959_CG10763_2_X
CG18135_CG3808_12_3L
CG14749_CG8635_2_2R
CG12199_CG8288_12_X
CG1239_CG2100_2_3R
CG4995_CG4972_2_2L
CG6345_CG14680_3_3R
CG12821_CG7736_12_2R
CG17768_CG4064_12_X
CG9619_CG9670_3_3L
CG7625_CG7619_12_3L
CG12904_CG12902_12_2R
CG1743_CG11727_2_X
CG9335_CG9333_3_2L
CG32937_CG16899_12_3R
CG10722_CG10757_2_2R
CG6930_CG17360_12_3R
CG12065_CG12118_11_X
CG6806_CG10931_3_2R
CG8397_CG8399_3_2R
CG13788_CG3077_12_2L
CG7337_CG33673_2_2L
CG5039_CG4743_2_3R
CG2647_CG2650_2_X
CG8339_CG18769_11_3L
CG2125_CG2168_11_4
CG32647_CG3835_11_X
CG5928_CG4690_2_X
CG9395_CG9377_12_2L
CG32808_CG14779_3_X
CG30390_CG10071_3_2R
CG1625_CG1623_12_2L
CG4001_CG11866_11_2R
CG17064_CG6061_2_2R
CG18402_CG6376_12_3R
CG7828_CG12191_2_3L
CG3515_CG5828_12_2L
CG6004_CG6024_3_3L
CG12792_CG7882_2_2R
CG17904_CG17905_11_2L
CG11567_CG9506_11_2L
CG6093_CG6105_12_2L
CG6671_CG30481_3_2R
CG8936_CG5004_3_X
CG15684_CG5077_11_3R
CG4609_CG4672_3_3L
CG10263_CG4152_3_2L
CG7156_CG31196_3_3R
CG15896_CG3697_3_X
CG6856_CG6852_11_3L
CG8525_CG5625_11_2R
CG5855_CG4274_3_2L
CG10083_CG10741_3_3L
CG6822_CG6831_11_3L
CG14662_CG10395_3_2R
CG5844_CG18549_11_3R
CG32540_CG7058_3_X
CG2972_CG2974_2_X
CG5393_CG5403_11_2R
CG5060_CG5067_11_3R
CG5890_CG6120_2_3R
CG2457_CG15221_3_X
CG2120_CG2262_2_X
CG9924_CG3050_3_3R
CG5059_CG5047_12_3L
CG5987_CG5974_12_3R
CG10855_CG17666_2_3L
CG2174_CG14206_3_X
CG2945_CG17131_3_X
CG18316_CG5640_11_2L
CG8680_CG14035_3_2L
CG1806_CG1492_2_X
CG33193_CG6697_3_3R
CG32795_CG2759_12_X
CG5913_CG5948_11_3R
CG9075_CG9078_11_2L
CG30274_CG30264_11_2R
CG5939_CG13306_12_3L
CG7706_CG6019_3_3R
CG17275_CG3822_12_3R
CG18682_CG2171_12_3R
CG9752_CG30387_3_2R
CG11788_CG9036_12_2R
CG10139_CG3441_12_2R
CG2970_CG13566_2_2R
CG4795_CG4810_12_3R
CG13992_CG9553_12_2L
CG13492_CG13493_12_2R
CG31317_CG7073_11_3R
CG9467_CG9461_12_3R
CG9623_CG1847_3_X
CG12820_CG30377_3_2R
CG10406_CG12753_12_3R
CG18643_CG6728_3_3R
CG3162_CG13548_11_2R
CG12826_CG11237_2_2R
CG10428_CG10679_2_2L
CG11909_CG10772_12_3R
CG11086_CG1850_2_2R
CG30023_CG7759_3_2R
CG6094_CG7384_2_2L
CG14080_CG6818_3_3L
CG9771_CG1059_3_3R
CG8779_CG17521_2_3L
CG15909_CG9422_11_2L
CG3274_CG3174_2_2R
CG15634_CG15633_11_2L
CG17737_CG11505_11_3L
CG8489_CG31319_12_3R
CG8557_CG12432_12_X
CG13441_CG13438_3_2R
CG2253_CG5941_3_X
CG6124_CG6074_12_3R
CG11156_CG10986_2_X
CG8264_CG7039_3_X
CG14734_CG3132_3_3R
CG32096_CG6928_12_3L
CG15117_CG15111_12_2R
CG2125_CG2168_12_4
CG8639_CG14750_11_2R
CG9293_CG7099_3_2L
CG32242_CG32244_12_3L
CG1236_CG17282_3_3R
CG13532_CG3682_11_2R
CG14408_CG14411_3_X
CG30079_CG30078_12_2R
CG4521_CG5966_12_X
CG10132_CG10166_2_2R
CG6964_CG6906_2_3L
CG13424_CG33472_11_2R
CG6318_CG11906_3_2R
CG2961_CG14741_12_X
CG10602_CG10603_12_2R
CG9031_CG18507_3_2L
CG31800_CG17492_3_2L
CG1411_CG1081_3_3R
CG5915_CG33108_11_3R
CG5676_CG5671_12_2L
CG6479_CG13725_2_3L
CG31692_CG10604_12_2L
CG1634_CG12113_2_X
CG14085_CG14086_11_3L
CG15766_CG3033_12_X
CG7985_CG14314_11_3R
CG15766_CG2662_11_X
CG8004_CG7823_3_3L
CG1500_CG1806_3_X
CG6497_CG7605_12_3L
CG15792_CG8311_3_2R
CG4276_CG4258_12_2L
CG10017_CG31778_2_2L
CG11770_CG8248_2_2R
CG3331_CG6069_12_3R
CG10706_CG3249_2_X
CG7143_CG14562_3_3L
CG14781_CG33513_3_X
CG14517_CG1420_12_3R
CG3093_CG3740_2_X
CG10528_CG6116_3_2L
CG2249_CG1441_12_2R
CG5147_CG7654_2_3L
CG3269_CG3409_2_2L
CG15218_CG3651_2_2R
CG7918_CG7850_11_3R
CG6782_CG6783_12_3R
CG9236_CG10036_2_2R
CG11329_CG11181_2_2L
CG10997_CG11092_3_X
CG2310_CG11501_3_3R
CG31368_CG6971_2_3R
CG34022_CG6851_12_3L
CG4950_CG13065_3_3L
CG15743_CG15744_11_X
CG1912_CG7584_2_3R
CG8327_CG9429_11_3R
CG17018_CG3278_3_2R
CG11103_CG5055_3_X
CG3082_CG15080_2_2R
CG9224_CG12730_12_X
CG10540_CG15653_2_2R
CG30387_CG9754_2_2R
CG14999_CG1167_3_3L
CG7037_CG6983_2_3L
CG5380_CG31142_3_3R
CG6852_CG32226_3_3L
CG31628_CG31908_12_2L
CG15011_CG1309_3_3L
CG31392_CG6196_2_3R
CG17947_CG8383_2_3R
CG7254_CG11723_2_2L
CG33957_CG6945_12_3L
CG8433_CG10731_12_2R
CG15319_CG15046_12_X
CG6189_CG7113_3_X
CG17732_CG17666_11_3L
CG12134_CG2328_2_2R
CG4917_CG6958_3_3R
CG13076_CG6462_3_3L
CG10414_CG15161_12_2L
CG17104_CG7300_2_2L
CG13004_CG9086_2_X
CG9106_CG6428_3_X
CG5102_CG4908_12_2L
CG7770_CG7809_11_3L
CG8520_CG8525_11_2R
CG9915_CG33251_3_X
CG1702_CG11103_12_X
CG7338_CG12974_3_3L
CG4162_CG15256_11_2L
CG32243_CG6871_2_3L
CG17964_CG1651_2_4
CG5300_CG5313_11_2L
CG4942_CG4821_11_3L
CG31676_CG9333_3_2R
CG13277_CG17912_3_2L
CG6090_CG14544_3_3R
CG5915_CG5629_12_3R
CG6443_CG15618_3_2L
CG17036_CG12292_11_2L
CG8271_CG8986_2_2R
CG18783_CG9175_2_2L
CG15897_CG15749_12_X
CG8632_CG8776_2_2R
CG4930_CG4965_2_2L
CG1759_CG1768_12_2R
CG6659_CG6551_3_X
CG32447_CG11247_12_3L
CG7140_CG14561_3_3L
CG12111_CG12737_12_X
CG33251_CG3632_2_X
CG7231_CG9298_3_2L
CG6123_CG6106_3_X
CG14427_CG14426_11_X
CG3634_CG3680_3_3L
CG1454_CG1646_3_3R
CG1973_CG33956_11_3R
CG6106_CG6103_11_X
CG4995_CG5102_12_2L
CG8231_CG8239_11_X
CG14573_CG11247_3_3L
CG4279_CG9433_3_2R
CG14417_CG14418_12_X
CG33107_CG4317_3_X
CG14792_CG33513_12_X
CG16782_CG17867_3_X
CG8890_CG3792_3_2L
CG2720_CG2699_11_2L
CG4738_CG6258_2_2L
CG15010_CG1265_3_3L
CG4051_CG5532_3_2R
CG13280_CG13278_11_2R
CG1412_CG18492_3_X
CG3621_CG15894_11_X
CG1440_CG12123_2_X
CG7670_CG7671_3_3R
CG6985_CG4771_2_3R
CG10545_CG9056_11_X
CG9925_CG3281_12_3R
CG1659_CG9653_3_X
CG13397_CG13398_12_2L
CG4726_CG4749_11_2L
CG13550_CG30415_3_2R
CG13478_CG9628_11_3L
CG6857_CG1725_2_X
CG32240_CG7447_3_3L
CG9210_CG17599_3_X
CG3400_CG14200_11_X
CG10555_CG1696_3_X
CG12153_CG32721_2_X
CG1830_CG2444_2_X
CG4860_CG10014_3_3R
CG3751_CG12897_3_2R
CG33289_CG7600_2_3L
CG31111_CG11819_3_3R
CG6026_CG32343_2_3R
CG12042_CG12826_12_2R
CG12127_CG15793_3_X
CG12752_CG4797_12_2R
CG6259_CG32386_3_3L
CG8108_CG14166_11_3L
CG3152_CG3274_12_2R
CG7550_CG18767_12_3L
CG30377_CG12159_2_2L
CG8929_CG16739_11_2R
CG32147_CG3979_3_3L
CG30502_CG6341_11_2R
CG8114_CG8281_3_3L
CG8276_CG8325_3_2L
CG1389_CG18812_12_2L
CG14999_CG1167_11_3L
CG30295_CG9236_11_2R
CG6683_CG6765_3_3L
CG17361_CG9592_2_3L
CG9242_CG9241_3_2L
CG5022_CG13141_2_2L
CG2616_CG10919_11_3R
CG3752_CG11926_12_2L
CG1712_CG1707_12_2L
CG9115_CG9117_12_2L
CG9059_CG8949_12_X
CG3527_CG3621_3_X
CG15711_CG33960_3_2R
CG4908_CG5708_2_2L
CG13922_CG1977_2_3L
CG6016_CG6033_12_2R
CG3297_CG10006_11_3L
CG7840_CG7830_2_2L
CG14514_CG14507_2_3R
CG18432_CG18631_11_2R
CG8226_CG8224_11_2R
CG13958_CG33316_11_2L
CG12244_CG2200_11_X
CG8597_CG10809_12_3L
CG11219_CG1634_3_X
CG8027_CG8759_11_2R
CG1228_CG6883_12_3L
CG3496_CG8430_12_2R
CG14199_CG12203_2_X
CG14562_CG7490_11_3L
CG12050_CG9257_3_2L
CG13028_CG13023_2_3L
CG9134_CG32333_11_3L
CG4774_CG1081_3_3R
CG13955_CG13401_2_2L
CG8683_CG1768_3_2L
CG32237_CG13705_3_3L
CG6919_CG5315_2_3R
CG7562_CG14472_3_2L
CG15497_CG2708_12_3R
CG30015_CG30016_12_2R
CG14657_CG14658_12_3R
CG8348_CG9492_2_3R
CG31716_CG5676_2_2L
CG12212_CG3346_11_X
CG32029_CG5989_3_3L
CG11310_CG32443_12_3L
CG9273_CG9342_11_2R
CG11352_CG33169_3_3L
CG14318_CG7713_3_3R
CG11755_CG5175_11_3R
CG14715_CG8064_2_3R
CG5762_CG33340_3_3R
CG10064_CG18156_12_3L
CG32069_CG32075_12_3L
CG1168_CG2666_2_3R
CG17269_CG17270_12_3R
CG9669_CG9715_3_3L
CG8258_CG30349_3_2L
CG17331_CG17904_3_2L
CG14904_CG14892_3_3R
CG13295_CG5161_3_3L
CG1295_CG15006_2_3L
CG2611_CG2478_2_2R
CG8426_CG1344_2_2L
CG12897_CG11763_3_2L
CG12617_CG15266_3_2L
CG31249_CG3817_3_3R
CG15309_CG12081_3_X
CG7574_CG8044_11_3L
CG12317_CG5317_3_2L
CG33057_CG13667_3_3L
CG10868_CG6759_3_3R
CG3433_CG4494_2_2L
CG2890_CG32687_2_X
CG5669_CG13609_3_3R
CG15180_CG34034_12_3R
CG5904_CG4074_3_3L
CG5339_CG3725_11_2R
CG3348_CG3350_11_3R
CG8270_CG10144_2_3L
CG8571_CG8564_2_3L
CG3590_CG7162_2_3L
CG6164_CG6173_11_3R
CG8515_CG13157_11_2R
CG14842_CG14843_11_3R
CG1814_CG6692_11_2R
CG12259_CG2767_3_3R
CG2453_CG1903_12_X
CG32306_CG33231_11_3L
CG5748_CG5109_3_2R
CG1651_CG32000_11_4
CG7490_CG12673_11_3L
CG13369_CG9577_3_X
CG33989_CG5485_3_3L
CG6205_CG6179_3_X
CG7354_CG5147_2_3L
CG10641_CG15168_3_2L
CG15329_CG1515_3_X
CG14020_CG7382_2_2L
CG9108_CG13003_12_X
CG9535_CG9536_12_2L
CG13506_CG3624_2_2R
CG14130_CG11714_12_3L
CG11194_CG11191_12_2R
CG15077_CG34020_2_2R
CG3701_CG4752_3_2R
CG17100_CG6325_2_3R
CG8674_CG8671_3_2L
CG1759_CG9324_11_2L
CG1332_CG15009_2_3L
CG18271_CG9771_2_3R
CG5972_CG9143_11_2R
CG15754_CG15756_11_X
CG7083_CG7108_11_3L
CG12125_CG1440_3_X
CG5445_CG8611_2_X
CG6962_CG31368_3_3R
CG17227_CG1443_11_3R
CG3107_CG1298_3_2R
CG12530_CG1837_2_X
CG7865_CG12051_3_2L
CG8311_CG5089_3_2R
CG13598_CG33553_2_3R
CG2201_CG2207_12_2L
CG6506_CG33214_11_3L
CG11928_CG15631_2_2L
CG12970_CG30424_12_2R
CG9790_CG12265_3_3R
CG6744_CG5281_3_3R
CG14418_CG3526_3_X
CG2316_CG31998_12_4
CG6990_CG17141_2_3R
CG2841_CG14047_12_X
CG1909_CG11260_11_4
CG8936_CG1771_2_X
CG6040_CG6697_3_3R
CG4071_CG9858_12_2R
CG9806_CG2111_12_3R
CG32191_CG5582_12_3L
CG9351_CG14463_3_3R
CG13681_CG33048_3_3L
CG3329_CG5392_2_3L
CG30383_CG12821_3_2R
CG13278_CG13280_12_2L
CG7958_CG6418_2_3L
CG10268_CG10263_12_2L
CG32134_CG5842_2_3L
CG8589_CG3661_3_2R
CG2358_CG1303_2_3R
CG12797_CG12855_3_2R
CG9177_CG8933_3_X
CG3034_CG3708_2_X
CG15270_CG15269_11_2L
CG33098_CG31218_11_3R
CG18362_CG8669_3_2L
CG8013_CG7770_3_3L
CG14282_CG5555_2_3R
CG33649_CG7885_3_2L
CG15245_CG2045_11_X
CG16734_CG3817_11_3R
CG14622_CG13377_11_X
CG2072_CG1975_3_2L
CG5005_CG6370_2_2R
CG4285_CG6476_2_3R
CG7101_CG7103_11_X
CG10139_CG13648_12_3R
CG7185_CG13670_3_3L
CG5638_CG6906_3_3L
CG11513_CG10308_11_3L
CG14846_CG14847_12_3R
CG2098_CG1976_3_3R
CG6462_CG6586_11_3L
CG8086_CG8049_12_2L
CG33991_CG7924_11_3L
CG3605_CG17219_3_2L
CG9368_CG8807_3_3L
CG32132_CG14105_11_3L
CG12099_CG7864_3_3L
CG6603_CG6451_2_3L
CG7121_CG9267_2_2L
CG4649_CG6608_2_3R
CG7843_CG7849_2_2L
CG5112_CG5111_11_3R
CG30471_CG30467_11_2R
CG31048_CG33203_2_3R
CG3564_CG12543_3_X
CG9410_CG3194_2_2L
CG6026_CG6027_2_3R
CG1648_CG1625_12_2R
CG12531_CG9059_2_X
CG7420_CG13085_12_2L
CG6376_CG18402_2_3R
CG1968_CG2049_3_2R
CG32649_CG4407_12_X
CG31159_CG31158_12_3R
CG32350_CG18744_2_3R
CG16973_CG14982_11_3L
CG13567_CG8485_3_2R
CG10603_CG10619_12_2L
CG14827_CG8610_2_3L
CG31712_CG31713_12_2L
CG6523_CG31852_11_2L
CG3412_CG5793_3_3R
CG7650_CG12304_2_3L
CG1483_CG4511_3_3R
CG12045_CG15545_2_3R
CG1490_CG32656_3_X
CG32350_CG34031_3_3L
CG8407_CG8877_2_2R
CG5874_CG3331_2_3R
CG7523_CG7643_3_3R
CG6875_CG10005_3_3R
CG30001_CG17753_2_2R
CG12399_CG33979_3_2L
CG14217_CG14218_12_X
CG3032_CG2278_12_X
CG7791_CG7897_3_2R
CG9933_CG5182_3_2L
CG9257_CG9256_11_2L
CG2904_CG7727_11_X
CG13109_CG3694_11_2L
CG10999_CG14902_3_3R
CG13316_CG2849_2_X
CG3707_CG15770_11_X
CG5273_CG7434_2_X
CG3281_CG3068_3_3R
CG10425_CG4196_11_3R
CG8027_CG8029_3_2L
CG15110_CG15118_2_2R
CG9313_CG15651_2_2R
CG31232_CG3295_12_2R
CG17330_CG5888_2_2R
CG5649_CG5665_11_3L
CG40169_CG17570_2_2R
CG32529_CG9565_11_X
CG31196_CG18598_11_3R
CG3107_CG5076_12_2R
CG7729_CG7730_11_3L
CG8291_CG9643_3_2R
CG10699_CG17572_2_2L
CG14025_CG14030_3_2L
CG1311_CG11583_2_3L
CG17648_CG33229_3_2L
CG3160_CG12410_3_X
CG1216_CG8614_12_3L
CG7407_CG11271_2_3L
CG3140_CG3060_11_2R
CG1827_CG1825_11_2L
CG13282_CG9320_3_2L
CG32498_CG10798_11_X
CG7326_CG17757_3_X
CG14468_CG7897_2_2R
CG17383_CG4719_2_3R
CG17723_CG12077_11_3L
CG10595_CG13094_2_2L
CG1550_CG1882_3_2L
CG11629_CG1421_3_2L
CG10385_CG10336_3_2L
CG5751_CG5747_12_3L
CG3954_CG3610_2_X
CG10142_CG9071_3_2R
CG10546_CG12232_12_3L
CG5010_CG32699_3_X
CG3020_CG11552_12_3L
CG2160_CG11508_2_2L
CG13777_CG13778_11_2L
CG3938_CG2964_11_2L
CG13287_CG32408_11_3L
CG12927_CG1863_12_2R
CG1363_CG1360_12_2R
CG17712_CG15623_12_2L
CG6567_CG4511_3_3R
CG31216_CG7535_11_3R
CG5231_CG18803_3_3L
CG10302_CG10283_12_2R
CG15601_CG8184_11_X
CG7002_CG12478_11_3L
CG2331_CG15862_2_2L
CG32187_CG32191_12_3L
CG9344_CG15650_2_2R
CG6905_CG1233_3_3L
CG11360_CG1783_3_4
CG1424_CG34019_2_X
CG16973_CG12008_3_3L
CG13887_CG13890_11_3L
CG4039_CG3192_2_X
CG8343_CG1765_3_2R
CG5491_CG12809_11_3R
CG7014_CG3837_3_3R
CG1518_CG32513_3_X
CG14647_CG14648_11_3R
CG14622_CG11411_3_X
CG30115_CG10927_3_2R
CG17888_CG32369_3_3L
CG7863_CG18426_3_2R
CG6362_CG6355_12_2R
CG7989_CG6262_3_2R
CG3134_CG3162_11_2R
CG8938_CG15605_12_2R
CG30159_CG12845_11_2L
CG12149_CG32705_2_X
CG9941_CG11156_3_X
CG34025_CG9969_3_3L
CG13014_CG14814_3_X
CG8553_CG8561_3_2R
CG32557_CG15814_11_X
CG12219_CG3566_3_X
CG32438_CG7654_12_3L
CG12714_CG4346_3_X
CG34007_CG15475_11_2L
CG15314_CG32666_3_X
CG11130_CG11129_11_X
CG13550_CG8900_2_2R
CG7107_CG11178_3_X
CG6702_CG13348_2_2R
CG3174_CG8991_2_2R
CG3104_CG16853_2_2L
CG5826_CG5829_3_3R
CG9659_CG1903_3_X
CG6197_CG12464_2_2R
CG16969_CG6746_2_2L
CG15545_CG15546_12_3R
CG9770_CG8032_3_3R
CG2097_CG31090_11_3R
CG5122_CG12775_11_2L
CG10443_CG10447_11_2L
CG7549_CG2241_2_3R
CG11847_CG10238_11_3R
CG12107_CG1406_2_2R
CG6141_CG4579_3_2L
CG13587_CG4692_2_2R
CG15471_CG32771_11_X
CG1891_CG1550_2_2L
CG9305_CG6565_3_2L
CG15797_CG16892_11_X
CG8136_CG8202_11_3R
CG33513_CG14425_12_X
CG5686_CG5619_3_2L
CG30383_CG10361_11_3L
CG31457_CG4637_12_3R
CG2519_CG5400_12_3R
CG5147_CG7347_3_3L
CG8725_CG11198_2_2L
CG5708_CG5727_12_2L
CG7563_CG10023_2_2R
CG10345_CG10342_3_3R
CG14716_CG10675_2_3R
CG14521_CG14358_11_3R
CG8520_CG5625_11_2R
CG13902_CG13888_3_3L
CG8610_CG8609_12_3L
CG10198_CG10379_3_3R
CG11769_CG14904_2_3R
CG8079_CG33466_2_2R
CG2146_CG1602_2_2R
CG1676_CG1692_3_X
CG7330_CG13699_2_3L
CG4118_CG16725_12_3L
CG13162_CG32549_2_X
CG10808_CG6543_12_2R
CG32717_CG1697_11_X
CG10964_CG2147_2_X
CG33556_CG8631_2_3L
CG10912_CG10911_12_2R
CG11920_CG32230_11_3R
CG8798_CG9376_3_3L
CG7691_CG7557_3_3R
CG15083_CG15099_2_2R
CG11337_CG17998_3_3R
CG14482_CG4921_3_2R
CG16762_CG16761_12_3L
CG12279_CG6019_2_3R
CG3129_CG4111_3_X
CG33123_CG17593_3_2L
CG15125_CG11018_11_2R
CG33248_CG32697_3_X
CG33224_CG4040_11_X
CG9528_CG9526_3_2L
CG1517_CG9210_11_X
CG5903_CG5916_3_3R
CG1709_CG14512_2_3R
CG11018_CG9854_2_2R
CG1837_CG1826_3_X
CG13654_CG13663_2_3R
CG14806_CG8649_12_X
CG6130_CG31302_3_3R
CG31711_CG13114_2_2L
CG10655_CG10484_3_2L
CG14450_CG11367_3_3L
CG13154_CG8831_12_2R
CG15887_CG8644_3_3R
CG31158_CG31156_2_3R
CG14779_CG14780_11_X
CG15914_CG4046_2_2R
CG7649_CG7530_12_3R
CG10339_CG3209_2_2R
CG7794_CG7223_2_3R
CG4832_CG5912_2_2R
CG12863_CG12864_2_2R
CG13625_CG33343_3_3R
CG12077_CG12016_3_3L
CG13062_CG13061_11_3L
CG30417_CG3502_12_2R
CG15009_CG1258_12_3L
CG7600_CG33289_11_3L
CG7918_CG34034_12_3R
CG10109_CG10110_2_2R
CG14948_CG9212_11_X
CG13114_CG4405_2_2L
CG14487_CG6806_2_2R
CG6890_CG7255_11_3L
CG33061_CG33060_11_3L
CG8988_CG8271_3_2R
CG10496_CG15669_3_2R
CG17917_CG10298_11_3R
CG31841_CG31765_11_2L
CG8383_CG8327_2_3R
CG6264_CG12814_12_3R
CG14199_CG3400_3_X
CG2534_CG1116_3_3R
CG18809_CG33931_3_X
CG15522_CG31040_2_3R
CG3797_CG6812_3_3L
CG9782_CG14411_11_X
CG14818_CG14806_3_X
CG11551_CG3020_11_3L
CG8740_CG8746_11_2L
CG1750_CG12114_3_3R
CG6485_CG13724_3_3L
CG7081_CG7083_11_3L
CG1910_CG2150_2_3R
CG6883_CG17046_12_3L
CG9429_CG16899_11_3R
CG32104_CG14122_12_3L
CG1532_CG9034_3_X
CG13646_CG13648_11_3R
CG5532_CG9850_2_2R
CG31558_CG1076_3_3R
CG1622_CG2845_3_X
CG3941_CG3931_12_2R
CG3722_CG10540_3_2R
CG8581_CG15120_3_2R
CG11844_CG11791_3_3R
CG8325_CG12110_3_2R
CG18619_CG5655_2_2L
CG2316_CG31998_2_4
CG14985_CG1132_11_3L
CG3322_CG3335_11_3L
CG4374_CG10177_12_3R
CG11901_CG1458_2_3R
CG9277_CG7626_12_2R
CG14039_CG5827_11_2L
CG8069_CG8068_11_2R
CG2101_CG2083_2_3L
CG31323_CG31086_11_3R
CG14252_CG18472_11_3R
CG33274_CG7207_2_3L
CG16711_CG6757_2_3L
CG12091_CG7852_3_3L
CG13247_CG5517_2_3L
CG15535_CG4884_3_3R
CG6758_CG3085_3_2R
CG1212_CG7049_2_3L
CG10446_CG10653_2_2R
CG6476_CG4299_3_3R
CG2560_CG15730_2_X
CG32536_CG3812_12_X
CG3348_CG3339_12_3R
CG4742_CG9754_3_X
CG9890_CG15096_12_2R
CG7791_CG12792_2_2L
CG15480_CG16813_3_2L
CG9411_CG14414_3_X
CG6728_CG5270_3_3R
CG6322_CG7564_3_3L
CG11594_CG14057_3_3L
CG3959_CG4364_2_2L
CG11525_CG1775_3_3R
CG6403_CG14247_3_3R
CG1768_CG1759_11_2L
CG13876_CG7028_2_3L
CG9811_CG8520_11_2R
CG3630_CG1615_12_X
CG14613_CG14618_3_X
CG6791_CG14721_3_3R
CG11265_CG12111_2_X
CG31324_CG7940_11_3R
CG8945_CG8936_12_X
CG14613_CG12141_3_X
CG8269_CG8266_11_2L
CG10489_CG13914_12_3L
CG5962_CG6486_3_3L
CG31481_CG2198_3_3R
CG2371_CG2028_11_X
CG15465_CG12598_3_X
CG4697_CG17217_12_2L
CG10071_CG9752_2_2R
CG16903_CG6146_3_X
CG10522_CG10686_3_3L
CG13552_CG13557_2_2R
CG1372_CG32542_2_X
CG12594_CG14721_11_3R
CG30147_CG3615_11_2R
CG1685_CG1391_3_X
CG7851_CG7840_11_2L
CG6897_CG33250_3_3L
CG1515_CG9203_3_X
CG13306_CG32025_3_3L
CG8118_CG4001_12_2R
CG5765_CG10911_12_2R
CG16953_CG4173_12_3R
CG1937_CG2126_2_3R
CG10166_CG10137_3_2L
CG14077_CG31644_3_2L
CG6431_CG6443_11_2L
CG6335_CG15048_11_X
CG1814_CG1868_2_2L
CG17390_CG10109_11_2R
CG14562_CG7470_11_3L
CG33959_CG6371_3_3R
CG10776_CG14993_12_3L
CG12038_CG32437_12_3L
CG5501_CG6182_3_3R
CG2685_CG2694_3_X
CG3717_CG3086_3_X
CG6339_CG10344_2_2R
CG31536_CG14709_11_3R
CG7364_CG10188_3_2L
CG8026_CG12374_3_2R
CG12219_CG3823_3_X
CG8204_CG17059_2_2R
CG5627_CG33968_11_X
CG7533_CG7512_11_3L
CG9374_CG9591_2_3R
CG14298_CG14297_11_3R
CG7044_CG5745_3_3R
CG10151_CG12859_3_2R
CG4045_CG4025_3_X
CG12151_CG12156_3_X
CG2702_CG2747_2_3R
CG7535_CG4608_2_3R
CG10864_CG14307_12_3R
CG2925_CG18212_3_3R
CG11177_CG11219_12_X
CG6379_CG14217_3_X
CG32699_CG12118_11_X
CG11759_CG9411_3_4
CG14005_CG8674_11_2L
CG9426_CG5705_3_2L
CG7772_CG3780_2_X
CG17767_CG9400_3_X
CG7184_CG12477_11_3L
CG10105_CG17386_11_2R
CG6303_CG12818_3_3R
CG18104_CG12541_12_X
CG10116_CG10738_3_3L
CG14380_CG8141_11_3R
CG3525_CG32576_2_X
CG3726_CG3011_11_X
CG7162_CG7395_2_3L
CG2005_CG2321_2_3R
CG33041_CG30143_11_2R
CG12952_CG9735_12_3R
CG3907_CG3090_3_2R
CG32381_CG8607_3_3L
CG1793_CG11148_3_4
CG2837_CG7384_11_2L
CG11763_CG8331_3_2R
CG18193_CG7415_11_3R
CG1225_CG32343_11_3L
CG3921_CG3920_11_2L
CG15881_CG14104_2_3L
CG2246_CG31021_3_3R
CG33100_CG18428_3_3R
CG30418_CG13575_11_2R
CG11619_CG6836_2_3L
CG12931_CG1809_11_2L
CG4237_CG10616_3_3L
CG5344_CG6791_2_3R
CG13405_CG1228_11_3L
CG3268_CG3267_11_2R
CG9996_CG7748_2_3R
CG5098_CG5756_2_2R
CG7049_CG7047_12_3L
CG5085_CG33975_12_3R
CG3443_CG3228_2_X
CG10658_CG12508_12_2R
CG8506_CG8498_2_2L
CG8199_CG9388_2_3R
CG9806_CG30417_11_2R
CG14029_CG18132_11_2L
CG11447_CG4686_11_3R
CG8178_CG8098_12_2R
CG6875_CG13633_2_3R
CG12525_CG32048_3_3L
CG8776_CG30096_2_2R
CG15154_CG7200_12_2R
CG5697_CG34018_11_3R
CG6583_CG15154_12_2L
CG8454_CG8861_2_3R
CG33291_CG7160_2_3L
CG3869_CG3861_12_X
CG13087_CG10595_11_2L
CG4422_CG3769_11_2L
CG9155_CG9160_11_3L
CG12099_CG7143_11_3L
CG7787_CG14274_11_2L
CG4398_CG15860_11_2R
CG10739_CG13086_11_2L
CG11286_CG12581_3_3R
CG14750_CG14749_11_2L
CG5670_CG5685_11_3R
CG10691_CG10563_3_2R
CG10197_CG10200_3_2R
CG12340_CG12935_3_2R
CG7341_CG13699_3_3L
CG7140_CG18593_3_3L
CG5527_CG4884_2_3R
CG8960_CG15878_2_3L
CG32772_CG2025_2_X
CG32307_CG1927_11_3L
CG8877_CG16747_12_2R
CG2302_CG10555_3_X
CG13390_CG16947_3_2L
CG10692_CG5336_11_2L
CG32479_CG13905_11_3L
CG10687_CG17347_3_2L
CG3893_CG32625_2_3L
CG14971_CG32267_12_3L
CG7753_CG11242_2_2R
CG4999_CG5741_2_3L
CG6205_CG12643_12_X
CG18624_CG1422_3_X
CG18568_CG6657_11_2R
CG17622_CG12259_3_3R
CG14271_CG32792_3_X
CG14194_CG7380_2_X
CG14546_CG33344_12_3R
CG13252_CG4786_3_3L
CG8791_CG30381_2_2L
CG4835_CG32422_2_3L
CG9373_CG9375_12_3R
CG31757_CG14933_3_2L
CG7537_CG11265_3_X
CG9527_CG9528_12_2L
CG8648_CG5935_3_2R
CG3979_CG6865_3_3L
CG13037_CG4925_2_3L
CG3107_CG3136_11_2R
CG14791_CG33175_3_X
CG14637_CG1106_11_3R
CG12883_CG5595_2_3R
CG2202_CG2186_11_X
CG11593_CG4825_11_3L
CG32461_CG15188_12_3R
CG6691_CG11634_12_2R
CG17081_CG13457_2_3L
CG7537_CG12113_3_X
CG6502_CG8009_3_3L
CG12389_CG7745_3_2R
CG12602_CG6589_11_2L
CG11211_CG8343_2_2L
CG9648_CG9666_3_3L
CG8200_CG31886_2_2L
CG31713_CG4619_3_2L
CG13814_CG6571_11_3L
CG1441_CG1513_11_2R
CG10465_CG10395_3_2R
CG7758_CG12974_12_3L
CG3896_CG8060_2_2R
CG3166_CG10874_12_2L
CG33507_CG33129_12_2L
CG11236_CG17376_3_2L
CG9887_CG18641_2_2L
CG8956_CG14909_2_3R
CG9239_CG4957_11_2L
CG2269_CG2275_11_2L
CG3289_CG3254_2_2L
CG10055_CG2520_3_3R
CG18109_CG13243_11_2L
CG14073_CG6871_3_3L
CG4570_CG5452_2_3R
CG3305_CG9310_12_2L
CG14938_CG14939_12_2L
CG14598_CG1287_2_3R
CG15770_CG15768_2_X
CG8472_CG8854_3_2R
CG7369_CG32438_12_3L
CG9288_CG9286_11_3R
CG6665_CG6702_11_2R
CG10076_CG10922_2_2L
CG15642_CG9201_12_X
CG15909_CG9422_11_2R
CG8029_CG2040_2_2R
CG3173_CG3186_11_2R
CG18402_CG7623_11_3R
CG31612_CG1416_2_2R
CG15152_CG15153_3_2R
CG3771_CG14808_12_X
CG6691_CG15219_2_2L
CG18023_CG9390_2_3L
CG31715_CG14025_12_2L
CG3806_CG3573_3_X
CG17058_CG17068_2_X
CG5924_CG4539_3_2L
CG8211_CG4542_11_X
CG15735_CG1796_11_X
CG18176_CG18177_11_3L
CG18003_CG13867_11_2R
CG13278_CG6766_12_2L
CG6136_CG5073_3_3R
CG9682_CG15532_11_3R
CG13384_CG13386_11_2L
CG7855_CG14380_11_3R
CG1775_CG11539_2_3R
CG13530_CG30270_3_2R
CG17327_CG7518_3_3R
CG13868_CG13871_3_2R
CG7967_CG7970_3_3L
CG3702_CG31898_3_2L
CG11137_CG11109_3_3L
CG9811_CG5625_11_2R
CG14806_CG9907_12_X
CG6049_CG6014_3_3L
CG5313_CG5198_3_2L
CG30383_CG1210_2_3L
CG2837_CG7231_11_2L
CG32474_CG31324_3_3R
CG33486_CG32435_11_3L
CG9723_CG11294_2_X
CG13607_CG9926_11_3R
CG15523_CG7896_11_3R
CG18445_CG2249_3_2R
CG17469_CG40478_2_4
CG8948_CG8288_3_X
CG30356_CG8739_12_2L
CG31620_CG31623_2_2R
CG7028_CG17143_12_3L
CG12101_CG14223_3_X
CG8959_CG8962_12_X
CG1403_CG3842_12_X
CG10545_CG16952_11_X
CG1435_CG1999_11_X
CG30415_CG10315_3_2R
CG10695_CG4346_11_X
CG4090_CG7956_11_3R
CG15673_CG18870_12_2R
CG6815_CG4649_2_3R
CG11168_CG8449_3_3R
CG7147_CG5052_3_2L
CG34029_CG9304_3_2R
CG8786_CG8782_12_3L
CG2812_CG5594_11_2R
CG7009_CG5798_3_3R
CG18622_CG3534_3_3R
CG13159_CG13550_12_2R
CG9984_CG4394_3_X
CG7158_CG11248_3_3L
CG14722_CG3240_12_3R
CG9059_CG11265_11_X
CG11949_CG7225_11_2R
CG15628_CG18317_3_2L
CG14014_CG18269_3_2L
CG6459_CG12863_3_2R
CG9510_CG9515_12_2L
CG14086_CG9619_2_3L
CG9646_CG11866_12_2R
CG4379_CG2991_3_2L
CG12213_CG8495_3_3R
CG6498_CG16979_11_3L
CG4634_CG11414_3_2R
CG17361_CG9598_11_3L
CG5807_CG31322_11_3R
CG7380_CG7392_11_2L
CG1333_CG18675_11_3L
CG17331_CG17904_11_2L
CG2656_CG10061_11_3R
CG7992_CG7890_3_X
CG2316_CG32017_2_4
CG32937_CG5789_11_3R
CG12175_CG11176_3_X
CG11281_CG17687_2_3L
CG7450_CG7439_11_3L
CG9413_CG4768_12_X
CG1868_CG1818_3_2R
CG9592_CG13701_11_3L
CG15896_CG2890_3_X
CG6512_CG7037_12_3L
CG11152_CG1901_11_4
CG6892_CG18410_2_3R
CG33521_CG2316_3_4
CG17282_CG3412_12_3R
CG11674_CG5010_3_X
CG2013_CG9755_12_3R
CG31786_CG31787_12_2R
CG7125_CG15803_12_3R
CG18193_CG8412_2_3R
CG2922_CG1427_3_3R
CG5655_CG5671_3_2L
CG14105_CG10713_12_3L
CG8261_CG8258_2_2L
CG17520_CG34031_12_3R
CG9593_CG14895_11_3R
CG16790_CG9423_12_3R
CG15925_CG4398_2_2R
CG1492_CG1803_3_X
CG1554_CG32779_2_X
CG5502_CG5508_11_3R
CG2297_CG8709_12_2R
CG1241_CG17947_3_3R
CG32417_CG33718_3_3L
CG8956_CG18622_12_3R
CG2614_CG31678_2_2L
CG31110_CG11786_3_3R
CG6783_CG9495_12_3R
CG31731_CG15481_3_2L
CG18317_CG17654_12_2L
CG31241_CG18599_11_3R
CG4872_CG9104_2_X
CG7055_CG7065_3_X
CG12210_CG12913_3_2L
CG13721_CG13720_12_3L
CG11143_CG11141_12_2R
CG1799_CG11556_2_X
CG31033_CG10382_11_2R
CG8732_CG8584_2_2R
CG4080_CG3672_3_3L
CG8193_CG13743_12_2R
CG9987_CG18132_12_2L
CG1507_CG1862_11_4
CG9559_CG32762_12_X
CG16853_CG7147_11_2L
CG12047_CG1461_11_X
CG4412_CG6773_3_3R
CG2855_CG2862_11_2L
CG12697_CG11260_2_3R
CG17321_CG10602_2_2L
CG5605_CG32220_12_3L
CG3174_CG33134_3_2L
CG2652_CG11146_2_X
CG3114_CG13375_12_X
CG7042_CG7049_11_3L
CG11981_CG11982_3_3R
CG30465_CG8205_2_2R
CG8080_CG13741_12_2R
CG9413_CG9941_3_4
CG11127_CG12765_3_2R
CG14612_CG5212_12_3R
CG14650_CG14544_3_3R
CG8236_CG13318_2_3R
CG13319_CG3850_11_2R
CG17761_CG15454_11_X
CG31998_CG1651_12_4
CG32476_CG32343_3_3L
CG33506_CG33505_12_2R
CG7926_CG7549_12_3R
CG15651_CG3216_12_2R
CG13550_CG30415_2_2R
CG11377_CG2657_12_2L
CG9936_CG10585_3_3L
CG3975_CG11142_3_2L
CG12792_CG7882_11_2R
CG8564_CG8556_12_3L
CG10250_CG10365_3_3R
CG10379_CG33111_2_3R
CG4651_CG4722_11_2L
CG3173_CG3163_12_2R
CG1804_CG12048_12_3R
CG13036_CG4680_3_3L
CG15385_CG4265_12_2L
CG14004_CG31645_11_2L
CG30092_CG3536_12_2R
CG31752_CG16800_3_2L
CG32030_CG13310_2_3L
CG9864_CG8029_11_2R
CG32593_CG11398_3_X
CG10794_CG30329_2_2R
CG30427_CG3760_3_2R
CG6177_CG5063_3_3R
CG3409_CG9432_12_2L
CG14195_CG12119_12_X
CG14808_CG8236_3_X
CG7021_CG5814_2_3R
CG3454_CG12209_2_2R
CG15481_CG16812_3_2L
CG7764_CG12301_3_3L
CG9486_CG13988_2_2L
CG6745_CG6683_2_3L
CG15016_CG10591_3_3L
CG9159_CG18783_11_2L
CG1030_CG2189_11_3R
CG10602_CG10603_12_2L
CG8325_CG8276_3_2R
CG3192_CG4523_3_X
CG1640_CG1987_2_X
CG17742_CG32389_12_3L
CG5921_CG1502_11_X
CG14039_CG17331_3_2L
CG14779_CG8223_3_3R
CG13654_CG10238_3_3R
CG3746_CG4373_12_2R
CG5491_CG6386_2_3R
CG31750_CG5525_2_2L
CG9526_CG16947_2_2L
CG16779_CG8147_3_3R
CG13243_CG18109_2_2L
CG2031_CG33203_12_3R
CG6860_CG6840_12_2L
CG33275_CG33276_2_3L
CG4752_CG4554_11_2R
CG11711_CG7394_3_3L
CG5232_CG5641_2_3R
CG33139_CG14321_3_2R
CG10952_CG3610_11_X
CG15221_CG4139_11_X
CG4046_CG4071_11_2R
CG3209_CG33149_11_2R
CG1360_CG2092_3_2L
CG9556_CG18661_3_2L
CG31627_CG4584_2_2L
CG14425_CG11491_3_X
CG3156_CG17896_2_X
CG2257_CG2258_12_X
CG10984_CG10973_2_3L
CG10724_CG4205_3_3L
CG14658_CG14659_12_3L
CG9790_CG8136_3_3R
CG17780_CG13615_3_3R
CG2222_CG32683_12_X
CG1381_CG17870_3_2L
CG2009_CG33978_2_4
CG13502_CG10497_12_2R
CG30152_CG13441_2_2R
CG11255_CG11271_3_3L
CG6134_CG15884_12_3R
CG1372_CG11590_11_X
CG8924_CG9012_3_X
CG6015_CG12297_3_3R
CG12377_CG11401_12_3L
CG11888_CG14509_2_3R
CG9183_CG8900_3_2R
CG3953_CG6254_2_3R
CG10535_CG14713_11_3R
CG3812_CG14658_2_X
CG12511_CG7236_11_2L
CG6850_CG11637_11_3L
CG31161_CG31156_3_3R
CG4752_CG30181_11_2R
CG12891_CG11761_12_2R
CG11739_CG1084_11_3R
CG32631_CG32629_11_X
CG1939_CG1104_3_3R
CG12235_CG9774_3_X
CG12769_CG8715_3_2L
CG10078_CG14820_3_3L
CG14434_CG15766_3_X
CG10164_CG17083_11_3R
CG4347_CG32039_3_3L
CG31740_CG15151_11_2L
CG11146_CG32653_12_X
CG3345_CG11604_2_2L
CG8715_CG12770_2_2L
CG18731_CG1964_11_3R
CG17660_CG17642_3_2L
CG13050_CG13064_3_3L
CG5526_CG6412_3_2R
CG1409_CG10920_11_X
CG4844_CG6520_11_2R
CG17209_CG33172_11_X
CG11606_CG3645_12_2L
CG7171_CG5818_11_2L
CG15650_CG8055_12_2R
CG8552_CG32832_11_2L
CG7610_CG1973_3_3R
CG8866_CG8121_3_3R
CG4596_CG4649_11_3R
CG12991_CG9703_3_X
CG3223_CG3744_3_3R
CG5557_CG14282_11_3R
CG32832_CG31743_3_2L
CG11379_CG14627_11_X
CG3239_CG16752_11_X
CG13623_CG6631_3_3R
CG10541_CG10539_12_3L
CG18104_CG4293_2_X
CG32711_CG18009_3_X
CG3121_CG33149_3_2R
CG6297_CG6279_12_3L
CG12905_CG12908_3_2R
CG12499_CG31160_3_3R
CG2017_CG18143_3_3R
CG8946_CG5076_3_2R
CG9395_CG40169_11_2L
CG32809_CG3771_12_X
CG5505_CG32418_2_3L
CG18654_CG12820_12_2R
CG5279_CG6734_2_2L
CG4434_CG17077_12_3R
CG3666_CG15701_11_2R
CG12034_CG5714_11_3L
CG8153_CG8155_2_2R
CG12501_CG13872_12_2R
CG9748_CG9770_12_3R
CG11698_CG7483_11_3R
CG10284_CG4863_2_3R
CG1916_CG12933_11_2L
CG31344_CG2095_12_3R
CG1909_CG11153_11_4
CG4654_CG4663_2_2R
CG1548_CG12821_3_2R
CG3335_CG3926_3_X
CG9804_CG6090_3_3R
CG10189_CG10084_3_2R
CG1866_CG14064_11_3R
CG13890_CG12191_2_3L
CG12754_CG14468_11_2R
CG15528_CG7946_3_3R
CG6311_CG6298_12_3L
CG6226_CG15922_3_3R
CG13742_CG12759_3_2L
CG7077_CG7073_11_3R
CG1430_CG1444_11_X
CG6769_CG6762_12_X
CG12723_CG2453_12_X
CG8173_CG32560_3_X
CG11501_CG11516_11_3R
CG8632_CG7097_3_2R
CG1895_CG15740_11_X
CG6864_CG12785_2_3R
CG14749_CG8635_2_2L
CG3342_CG9203_3_X
CG14218_CG14206_3_X
CG8339_CG16988_11_3L
CG12108_CG2004_2_X
CG3980_CG31957_2_2L
CG3204_CG3195_12_2R
CG6033_CG17064_3_2R
CG11848_CG13650_2_3R
CG15170_CG10652_12_2L
CG9986_CG9988_11_3R
CG4897_CG5734_2_2L
CG9323_CG10424_12_2L
CG14231_CG2186_11_X
CG11534_CG8647_3_3L
CG8858_CG8857_12_2R
CG30186_CG30330_11_2R
CG8712_CG11210_3_2R
CG30038_CG8981_12_2R
CG11317_CG15553_12_3R
CG14981_CG15855_12_3L
CG31363_CG1504_11_X
CG10307_CG9878_2_2R
CG6470_CG6335_3_X
CG11263_CG3349_12_3L
CG14249_CG14250_12_3R
CG6146_CG6157_11_X
CG15400_CG3131_12_2L
CG11759_CG9940_12_X
CG4027_CG32663_12_X
CG8408_CG8326_12_X
CG12848_CG3894_3_2R
CG32626_CG11072_12_X
CG16772_CG10680_11_2R
CG10536_CG1675_3_2R
CG3506_CG15270_11_2L
CG3756_CG8886_2_2L
CG40478_CG33521_11_4
CG9209_CG8933_12_X
CG13569_CG4057_12_2R
CG3732_CG3751_12_2R
CG7863_CG4627_12_2R
CG9188_CG3433_3_2L
CG12402_CG14360_3_3R
CG8085_CG8118_3_2R
CG6410_CG4975_3_2R
CG4032_CG3971_12_3L
CG8681_CG14396_3_2R
CG8947_CG17361_11_3L
CG3704_CG3026_3_X
CG15319_CG1354_3_X
CG17051_CG10803_3_X
CG1874_CG1868_12_2R
CG13956_CG3692_3_X
CG1542_CG15561_2_3R
CG1815_CG1856_11_3R
CG18428_CG13605_2_3R
CG1812_CG15454_3_X
CG11780_CG2241_12_3R
CG2028_CG4013_2_X
CG9768_CG11739_3_3R
CG5166_CG6118_2_3R
CG7991_CG5406_2_3L
CG13743_CG8197_12_2R
CG17565_CG14881_11_3R
CG8862_CG14748_12_2R
CG12047_CG10652_11_X
CG3228_CG7288_3_X
CG8507_CG14647_12_3R
CG7793_CG7811_11_2L
CG6189_CG7486_2_X
CG14993_CG14994_12_3L
CG17726_CG10284_12_3R
CG33217_CG5515_3_3R
CG4290_CG4281_12_X
CG13906_CG1086_11_3L
CG6902_CG32859_12_X
CG5091_CG5183_2_2L
CG14808_CG12598_12_X
CG3359_CG13630_11_3R
CG9316_CG1864_11_2R
CG3189_CG8759_3_2R
CG6743_CG12299_3_2L
CG6907_CG31989_11_2L
CG9781_CG6938_3_3L
CG17840_CG15435_3_2L
CG3836_CG9587_12_3L
CG6725_CG6987_12_3R
CG9333_CG31676_3_2L
CG15738_CG3480_3_X
CG9990_CG4217_3_3R
CG5686_CG31717_3_2L
CG6920_CG1161_3_3R
CG9132_CG4789_3_X
CG1975_CG2078_2_2R
CG33122_CG2818_3_2L
CG15014_CG15015_12_3L
CG30051_CG8529_11_2R
CG2967_CG2961_2_X
CG10043_CG16798_2_2R
CG9281_CG15601_3_X
CG12426_CG5017_3_3R
CG6128_CG7512_11_3L
CG1873_CG1890_11_3R
CG4084_CG18128_12_2R
CG18593_CG5688_12_3L
CG8972_CG1925_3_2R
CG15517_CG1539_12_3R
CG14991_CG14992_11_3L
CG32243_CG6449_3_3L
CG34017_CG32108_11_3L
CG32372_CG8532_11_3L
CG10071_CG2275_3_2R
CG18468_CG6542_2_2R
CG1132_CG1134_11_3L
CG5932_CG5955_11_3L
CG3358_CG33558_2_2L
CG6515_CG31390_12_3R
CG33228_CG12931_11_2R
CG7915_CG7919_11_3L
CG5389_CG5414_11_3L
CG2961_CG2962_11_X
CG2048_CG15552_3_3R
CG4132_CG6230_3_2L
CG8639_CG30420_3_2R
CG15151_CG5711_11_2L
CG3413_CG13533_3_2R
CG1505_CG1502_11_X
CG6302_CG7839_3_3L
CG11665_CG13539_12_2L
CG1462_CG1715_2_3R
CG11886_CG15552_11_3R
CG17342_CG3421_12_3R
CG13502_CG11073_12_2R
CG32220_CG7177_3_3L
CG15278_CG15277_12_2L
CG9487_CG9496_11_2L
CG1447_CG15549_2_3R
CG7395_CG3917_11_3L
CG32113_CG10971_2_3L
CG12251_CG4627_3_2R
CG2321_CG2006_3_3R
CG12143_CG12841_11_2L
CG32096_CG12525_12_3L
CG1443_CG1951_3_3R
CG17278_CG14872_2_3R
CG1598_CG2105_3_2R
CG8503_CG8523_11_2R
CG10063_CG10060_12_3L
CG4579_CG7456_11_2L
CG16837_CG13579_11_2R
CG12541_CG14427_3_X
CG32446_CG33291_11_3L
CG6439_CG5063_12_3R
CG14423_CG17959_11_X
CG8239_CG30390_3_2R
CG13360_CG14801_3_X
CG8195_CG2852_11_2R
CG12267_CG14372_2_3R
CG14127_CG7260_11_3L
CG7163_CG13667_3_3L
CG7282_CG7322_2_X
CG4908_CG31717_12_2L
CG5663_CG6525_3_3R
CG14997_CG15010_12_3L
CG8801_CG13951_3_2L
CG5883_CG9781_12_3L
CG5193_CG5337_2_2L
CG6057_CG33959_12_3R
CG8886_CG14043_3_2L
CG16784_CG10718_3_2R
CG13203_CG9033_2_2R
CG8024_CG8026_12_2L
CG14880_CG6993_12_3R
CG31731_CG16863_11_2L
CG17141_CG4721_12_3R
CG10336_CG10383_2_2R
CG8545_CG8550_11_2R
CG17919_CG1249_2_3R
CG11523_CG10133_3_3L
CG1133_CG14660_2_3R
CG9262_CG14086_2_3L
CG4615_CG4617_12_X
CG5341_CG7737_11_2R
CG11131_CG12768_11_3L
CG10803_CG14786_3_X
CG13144_CG7438_12_2L
CG16879_CG17341_11_2L
CG5203_CG5313_12_2L
CG4335_CG10881_3_3R
CG12703_CG12701_2_X
CG32720_CG11369_3_X
CG14901_CG14902_12_3R
CG13995_CG9140_2_2L
CG1228_CG16988_11_3L
CG9323_CG9320_2_2R
CG3298_CG12909_3_2L
CG12048_CG7577_2_3R
CG30173_CG3163_3_2R
CG6004_CG11611_12_3L
CG1850_CG1845_12_2R
CG11622_CG7168_3_3R
CG3167_CG13567_2_2R
CG6214_CG15483_11_2L
CG32653_CG2555_3_X
CG33555_CG3610_3_3R
CG15173_CG10473_3_2L
CG2698_CG2767_2_3R
CG8144_CG16779_2_3R
CG3526_CG14416_2_X
CG12986_CG1796_12_X
CG9411_CG1517_2_X
CG3869_CG3367_2_X
CG11380_CG14625_11_X
CG14470_CG7882_11_2R
CG5021_CG5026_11_3L
CG6027_CG14283_12_3R
CG3051_CG3719_2_X
CG14999_CG15811_12_3L
CG3811_CG31634_12_2L
CG32704_CG12124_12_X
CG9201_CG5014_3_X
CG8372_CG8292_12_2L
CG6982_CG4792_2_3R
CG3624_CG6044_3_2R
CG13912_CG9122_2_3L
CG5946_CG5940_2_3L
CG6959_CG14728_3_3R
CG3121_CG3907_2_2R
CG18812_CG30483_2_2R
CG15844_CG14480_11_2R
CG11661_CG14060_11_3L
CG5179_CG4207_3_2R
CG10495_CG5734_3_2L
CG7376_CG10289_11_3L
CG9782_CG9774_12_X
CG6403_CG5148_11_3R
CG6675_CG15219_2_2R
CG8717_CG8713_3_2R
CG12664_CG12094_11_X
CG15874_CG3483_12_2R
CG1728_CG1725_11_X
CG14414_CG14413_2_X
CG11301_CG3633_2_2R
CG1072_CG1079_11_3L
CG11920_CG4412_12_3R
CG10920_CG1409_3_X
CG12909_CG12905_2_2R
CG11802_CG11129_12_X
CG15522_CG15520_3_3R
CG16940_CG16838_3_3L
CG5870_CG12990_2_X
CG14497_CG5757_2_2R
CG8118_CG8172_3_2R
CG6005_CG33100_3_3R
CG10212_CG10215_3_2R
CG6739_CG13792_2_2L
CG13597_CG13598_12_3R
CG11908_CG5067_12_3R
CG9378_CG8165_3_3R
CG13208_CG7741_3_2R
CG17584_CG17574_2_2R
CG10121_CG8519_3_3L
CG18076_CG15032_12_2R
CG8440_CG8441_2_2R
CG13410_CG6022_2_3R
CG13875_CG7042_2_3L
CG17342_CG6930_12_3R
CG30147_CG9945_3_2R
CG12697_CG4212_12_2L
CG5746_CG17785_3_3R
CG11857_CG10425_2_3R
CG15100_CG15084_3_2R
CG10743_CG10710_2_3L
CG14536_CG7138_3_2L
CG1093_CG2102_2_3R
CG10185_CG31045_12_3R
CG9432_CG18649_12_2R
CG3924_CG3167_11_2R
CG12283_CG31752_12_2L
CG7837_CG7057_3_3R
CG11164_CG15760_11_X
CG3847_CG1391_3_X
CG6153_CG15130_11_2L
CG12370_CG8824_2_2R
CG1081_CG7262_11_3R
CG15497_CG1315_3_3R
CG14817_CG2577_11_X
CG9993_CG15231_12_2R
CG9638_CG9636_12_3R
CG3352_CG2967_12_2L
CG5089_CG8250_2_2R
CG30349_CG8251_2_2R
CG17680_CG5742_12_2R
CG13850_CG31170_3_3R
CG11381_CG14624_11_X
CG14936_CG14937_12_2L
CG5205_CG12800_11_3R
CG9092_CG9098_12_2L
CG8954_CG31841_3_2L
CG2926_CG7467_2_3R
CG32202_CG13379_12_3L
CG4905_CG8380_2_2R
CG11634_CG31600_3_2R
CG14285_CG6007_2_3R
CG3724_CG3717_2_X
CG32036_CG8614_11_3L
CG9126_CG8924_3_X
CG10919_CG11286_12_3R
CG18619_CG5300_12_2L
CG3074_CG17280_3_2R
CG1143_CG1246_11_3L
CG9045_CG8928_12_X
CG5921_CG2453_3_X
CG8929_CG3082_12_2R
CG8222_CG14352_2_2L
CG10702_CG17572_12_2L
CG32230_CG17521_11_3L
CG16757_CG7036_3_3L
CG15863_CG12130_3_2R
CG6196_CG5038_3_3R
CG7417_CG5089_12_2R
CG17608_CG9233_3_2L
CG5910_CG5231_3_3L
CG6700_CG6627_12_2L
CG31911_CG10337_11_2L
CG18801_CG31826_12_2L
CG30217_CG13516_3_2R
CG11347_CG15020_11_3L
CG31203_CG15690_11_3R
CG5441_CG6364_11_3R
CG17959_CG3603_11_X
CG17829_CG7622_2_X
CG7584_CG15504_3_3R
CG7123_CG9660_11_2L
CG9436_CG3427_12_2L
CG14938_CG13689_12_2L
CG1489_CG33713_2_X
CG7573_CG14678_11_3R
CG12361_CG5687_2_3L
CG12399_CG10372_3_2L
CG32614_CG18319_12_X
CG32537_CG8649_2_X
CG4455_CG5809_2_2L
CG10392_CG10465_12_2R
CG33774_CG13955_12_2R
CG10002_CG6705_12_3R
CG6056_CG5919_3_3R
CG7018_CG12755_2_3L
CG11306_CG7162_2_3L
CG6567_CG3962_3_3R
CG14130_CG5917_12_3L
CG4108_CG32190_12_3L
CG31663_CG7337_3_2L
CG10737_CG7097_11_2R
CG32224_CG7306_11_3L
CG4629_CG4644_12_2L
CG17293_CG3515_12_2L
CG15811_CG18102_2_X
CG34032_CG7158_3_3L
CG11985_CG15434_12_2L
CG4116_CG3936_3_X
CG6873_CG32540_2_X
CG5272_CG9425_11_3L
CG4593_CG4607_3_X
CG7754_CG12384_2_2R
CG4157_CG4169_11_3L
CG15658_CG9480_11_2R
CG9163_CG33173_3_X
CG14933_CG14943_2_2L
CG12156_CG4453_3_X
CG6969_CG12800_11_3R
CG12199_CG32679_3_X
CG15064_CG1763_3_X
CG30010_CG10536_2_2R
CG4563_CG7449_12_2R
CG2061_CG12101_11_X
CG7603_CG11310_12_3L
CG4767_CG13243_3_2L
CG32241_CG32248_3_3L
CG7098_CG32732_11_X
CG6511_CG6517_11_3L
CG3253_CG33149_12_2R
CG4851_CG16928_11_2L
CG10631_CG10628_12_2R
CG4624_CG3361_11_3R
CG2914_CG11838_12_2L
CG4778_CG33302_11_2L
CG14714_CG14715_11_3R
CG4101_CG31898_2_3L
CG3672_CG4022_2_3L
CG31530_CG14654_12_3R
CG33949_CG10069_11_2R
CG1903_CG5937_2_X
CG32232_CG14968_3_3L
CG14184_CG11306_12_3L
CG11847_CG11848_11_3R
CG9327_CG10543_11_2R
CG14660_CG1119_3_3R
CG12454_CG15738_12_X
CG12304_CG7407_3_3L
CG17453_CG10249_2_2R
CG7637_CG12936_3_2R
CG31357_CG13636_3_3R
CG3395_CG6928_12_3L
CG10268_CG3305_11_2L
CG1548_CG30383_12_2R
CG3632_CG3679_11_X
CG6422_CG11790_2_3R
CG14656_CG2525_12_3R
CG9273_CG9272_12_2L
CG12845_CG12142_11_2R
CG7004_CG32344_12_3L
CG13929_CG10616_3_3L
CG12301_CG12304_11_3L
CG4957_CG31873_11_2L
CG18431_CG4844_11_2R
CG6906_CG6910_11_3L
CG10545_CG9177_11_X
CG9422_CG3270_11_2L
CG7796_CG14469_11_2R
CG12532_CG14234_11_X
CG3694_CG17005_11_2L
CG13432_CG13434_12_2R
CG11444_CG3546_3_X
CG11330_CG11329_12_2L
CG33208_CG31407_12_3R
CG31694_CG8814_3_2L
CG7716_CG33275_3_3L
CG12891_CG31817_2_2R
CG31218_CG17227_2_3R
CG17592_CG4626_11_X
CG12558_CG1454_2_3R
CG31064_CG5923_3_3R
CG7881_CG7838_12_2R
CG6757_CG16707_3_3L
CG12094_CG11263_3_X
CG31090_CG14546_2_3R
CG15650_CG9313_3_2R
CG13937_CG18315_12_3L
CG5916_CG5952_2_3R
CG32118_CG11281_2_3L
CG10263_CG10262_12_2R
CG13386_CG31898_11_2L
CG2999_CG11144_12_4
CG12897_CG18604_12_2R
CG11153_CG1836_2_4
CG14413_CG5310_3_4
CG5034_CG31717_11_2L
CG8279_CG14854_12_3R
CG10365_CG10230_2_3R
CG13997_CG9048_12_2L
CG30499_CG30498_12_2L
CG6619_CG13293_11_3L
CG2714_CG2715_12_X
CG5993_CG6123_12_X
CG13388_CG17610_2_2L
CG5686_CG5708_12_2L
CG3287_CG18584_11_2L
CG9036_CG11200_12_2R
CG3635_CG2042_12_2L
CG4211_CG18734_11_X
CG15236_CG12374_11_2R
CG8298_CG8889_2_2R
CG31251_CG31360_3_3R
CG5037_CG5727_11_2L
CG4067_CG14684_11_3R
CG14446_CG3546_3_X
CG13701_CG4166_12_3L
CG1987_CG15749_2_X
CG32182_CG32181_11_3L
CG1863_CG33479_12_2L
CG31743_CG6746_12_2L
CG4859_CG4871_12_2R
CG15170_CG10652_12_2R
CG17905_CG17904_12_2R
CG10722_CG10747_11_2L
CG9080_CG13226_3_2R
CG7105_CG7104_12_2L
CG14646_CG9855_2_3R
CG15220_CG9177_12_X
CG12929_CG1821_3_2R
CG13698_CG7354_3_3L
CG5572_CG12873_12_3R
CG12206_CG10804_12_X
CG7219_CG7356_3_2L
CG3052_CG7038_3_X
CG6512_CG6497_12_3L
CG11906_CG11001_3_2R
CG3954_CG3187_2_X
CG11128_CG11131_11_3L
CG5168_CG5337_3_2L
CG31752_CG3399_11_2L
CG3257_CG30001_3_2R
CG32836_CG10142_2_2R
CG8383_CG6236_11_3R
CG1647_CG1520_2_3R
CG17753_CG30011_3_2R
CG11875_CG11856_11_3R
CG2772_CG2774_11_2L
CG9328_CG11907_3_2L
CG1245_CG2182_2_3R
CG1495_CG1511_3_4
CG5038_CG6194_2_3R
CG30440_CG17510_12_2R
CG6014_CG33288_11_3L
CG14321_CG14462_3_3R
CG13779_CG8902_2_2L
CG11648_CG14909_3_3R
CG5803_CG10305_2_2R
CG14812_CG14813_12_X
CG9812_CG9815_12_2R
CG10954_CG15130_2_2L
CG31716_CG4908_2_2L
CG1922_CG1909_12_4
CG12235_CG12234_2_X
CG33713_CG33714_12_X
CG18410_CG14352_12_3R
CG12911_CG4444_2_2R
CG5830_CG5904_3_3L
CG4532_CG4536_11_X
CG3038_CG33692_2_X
CG8493_CG8490_3_2R
CG14712_CG17309_2_3R
CG4995_CG4972_11_2L
CG11198_CG8722_3_2R
CG15377_CG7254_11_2L
CG30089_CG30084_2_2R
CG6724_CG17127_3_2L
CG3313_CG3169_3_3R
CG3953_CG7649_3_3R
CG4767_CG31736_11_2L
CG8490_CG8841_3_2R
CG32280_CG32281_11_3L
CG17912_CG13278_2_2L
CG18767_CG7528_12_3L
CG12697_CG5262_3_4
CG10234_CG9999_3_2R
CG1249_CG18048_3_3R
CG5905_CG33107_12_X
CG6879_CG5805_2_3R
CG33508_CG12050_12_2L
CG15033_CG15035_2_X
CG4495_CG14044_3_2L
CG5409_CG33544_11_2R
CG8458_CG8795_12_3R
CG6195_CG6184_12_3R
CG5814_CG3744_12_3R
CG10778_CG1530_3_X
CG8210_CG14899_2_3R
CG17370_CG7146_3_3R
CG7429_CG7424_2_2L
CG33094_CG15695_11_3R
CG11924_CG3008_3_2L
CG8411_CG30356_2_2R
CG8735_CG8643_3_2R
CG8345_CG1765_3_2L
CG32679_CG8544_2_X
CG18208_CG14298_3_3R
CG10699_CG10561_3_2R
CG4602_CG4600_11_2L
CG8494_CG8503_11_2R
CG4272_CG15390_11_2L
CG4059_CG14073_12_3L
CG15287_CG9342_11_2L
CG13148_CG8274_3_2R
CG5191_CG7508_3_3R
CG3395_CG12525_12_3L
CG7605_CG7338_11_3L
CG9107_CG9109_12_2L
CG4975_CG4984_11_2R
CG3029_CG13566_11_2R
CG3710_CG3733_2_2L
CG3909_CG2210_3_3R
CG6163_CG7560_3_3L
CG11739_CG6425_11_3R
CG14966_CG32276_12_3L
CG9319_CG9320_3_2L
CG7838_CG7881_11_2L
CG31736_CG10839_11_2L
CG4374_CG17382_3_3R
CG5889_CG4940_12_3R
CG10904_CG3065_3_2R
CG11844_CG11847_3_3R
CG8173_CG3461_3_X
CG14147_CG32080_11_3L
CG16941_CG8907_3_3R
CG33114_CG6287_12_2L
CG7231_CG3792_3_2L
CG10917_CG5581_2_2R
CG7255_CG7250_11_3L
CG6547_CG6554_12_3R
CG3651_CG9528_3_2L
CG32096_CG5661_12_3L
CG2999_CG1836_3_4
CG6005_CG6369_3_3R
CG3714_CG3352_12_2L
CG17005_CG8817_2_2L
CG4918_CG32676_3_X
CG33150_CG30185_11_2R
CG7338_CG6485_12_3L
CG33692_CG3033_12_X
CG3977_CG3198_2_X
CG17233_CG6948_3_3L
CG2091_CG2095_12_3R
CG32149_CG33999_2_3L
CG14356_CG9722_12_3R
CG9397_CG12110_12_2L
CG5384_CG4972_3_2L
CG9090_CG16868_12_2R
CG13204_CG30030_2_2R
CG3566_CG7326_3_X
CG15168_CG15170_2_2L
CG9712_CG9669_2_3L
CG14468_CG12754_2_2R
CG10068_CG33323_3_3R
CG6664_CG8004_2_3L
CG31873_CG5395_3_2L
CG6236_CG6584_12_3R
CG13725_CG13724_12_3L
CG2977_CG3035_12_X
CG3421_CG7044_12_3R
CG7623_CG9775_3_3R
CG4168_CG3975_12_2L
CG14274_CG14273_11_2L
CG3250_CG16718_11_3R
CG7769_CG7771_11_3R
CG3269_CG3409_2_2R
CG14232_CG14230_3_X
CG16785_CG12311_11_X
CG4683_CG32711_11_X
CG13739_CG13954_12_2R
CG9098_CG7516_12_2L
CG3416_CG4545_2_2R
CG10144_CG8339_3_3L
CG5808_CG6995_3_3R
CG6173_CG31133_2_3R
CG1142_CG1287_12_3R
CG7856_CG14593_3_2R
CG8788_CG9313_11_2R
CG13895_CG13897_12_3L
CG7563_CG5562_3_2R
CG12680_CG15465_11_X
CG1319_CG15013_2_3L
CG8605_CG8602_2_3L
CG3077_CG2855_3_2L
CG13474_CG13476_3_3L
CG7745_CG13207_2_2R
CG11798_CG7544_11_2R
CG9012_CG9020_12_X
CG9581_CG9578_3_X
CG12076_CG10107_2_3L
CG1832_CG10447_11_2L
CG1789_CG11354_2_X
CG1921_CG10840_12_3L
CG31908_CG3476_3_2L
CG2848_CG3077_2_2L
CG5734_CG5920_3_2L
CG17347_CG10685_2_2R
CG4611_CG10673_2_3L
CG7332_CG11284_11_X
CG33096_CG11920_11_3R
CG14696_CG14698_3_3R
CG11390_CG30173_2_2R
CG31330_CG8464_12_3R
CG12051_CG7865_3_2R
CG33722_CG2118_3_3R
CG14254_CG31077_11_3R
CG33003_CG3058_11_2L
CG8533_CG14103_2_3L
CG15920_CG5522_11_2R
CG15201_CG1908_11_X
CG17304_CG3631_3_3R
CG10687_CG17347_3_2R
CG14674_CG1093_11_3R
CG12637_CG32677_3_X
CG2747_CG2723_12_3R
CG32547_CG15046_12_X
CG12659_CG12737_3_X
CG5840_CG6814_12_3R
CG8771_CG8271_12_2R
CG17100_CG31147_11_3R
CG12641_CG2221_2_X
CG30020_CG1663_12_2R
CG15749_CG1640_11_X
CG6736_CG32052_3_3L
CG7166_CG14183_2_3L
CG8722_CG11194_2_2L
CG11858_CG10506_2_3R
CG13258_CG4163_3_2L
CG12470_CG32816_2_X
CG2984_CG6986_3_X
CG11927_CG2937_2_2L
CG17855_CG6495_12_2L
CG14624_CG11382_11_X
CG12106_CG2194_12_X
CG8032_CG8956_3_3R
CG4326_CG8707_3_2R
CG5109_CG5119_11_2R
CG13473_CG32145_11_3L
CG5134_CG5729_2_2R
CG8909_CG15603_12_X
CG31728_CG6043_11_2L
CG17754_CG15797_11_X
CG9861_CG9868_3_2R
CG14248_CG5480_3_3R
CG13597_CG8651_11_3R
CG2125_CG1901_11_4
CG30356_CG8635_2_2R
CG6871_CG3979_2_3L
CG9591_CG14650_12_3R
CG1762_CG9272_3_2R
CG3587_CG8945_11_X
CG7685_CG31122_2_3R
CG11501_CG10120_11_3R
CG1532_CG1529_12_X
CG33198_CG5580_2_2R
CG14039_CG31651_11_2L
CG9411_CG1911_12_X
CG1744_CG18729_12_3R
CG11357_CG32245_11_3L
CG12008_CG14961_2_3L
CG14883_CG14896_2_3R
CG13937_CG5444_2_3L
CG32554_CG32557_12_X
CG12375_CG8552_12_2L
CG3059_CG8817_3_2L
CG8740_CG10844_11_2R
CG8232_CG13745_2_2R
CG3302_CG3307_11_3R
CG13671_CG8600_12_3L
CG10823_CG16791_12_3R
CG7421_CG7145_2_3L
CG32614_CG12479_11_X
CG14544_CG14551_2_3R
CG11450_CG11376_3_2L
CG15362_CG7289_11_2L
CG1532_CG32679_3_X
CG12427_CG12875_12_3R
CG16941_CG3995_3_3R
CG14358_CG9920_12_3R
CG33129_CG7664_3_2L
CG5669_CG5677_3_3R
CG10417_CG30441_11_2L
CG10628_CG10463_3_2L
CG13315_CG4665_11_3L
CG5691_CG12099_3_3L
CG14509_CG14515_3_3R
CG6094_CG6388_3_2L
CG11007_CG15121_11_2R
CG6513_CG6975_3_3L
CG4122_CG18104_11_X
CG16863_CG7578_11_2L
CG12413_CG10002_12_3R
CG31118_CG31357_12_3R
CG1522_CG1505_12_X
CG8578_CG15914_11_X
CG11190_CG9907_3_X
CG14462_CG31187_11_3R
CG31287_CG4337_2_3R
CG10761_CG2278_12_X
CG5359_CG33208_12_3R
CG7039_CG11590_3_X
CG13089_CG4535_3_2L
CG7261_CG7263_11_2L
CG30415_CG10315_11_2R
CG6608_CG14696_12_3R
CG8865_CG8833_12_3L
CG10617_CG15749_11_X
CG34008_CG16953_12_3R
CG11356_CG2750_3_X
CG3811_CG6720_2_2L
CG32250_CG15014_2_3L
CG11305_CG1401_2_3R
CG17059_CG4654_11_2R
CG10228_CG30290_3_2R
CG17437_CG3201_11_X
CG10376_CG10343_3_2L
CG12775_CG11665_2_2R
CG14650_CG2210_3_3R
CG17065_CG31363_3_X
CG6116_CG31729_11_2L
CG13567_CG3140_11_2R
CG10898_CG4060_12_3R
CG34042_CG6232_12_2L
CG9735_CG8454_3_3R
CG13983_CG9486_11_2L
CG1951_CG14517_2_3R
CG7739_CG7427_3_3L
CG10527_CG9364_3_2R
CG14077_CG32204_12_3L
CG9131_CG12393_3_2L
CG14633_CG14632_12_X
CG2975_CG31886_12_2L
CG9988_CG9990_11_3R
CG15766_CG18341_3_X
CG11556_CG32675_12_X
CG6589_CG9528_3_2L
CG4678_CG3869_12_X
CG11059_CG11027_3_4
CG31412_CG9779_2_3R
CG12841_CG12840_11_2L
CG8288_CG17209_11_X
CG7560_CG6149_2_3L
CG8924_CG33172_2_3R
CG32436_CG12971_2_3L
CG1030_CG1028_12_3R
CG13860_CG13858_12_3R
CG2970_CG3803_2_2R
CG1756_CG32547_11_X
CG32832_CG30217_11_2R
CG18336_CG13211_12_2R
CG7856_CG15920_2_2R
CG32813_CG11448_11_X
CG9328_CG9326_3_2R
CG7628_CG6216_2_3L
CG15708_CG7779_12_2R
CG11061_CG6698_3_2R
CG12396_CG6523_3_2L
CG15579_CG12470_3_X
CG11094_CG2791_12_3R
CG13081_CG10360_11_2L
CG3985_CG12420_11_3R
CG12410_CG3149_2_X
CG9796_CG33977_12_3R
CG12660_CG10962_2_X
CG34018_CG33229_2_3R
CG32016_CG1862_12_4
CG10680_CG10658_2_2L
CG18870_CG9858_12_2R
CG31118_CG6678_11_3R
CG33116_CG13082_11_2L
CG8768_CG12442_3_2R
CG4615_CG16989_11_X
CG13084_CG13083_11_2R
CG2092_CG1358_2_2R
CG15515_CG31036_11_3R
CG5862_CG3353_2_3R
CG7042_CG6851_3_3L
CG18067_CG13423_11_2R
CG11154_CG3186_12_4
CG31705_CG31706_12_2L
CG5675_CG12991_3_X
CG34042_CG6176_3_2L
CG13916_CG32319_12_3L
CG2157_CG9578_12_X
CG15216_CG1832_2_2L
CG8257_CG12366_3_2R
CG3757_CG13374_2_X
CG3152_CG3274_3_2L
CG4908_CG5091_12_2L
CG3527_CG7846_3_X
CG17033_CG32163_3_3L
CG14052_CG3443_11_X
CG2909_CG15307_11_X
CG5289_CG13599_3_3R
CG5846_CG4658_3_2L
CG31812_CG18317_3_2L
CG5091_CG4908_12_2L
CG12507_CG13956_12_X
CG14792_CG14786_2_X
CG15517_CG15515_3_3R
CG10055_CG11966_12_3R
CG4962_CG4982_3_3L
CG15475_CG17470_2_2R
CG10728_CG13969_3_2R
CG10449_CG15173_2_2R
CG1619_CG2124_3_X
CG8007_CG9716_2_3R
CG8816_CG8592_3_2R
CG10585_CG10584_2_3L
CG8351_CG8359_11_3R
CG17996_CG17331_12_2L
CG32485_CG1271_11_3L
CG9128_CG9133_11_3L
CG9874_CG10307_3_2R
CG15695_CG15696_2_3R
CG12971_CG32437_3_3L
CG10205_CG10207_2_2R
CG15198_CG12624_2_X
CG17221_CG5105_3_2L
CG3592_CG14423_11_X
CG11755_CG9786_2_3R
CG3811_CG17855_11_2L
CG8795_CG8784_3_3R
CG12042_CG11242_3_2R
CG7999_CG32281_3_3L
CG1629_CG1651_3_4
CG1691_CG1664_12_X
CG10698_CG4357_12_3L
CG5060_CG1965_11_3R
CG2918_CG2865_12_X
CG4749_CG5041_2_2L
CG31064_CG5270_11_3R
CG33090_CG18124_2_2L
CG9144_CG9147_3_2L
CG6353_CG15497_3_3R
CG5118_CG4947_3_2L
CG11310_CG7399_3_3L
CG2049_CG2063_12_2R
CG9461_CG12806_12_3R
CG3957_CG17280_3_2R
CG33529_CG13790_12_2L
CG5604_CG4968_3_2L
CG18003_CG18004_11_2R
CG2918_CG2845_3_X
CG30460_CG13162_12_2R
CG8588_CG8583_3_3L
CG10131_CG10139_11_2R
CG6051_CG5889_3_3R
CG8998_CG30101_12_2R
CG1472_CG1513_12_2L
CG6072_CG6126_2_3R
CG3719_CG32813_3_X
CG34039_CG13475_2_3L
CG14882_CG14895_2_3R
CG16890_CG31731_3_2L
CG7537_CG7556_12_X
CG14511_CG11882_12_3R
CG3935_CG4213_2_2L
CG32352_CG32355_11_3L
CG15526_CG7950_11_3R
CG33472_CG7776_11_2R
CG15754_CG31817_12_X
CG31739_CG31991_12_2R
CG13634_CG6892_3_3R
CG8398_CG10121_2_3L
CG11376_CG3921_3_2L
CG2657_CG31973_12_2L
CG3957_CG6339_12_2R
CG18675_CG1308_11_3L
CG31240_CG7156_2_3R
CG10545_CG9096_11_X
CG9446_CG9447_12_2R
CG6455_CG13410_3_3R
CG11482_CG10667_11_2R
CG6159_CG6164_11_3R
CG12899_CG12897_12_2L
CG8808_CG11804_2_2L
CG32352_CG6282_11_3L
CG7886_CG3389_3_3R
CG15825_CG17549_12_2R
CG2175_CG3719_3_X
CG11146_CG1848_12_X
CG14921_CG4636_2_2L
CG18661_CG9564_11_2L
CG32711_CG14430_11_X
CG4951_CG5527_3_3R
CG9596_CG31911_3_2L
CG9699_CG7889_3_X
CG14419_CG3588_3_X
CG8709_CG11546_12_2R
CG12785_CG6898_3_3R
CG14654_CG2503_3_3R
CG7397_CG14318_12_3R
CG8428_CG8430_11_2R
CG31773_CG15422_3_2L
CG31293_CG4560_3_3R
CG4488_CG10203_12_2L
CG10191_CG32120_12_3L
CG8588_CG3038_3_X
CG4139_CG4147_2_X
CG9634_CG9623_12_X
CG6459_CG6446_12_2R
CG17855_CG10473_12_2L
CG3610_CG1673_2_X
CG13120_CG13121_12_2L
CG3239_CG32762_12_X
CG8264_CG2707_12_X
CG9805_CG14650_3_3R
CG2471_CG10362_12_X
CG13748_CG4744_3_2R
CG8394_CG8404_12_2R
CG13124_CG5734_2_2L
CG9674_CG9710_3_3L
CG8522_CG14102_2_3L
CG8098_CG5197_3_2R
CG32659_CG2574_2_X
CG17726_CG10284_3_3R
CG16952_CG10545_3_X
CG2049_CG3203_12_2R
CG10523_CG32435_2_3L
CG10713_CG10133_12_3L
CG5813_CG17264_2_2L
CG7371_CG6907_3_2L
CG17870_CG4001_11_2L
CG10444_CG15845_3_2R
CG11987_CG11988_12_3R
CG12993_CG8568_12_X
CG2144_CG1868_3_2R
CG31264_CG31369_12_3R
CG2114_CG12921_11_3L
CG12077_CG4561_11_3L
CG10721_CG10756_2_2L
CG32147_CG10489_11_3L
CG1472_CG13218_2_2R
CG17905_CG13277_2_2L
CG13996_CG9107_2_2L
CG12110_CG8276_12_2L
CG8635_CG2411_3_2R
CG11791_CG31109_2_3R
CG30412_CG9861_3_2R
CG10431_CG10641_2_2R
CG7850_CG9667_2_3R
CG14270_CG15317_3_X
CG11413_CG13586_11_2R
CG17143_CG16940_3_3L
CG11085_CG15728_11_X
CG17820_CG6678_3_3R
CG8588_CG32243_12_3L
CG14342_CG5397_3_2L
CG5045_CG11319_3_2L
CG7378_CG32541_11_X
CG9296_CG10364_2_2L
CG13720_CG32242_12_3L
CG9358_CG2736_12_2R
CG12759_CG8080_2_2R
CG10838_CG17237_2_2L
CG9904_CG10260_11_X
CG5694_CG5686_12_2L
CG2247_CG2652_3_X
CG2022_CG3250_2_3R
CG4450_CG3752_3_2L
CG12835_CG12833_11_2R
CG7039_CG7884_12_X
CG31363_CG1239_11_3R
CG3622_CG30271_11_2R
CG6349_CG31176_12_3R
CG2147_CG2151_11_X
CG1702_CG1412_2_X
CG6401_CG4996_3_2R
CG7807_CG6625_12_3L
CG6707_CG8104_3_3L
CG15772_CG2540_12_X
CG10369_CG10570_12_2L
CG13606_CG6198_11_3R
