# Supplementary material for: Inferring genome-scale rearrangement phylogeny and ancestral gene order: a Drosophila case study
Source: Genome Biol. 2007 Nov 8;8(11):R236. doi: 10.1186/gb-2007-8-11-r236 (PMC2258185; doi:10.1186/gb-2007-8-11-r236)
Supplement: Additional data file 3 — NGPs without arm indexing (to allow for NGPs from outgroup species with varying chromosome architecture) based on Drosophila common gene set (in file 1) - used in the rearrangement and ancestral gene order analysis. [file gb-2007-8-11-r236-S3.txt]

Total 32154 NGPs across fly species and outgroup species (see manuscript) without arm information encoded (separate file for arm encoded NGPs). This allows inclusion of outgroup species with different chromosomal architectures. These NGPs were used in ancestral syntenic block derivation. 
Format: <gene1>_<gene2>_<mutual_direction> 
Where 
<gene1>,<gene2>: Dmel annotation for protein coding gene.
<mutual_direction>: 1x=transcribed in same direction (x=1 or 2 depending on whether the pair is oriented in the positive or negative direction wrt scaffold orientation; Note that the order of transcription start-end-start-end for a pair of genes has to be the same for the pair to be equivalent), 2=convergent direction, 3=divergent direction ; 
See Methods for additional details.


CG1414_CG1417_11
CG12113_CG2467_12
CG5627_CG33968_11
CG3806_CG11556_2
CG13698_CG11254_3
CG5441_CG6364_11
CG17593_CG18507_12
CG14358_CG1241_3
CG14285_CG31149_2
CG6725_CG15006_3
CG6197_CG12464_2
CG14199_CG12203_2
CG15871_CG11130_12
CG4663_CG1883_2
CG33172_CG10153_11
CG2100_CG2926_12
CG8470_CG12120_11
CG33229_CG7456_2
CG10251_CG6118_12
CG6542_CG10751_3
CG4520_CG5780_12
CG12534_CG8944_2
CG17005_CG8817_2
CG14194_CG7380_2
CG6523_CG7048_2
CG4572_CG10913_3
CG1103_CG5429_3
CG13472_CG12110_3
CG4045_CG32555_2
CG13398_CG10203_2
CG5850_CG8069_12
CG6030_CG33193_11
CG5473_CG9450_11
CG6188_CG6819_2
CG7776_CG32793_11
CG1522_CG1505_12
CG10108_CG8920_3
CG5053_CG31096_11
CG7638_CG33981_3
CG9401_CG13176_2
CG7470_CG6322_2
CG5524_CG32223_2
CG12814_CG8383_11
CG32392_CG10037_3
CG6698_CG5942_2
CG5528_CG17839_2
CG11999_CG2929_3
CG5800_CG12108_2
CG7267_CG7246_12
CG14375_CG9796_12
CG4237_CG18767_11
CG10309_CG11811_11
CG4091_CG1598_12
CG2023_CG10652_2
CG13136_CG18145_3
CG3714_CG4636_3
CG4709_CG11085_12
CG12375_CG8602_3
CG11305_CG15016_2
CG13570_CG3589_12
CG3691_CG8193_11
CG9333_CG13209_2
CG2975_CG3119_11
CG7946_CG1512_3
CG31098_CG7013_11
CG2147_CG2151_11
CG4702_CG11840_12
CG33182_CG4062_3
CG6376_CG6353_12
CG4165_CG32854_3
CG6428_CG6414_12
CG18208_CG4853_2
CG7562_CG14472_3
CG2013_CG5429_11
CG8730_CG8728_2
CG31663_CG7337_3
CG11498_CG5510_11
CG6125_CG6972_12
CG12140_CG5198_2
CG10959_CG10763_2
CG3979_CG15335_11
CG11755_CG3953_11
CG15660_CG10936_3
CG4646_CG1371_3
CG15776_CG7055_3
CG15735_CG13383_2
CG13880_CG2114_11
CG5026_CG10564_12
CG8439_CG14748_12
CG8549_CG13330_12
CG5183_CG15654_2
CG14767_CG8411_3
CG13654_CG13653_3
CG13316_CG2849_2
CG8544_CG8497_12
CG7749_CG7169_2
CG8674_CG4168_11
CG15422_CG31752_3
CG13287_CG32408_11
CG1333_CG18675_11
CG6091_CG6004_12
CG12113_CG14542_3
CG6567_CG4311_3
CG30264_CG5846_2
CG2048_CG15552_3
CG33324_CG9727_2
CG10079_CG10440_2
CG17623_CG6954_11
CG10145_CG5674_11
CG7833_CG33650_2
CG9410_CG6713_12
CG7855_CG13326_12
CG5116_CG3248_3
CG6401_CG6451_3
CG6946_CG31842_3
CG7950_CG2530_3
CG3189_CG9143_11
CG30188_CG3708_2
CG17985_CG12042_12
CG18508_CG30377_12
CG5414_CG1685_3
CG5818_CG5848_3
CG17330_CG18625_3
CG14156_CG6577_12
CG5634_CG5612_12
CG7863_CG33198_11
CG5824_CG6949_3
CG9710_CG10663_2
CG1898_CG12025_3
CG4237_CG13399_3
CG9986_CG8430_3
CG8279_CG5447_2
CG14911_CG10147_2
CG32068_CG18374_3
CG12147_CG2048_12
CG11857_CG10425_2
CG17689_CG10711_2
CG12770_CG8717_12
CG14926_CG11010_2
CG2099_CG1943_11
CG6484_CG3650_2
CG4393_CG13921_12
CG9096_CG16952_2
CG8566_CG8905_12
CG15904_CG9218_12
CG31644_CG11034_12
CG6896_CG18811_2
CG11982_CG8977_2
CG5190_CG17669_2
CG11266_CG5841_11
CG3724_CG12807_3
CG11326_CG4405_3
CG12765_CG8078_3
CG11790_CG1692_12
CG14834_CG13065_12
CG3515_CG31739_3
CG7175_CG31075_12
CG12395_CG15728_11
CG9885_CG15393_2
CG8478_CG7581_2
CG1091_CG14612_3
CG5131_CG6433_2
CG17947_CG1587_3
CG32705_CG17252_3
CG4620_CG3368_3
CG8309_CG10215_3
CG1697_CG2247_2
CG7177_CG14575_3
CG1762_CG9265_2
CG5486_CG5994_11
CG3008_CG15269_2
CG6703_CG18428_3
CG10999_CG14902_3
CG6320_CG8965_2
CG3717_CG3835_2
CG17060_CG1354_12
CG14485_CG17818_12
CG4814_CG32057_12
CG5058_CG31728_11
CG3085_CG9882_11
CG32230_CG17521_11
CG12213_CG8495_3
CG1322_CG31012_3
CG2924_CG10287_3
CG31009_CG5436_3
CG14895_CG6815_12
CG7033_CG1504_3
CG7113_CG7122_11
CG1826_CG11596_11
CG11190_CG15336_2
CG18815_CG8580_3
CG8544_CG2200_11
CG15376_CG14903_11
CG10392_CG3173_2
CG15020_CG12770_11
CG15777_CG15776_12
CG9339_CG7486_11
CG3661_CG3504_2
CG3736_CG5682_3
CG14185_CG1470_12
CG8789_CG5181_11
CG11070_CG13771_2
CG9403_CG3274_11
CG30052_CG8768_12
CG4103_CG1886_2
CG8500_CG11990_2
CG13784_CG5336_11
CG4033_CG13645_3
CG15797_CG32626_12
CG3522_CG13387_12
CG8214_CG3399_2
CG13417_CG10610_11
CG5499_CG1420_3
CG8146_CG7113_12
CG3163_CG3832_3
CG6699_CG6866_11
CG1363_CG15373_11
CG31374_CG7772_12
CG2837_CG7231_11
CG3709_CG7085_3
CG10139_CG3136_2
CG8965_CG9021_12
CG7764_CG7281_2
CG10722_CG10757_2
CG1275_CG9383_3
CG8397_CG13365_3
CG12869_CG12190_2
CG1832_CG1142_11
CG11238_CG32441_3
CG9263_CG16853_3
CG9754_CG9485_3
CG2175_CG3719_3
CG1909_CG11260_11
CG7039_CG3461_2
CG11628_CG1416_3
CG8846_CG1667_2
CG14450_CG11367_3
CG13218_CG13217_11
CG10520_CG14646_11
CG6198_CG5412_11
CG12402_CG9913_12
CG2698_CG1616_11
CG6348_CG6354_2
CG11033_CG31374_2
CG14029_CG1444_3
CG3889_CG6841_3
CG4665_CG4195_2
CG7825_CG9056_2
CG7420_CG18132_12
CG5203_CG10747_11
CG13202_CG6697_12
CG8549_CG10103_2
CG13283_CG32832_12
CG17754_CG15797_11
CG9242_CG17158_11
CG32226_CG15862_3
CG33041_CG30143_11
CG4464_CG15897_3
CG10674_CG11175_2
CG15481_CG31847_12
CG2184_CG1983_12
CG11371_CG5381_3
CG7456_CG4389_11
CG5316_CG18490_2
CG14071_CG12517_12
CG1599_CG3332_11
CG4451_CG17907_3
CG12789_CG6192_12
CG5193_CG5203_3
CG6743_CG18208_12
CG2183_CG10082_2
CG7706_CG6019_3
CG13396_CG4258_2
CG14674_CG1093_11
CG18143_CG33505_11
CG1587_CG1629_11
CG9065_CG15027_12
CG2253_CG2254_12
CG12355_CG7841_2
CG32112_CG33975_2
CG7897_CG14468_11
CG7447_CG17260_12
CG1276_CG12028_2
CG5642_CG32281_2
CG6459_CG6446_12
CG1402_CG8522_2
CG18271_CG9212_3
CG11164_CG9045_3
CG9062_CG7229_12
CG10342_CG10340_2
CG8408_CG1591_12
CG3874_CG32176_3
CG3825_CG10392_2
CG32626_CG10320_11
CG30151_CG30154_11
CG30361_CG11044_3
CG13487_CG13488_2
CG8261_CG8258_2
CG3086_CG3295_2
CG14763_CG32711_11
CG3808_CG12372_3
CG1986_CG15251_12
CG7028_CG4984_2
CG8636_CG1826_3
CG1866_CG6490_11
CG10470_CG10655_2
CG33295_CG9507_3
CG9060_CG13418_12
CG5582_CG1249_12
CG9344_CG8891_3
CG6601_CG14597_2
CG11312_CG9985_12
CG3688_CG6146_11
CG14181_CG6176_2
CG8483_CG7855_12
CG14659_CG1133_3
CG17510_CG10424_2
CG7749_CG7354_12
CG6157_CG30147_2
CG31224_CG3446_12
CG9805_CG6198_2
CG5058_CG11593_12
CG3619_CG31212_12
CG8075_CG8073_2
CG32067_CG33493_11
CG13028_CG3536_12
CG1987_CG15749_2
CG3953_CG5292_12
CG15036_CG11072_3
CG6179_CG6223_2
CG1120_CG12006_11
CG13506_CG3624_2
CG4420_CG33323_3
CG13018_CG8490_3
CG6915_CG6910_11
CG15899_CG6859_3
CG3497_CG9131_11
CG4928_CG7229_3
CG8470_CG32679_11
CG3026_CG2926_11
CG4215_CG12933_11
CG9614_CG12178_2
CG14232_CG6751_11
CG9526_CG3420_3
CG4972_CG5363_2
CG9050_CG13992_12
CG11198_CG15161_11
CG17498_CG5148_3
CG2903_CG12753_2
CG32666_CG1756_2
CG9507_CG9511_2
CG32528_CG2101_3
CG4774_CG14545_12
CG10806_CG4380_12
CG6497_CG7605_12
CG6864_CG12785_2
CG14115_CG32118_3
CG3629_CG18105_12
CG10118_CG8519_12
CG13672_CG33274_11
CG15453_CG13775_12
CG31223_CG10889_2
CG3314_CG3338_2
CG12820_CG3522_12
CG4963_CG12372_11
CG1669_CG5382_2
CG17349_CG10214_2
CG3184_CG2519_11
CG1548_CG30383_12
CG3333_CG8243_3
CG1789_CG34038_2
CG33639_CG5988_12
CG17618_CG6982_11
CG1578_CG10710_12
CG6015_CG8609_12
CG12225_CG8146_11
CG9666_CG7071_3
CG7530_CG6241_11
CG9870_CG3557_2
CG3907_CG4165_2
CG5586_CG12811_3
CG31752_CG17321_3
CG32562_CG17580_11
CG8569_CG12809_2
CG6897_CG33486_3
CG18362_CG7999_12
CG15100_CG10540_11
CG13218_CG13217_3
CG3774_CG5198_11
CG9919_CG12286_11
CG14597_CG13887_2
CG7908_CG7920_2
CG8400_CG10101_11
CG12341_CG11066_3
CG5688_CG5684_12
CG32121_CG33263_12
CG10365_CG3619_2
CG3250_CG16718_11
CG5910_CG5199_2
CG3082_CG3085_11
CG10804_CG31381_2
CG2224_CG10215_3
CG10130_CG10726_3
CG12464_CG13334_3
CG10185_CG8288_12
CG2864_CG13316_3
CG14762_CG6235_11
CG33257_CG13037_11
CG8994_CG8390_2
CG9135_CG5114_2
CG5376_CG5374_12
CG9241_CG1782_12
CG15528_CG7946_3
CG31004_CG7875_12
CG33955_CG3664_2
CG2086_CG7930_11
CG5751_CG12084_12
CG13207_CG7741_2
CG6194_CG5599_11
CG31692_CG11881_2
CG11966_CG2666_3
CG12081_CG2950_11
CG18643_CG31363_12
CG3526_CG14416_2
CG6693_CG10423_3
CG3399_CG31773_12
CG17282_CG2938_3
CG11209_CG33227_12
CG1954_CG9617_3
CG2750_CG15733_11
CG3295_CG1818_3
CG7364_CG9008_2
CG5397_CG1276_12
CG3277_CG15669_12
CG6095_CG14542_3
CG4854_CG4424_11
CG33250_CG10545_3
CG4334_CG17867_11
CG13390_CG13391_3
CG3496_CG10109_3
CG3064_CG33080_2
CG15653_CG9353_3
CG3909_CG9951_12
CG13176_CG11325_11
CG6395_CG8211_12
CG2525_CG1129_3
CG2381_CG9984_12
CG4497_CG4502_12
CG8147_CG9366_2
CG1987_CG1660_3
CG18013_CG3048_2
CG31048_CG9684_3
CG32628_CG14073_11
CG10800_CG10805_11
CG12058_CG12127_2
CG10923_CG2101_3
CG4299_CG4307_11
CG7601_CG33554_2
CG12070_CG1447_3
CG14716_CG18765_2
CG17304_CG9122_12
CG9828_CG7914_12
CG13478_CG13475_12
CG31126_CG10693_3
CG15180_CG1976_12
CG9790_CG8136_3
CG8877_CG16747_12
CG31374_CG3214_11
CG6538_CG11851_3
CG8226_CG8224_11
CG12028_CG6449_11
CG4954_CG4599_3
CG13226_CG13224_11
CG14843_CG31330_2
CG9324_CG9326_2
CG9484_CG11786_11
CG10215_CG33553_3
CG31247_CG11281_3
CG2263_CG2974_2
CG13708_CG15749_2
CG5414_CG8228_3
CG11306_CG6764_2
CG10527_CG4426_2
CG4775_CG5080_2
CG31321_CG32210_12
CG17603_CG6353_3
CG5608_CG31478_12
CG11144_CG6194_3
CG5930_CG2100_2
CG3733_CG18642_3
CG10365_CG31212_12
CG1725_CG13392_3
CG12162_CG2109_2
CG7480_CG4215_11
CG6931_CG18593_2
CG8949_CG4949_3
CG12626_CG11160_3
CG6046_CG32697_12
CG7379_CG7003_12
CG11486_CG10506_2
CG6167_CG17036_2
CG17294_CG32075_3
CG1057_CG18066_3
CG11815_CG16963_12
CG11873_CG11874_2
CG7943_CG3793_12
CG9056_CG16788_2
CG7741_CG11059_11
CG10808_CG6543_12
CG7487_CG1927_2
CG2708_CG31229_11
CG31363_CG1239_11
CG15444_CG33196_12
CG9969_CG2107_11
CG10497_CG13322_11
CG12425_CG12852_11
CG10726_CG14446_2
CG6369_CG13648_11
CG8461_CG14238_3
CG12492_CG5212_2
CG13005_CG4805_11
CG3401_CG5105_2
CG14812_CG14813_12
CG6196_CG5038_3
CG3178_CG18507_12
CG2177_CG16932_11
CG31321_CG3302_11
CG3611_CG3629_3
CG33123_CG17593_3
CG8378_CG2021_12
CG7280_CG8379_3
CG32536_CG4351_2
CG5004_CG8923_2
CG4602_CG32486_11
CG12763_CG18190_11
CG15630_CG3294_3
CG6049_CG33288_3
CG2041_CG11471_12
CG9441_CG11208_11
CG32542_CG4620_11
CG12952_CG9735_12
CG14675_CG14676_11
CG7288_CG15405_11
CG10214_CG10375_3
CG15013_CG32251_3
CG4237_CG12909_11
CG11284_CG15251_2
CG5439_CG1560_11
CG11755_CG5175_11
CG15481_CG13773_3
CG32108_CG10960_2
CG14111_CG14107_2
CG16928_CG4205_12
CG6757_CG16707_3
CG6743_CG5070_11
CG9662_CG9296_12
CG1550_CG33207_2
CG3697_CG32774_11
CG2709_CG2713_2
CG9586_CG13109_3
CG4154_CG14434_2
CG5643_CG5824_3
CG33334_CG5740_11
CG1591_CG10149_12
CG7865_CG13185_3
CG31961_CG15386_12
CG31530_CG9379_11
CG13363_CG3573_3
CG8993_CG15877_2
CG8987_CG8978_12
CG14496_CG5055_12
CG12099_CG13108_2
CG7059_CG13857_2
CG13224_CG13222_11
CG3140_CG8711_11
CG31712_CG3792_11
CG10047_CG10050_2
CG6707_CG1311_3
CG8404_CG8274_3
CG14534_CG7105_12
CG2042_CG18660_3
CG14112_CG14111_11
CG31717_CG1044_11
CG8742_CG32227_2
CG9306_CG10166_2
CG12269_CG5451_12
CG1577_CG10809_3
CG4713_CG3831_2
CG8671_CG9523_3
CG10882_CG13992_12
CG13487_CG3135_11
CG31765_CG34003_11
CG6043_CG4618_2
CG5516_CG32856_2
CG9165_CG2199_2
CG3935_CG9885_2
CG11658_CG13628_2
CG7369_CG9688_2
CG14806_CG7831_2
CG1743_CG11727_2
CG12019_CG3733_11
CG13033_CG4229_3
CG5300_CG5313_11
CG6708_CG8660_2
CG8531_CG10214_2
CG6318_CG6407_2
CG32486_CG11486_3
CG32220_CG3054_2
CG8298_CG8889_2
CG10219_CG10217_12
CG4279_CG9433_3
CG8156_CG16801_11
CG13178_CG8295_11
CG1532_CG32679_3
CG5059_CG6177_11
CG8781_CG9665_11
CG13773_CG4488_12
CG1600_CG10971_12
CG5258_CG13472_12
CG11551_CG3020_11
CG14164_CG5481_12
CG1868_CG10293_12
CG9864_CG9204_12
CG8598_CG9960_2
CG3166_CG10874_12
CG14436_CG2124_3
CG10188_CG14028_11
CG7642_CG11098_2
CG5751_CG5747_12
CG1705_CG2371_2
CG12304_CG32346_3
CG18572_CG13012_2
CG5921_CG5928_11
CG5206_CG12352_3
CG32156_CG10657_11
CG10055_CG10681_2
CG33217_CG32350_2
CG6876_CG1532_3
CG13927_CG13928_12
CG8998_CG13196_12
CG3793_CG18801_2
CG12548_CG2201_12
CG10023_CG9291_2
CG10516_CG5942_2
CG18661_CG9564_11
CG9346_CG3295_2
CG8707_CG3408_2
CG8264_CG5745_11
CG31371_CG2239_12
CG6567_CG4511_3
CG32532_CG3917_12
CG10671_CG5452_3
CG2078_CG1975_12
CG15655_CG9398_11
CG2980_CG31989_11
CG1651_CG32000_11
CG9071_CG18506_11
CG3515_CG3240_12
CG2794_CG2863_2
CG5168_CG6216_11
CG3029_CG13566_11
CG6013_CG6026_2
CG33673_CG7075_11
CG9613_CG7459_3
CG12225_CG3566_2
CG3187_CG13475_3
CG5482_CG6800_3
CG31998_CG1587_3
CG6147_CG3692_12
CG16787_CG2970_3
CG1172_CG3803_2
CG18801_CG31826_12
CG3520_CG5357_3
CG2807_CG9426_2
CG14185_CG14186_11
CG10795_CG9841_12
CG15777_CG8205_12
CG3351_CG7747_3
CG12767_CG5748_2
CG4550_CG16740_11
CG3060_CG13567_2
CG4852_CG4867_11
CG5290_CG2846_11
CG7231_CG14035_3
CG2247_CG7845_2
CG10724_CG32227_2
CG15396_CG2903_11
CG14898_CG14899_12
CG6318_CG11906_3
CG15433_CG15438_2
CG6905_CG12085_3
CG5532_CG9850_2
CG6870_CG4405_3
CG5384_CG31717_3
CG1803_CG32575_3
CG12008_CG13097_3
CG10370_CG9467_11
CG3136_CG6407_3
CG32306_CG33231_11
CG30184_CG5393_11
CG8383_CG9429_11
CG6015_CG13409_2
CG4050_CG14792_2
CG13096_CG1161_3
CG5684_CG6928_3
CG4420_CG12235_2
CG1086_CG10640_3
CG7488_CG9415_3
CG17144_CG4300_2
CG12223_CG13724_12
CG4208_CG1737_11
CG5149_CG5155_3
CG9577_CG33553_3
CG3511_CG17834_11
CG5827_CG31651_2
CG6852_CG3945_2
CG12284_CG5645_12
CG7223_CG33520_11
CG8228_CG16789_11
CG6092_CG30070_2
CG12933_CG12190_11
CG4743_CG5104_2
CG9333_CG12007_2
CG4679_CG30164_12
CG7049_CG4917_2
CG5045_CG3469_3
CG11248_CG14119_12
CG7886_CG33197_11
CG11788_CG9291_3
CG10175_CG4374_11
CG8197_CG8084_3
CG7991_CG7980_3
CG8777_CG30173_3
CG5109_CG3527_11
CG9774_CG11284_12
CG2264_CG31917_2
CG7364_CG10188_3
CG9806_CG2111_11
CG2995_CG1522_11
CG30502_CG1669_2
CG12075_CG18066_3
CG15142_CG6412_12
CG7753_CG7726_3
CG6603_CG6451_2
CG5618_CG11786_12
CG5479_CG3321_11
CG9262_CG1922_12
CG10910_CG5773_2
CG17141_CG17762_3
CG32543_CG11759_2
CG5543_CG5005_2
CG15400_CG8736_11
CG11471_CG5723_2
CG14802_CG14815_2
CG11144_CG11328_11
CG4201_CG5013_3
CG10382_CG13506_11
CG10379_CG9206_11
CG6602_CG4911_12
CG8007_CG9716_2
CG10844_CG7097_12
CG3078_CG3736_12
CG6167_CG5776_11
CG1901_CG12235_11
CG8525_CG11276_11
CG17469_CG1615_11
CG33547_CG31243_3
CG4101_CG4083_2
CG9536_CG6897_2
CG15546_CG11859_2
CG17252_CG12139_2
CG3635_CG2042_12
CG15141_CG1168_3
CG2031_CG4943_12
CG33182_CG15835_12
CG12858_CG31997_2
CG12176_CG2849_12
CG14612_CG1070_2
CG13405_CG1228_11
CG33170_CG11137_2
CG1756_CG32627_2
CG5048_CG10484_11
CG4622_CG11430_12
CG11848_CG13661_2
CG2200_CG10648_11
CG2023_CG10981_3
CG4203_CG8470_11
CG9805_CG14650_3
CG1441_CG2346_3
CG6233_CG11268_12
CG9595_CG1960_12
CG6654_CG9427_3
CG5125_CG7420_11
CG10869_CG31935_12
CG6416_CG32029_12
CG4206_CG4453_3
CG2059_CG13771_11
CG32779_CG4593_2
CG13739_CG13954_12
CG7642_CG10128_3
CG5310_CG9413_2
CG5493_CG4051_11
CG1513_CG9863_12
CG14511_CG11882_12
CG9155_CG10973_11
CG9730_CG6016_3
CG14489_CG8865_3
CG17272_CG18803_11
CG5479_CG3209_2
CG10508_CG10512_12
CG3351_CG8461_2
CG12123_CG8038_2
CG7728_CG1163_3
CG11757_CG1597_2
CG11202_CG15347_12
CG2111_CG12637_11
CG11279_CG13717_12
CG33196_CG17111_11
CG15117_CG9984_12
CG32057_CG6611_12
CG5165_CG4866_2
CG17896_CG3981_3
CG2469_CG9186_2
CG11325_CG12026_11
CG1782_CG5495_11
CG9323_CG17294_12
CG10159_CG31151_3
CG7780_CG4589_12
CG13209_CG1708_12
CG5092_CG31743_12
CG11791_CG7662_2
CG6146_CG32858_2
CG3346_CG3081_2
CG2054_CG2331_3
CG2493_CG9778_11
CG17996_CG7111_3
CG5114_CG8583_3
CG8420_CG16733_11
CG5382_CG12068_11
CG6817_CG7376_11
CG4398_CG7813_12
CG14290_CG17838_3
CG33227_CG1639_2
CG3338_CG7845_3
CG6155_CG4200_3
CG8498_CG8475_12
CG13597_CG8651_11
CG4678_CG13008_11
CG3195_CG10908_2
CG3766_CG10203_12
CG1560_CG12045_2
CG14394_CG6148_11
CG14915_CG14919_2
CG32446_CG10191_2
CG9761_CG1109_3
CG1663_CG8569_3
CG17964_CG2168_12
CG7825_CG9099_3
CG14681_CG17117_3
CG3159_CG4258_3
CG12938_CG17386_2
CG8326_CG5703_3
CG7452_CG31937_11
CG9401_CG14956_2
CG3962_CG9467_2
CG18472_CG5382_2
CG18003_CG32464_2
CG5861_CG2843_2
CG13014_CG9802_2
CG1486_CG4166_3
CG12797_CG14969_2
CG8520_CG5625_11
CG18744_CG1519_12
CG12375_CG8552_12
CG13880_CG4353_3
CG6195_CG32741_2
CG32711_CG8948_11
CG31675_CG14401_11
CG4547_CG9328_2
CG2540_CG33172_3
CG2827_CG9951_3
CG2865_CG17260_11
CG3173_CG8494_3
CG16902_CG4406_2
CG15701_CG7786_2
CG6543_CG13345_12
CG11857_CG13449_11
CG3199_CG9652_2
CG8988_CG10898_3
CG11505_CG10662_11
CG9924_CG9660_12
CG2186_CG2157_11
CG12802_CG10340_3
CG11405_CG7291_11
CG6860_CG5353_3
CG6791_CG7865_2
CG13224_CG15926_2
CG33289_CG7619_11
CG8345_CG8343_11
CG10034_CG13084_11
CG4523_CG3184_2
CG8166_CG2762_3
CG10579_CG7853_3
CG18076_CG2411_11
CG5025_CG5366_11
CG10997_CG11092_3
CG3700_CG3820_2
CG6339_CG6051_3
CG4207_CG3732_2
CG5119_CG17680_2
CG9358_CG8069_3
CG7720_CG7719_12
CG31997_CG3825_12
CG7503_CG1960_11
CG13676_CG13886_2
CG32816_CG2079_2
CG2637_CG11614_3
CG6631_CG14728_11
CG12880_CG12879_11
CG13126_CG4709_3
CG32306_CG33232_11
CG31817_CG5813_12
CG14921_CG6249_12
CG31800_CG17492_3
CG18619_CG5385_3
CG13607_CG2864_12
CG32075_CG6596_3
CG3353_CG14512_3
CG1059_CG5920_2
CG33978_CG2219_12
CG1908_CG7726_11
CG6773_CG1785_3
CG5377_CG7050_3
CG7337_CG33673_2
CG2999_CG7727_11
CG14024_CG31536_3
CG15371_CG12121_2
CG12952_CG1116_11
CG3496_CG13550_3
CG5929_CG5922_12
CG5290_CG31711_11
CG6696_CG32778_3
CG13957_CG3938_11
CG18642_CG10566_2
CG32150_CG18780_11
CG4119_CG11063_2
CG4596_CG4649_11
CG2615_CG32112_3
CG33521_CG5915_2
CG8605_CG6734_2
CG11168_CG4393_12
CG5692_CG5639_2
CG2171_CG11339_2
CG11140_CG7215_3
CG18577_CG31299_11
CG13425_CG3615_3
CG3725_CG15671_11
CG11127_CG8811_3
CG14437_CG9761_11
CG5721_CG33958_12
CG15350_CG15351_11
CG1081_CG1411_11
CG31813_CG9014_12
CG32695_CG15247_12
CG11324_CG7698_11
CG8780_CG10129_3
CG33299_CG4379_2
CG13431_CG11281_3
CG15489_CG6860_2
CG13255_CG18332_2
CG10061_CG15747_2
CG5580_CG33466_2
CG1495_CG1511_3
CG3284_CG10283_2
CG4603_CG6538_2
CG1200_CG10118_2
CG5629_CG3461_2
CG14728_CG32795_12
CG1662_CG1673_11
CG6811_CG7935_2
CG2017_CG16952_3
CG10603_CG1577_2
CG5387_CG13777_11
CG3909_CG32048_11
CG2530_CG12007_3
CG6631_CG15110_2
CG7855_CG15148_3
CG13748_CG14701_3
CG30011_CG10927_12
CG6497_CG6485_12
CG9177_CG12855_12
CG3938_CG9765_11
CG3178_CG17572_11
CG7546_CG32372_11
CG10139_CG6171_11
CG30443_CG3183_2
CG10563_CG10687_2
CG31478_CG6226_2
CG31030_CG31028_12
CG1728_CG16979_2
CG5055_CG7825_3
CG8226_CG2118_11
CG8766_CG8726_2
CG14837_CG12502_12
CG8403_CG8405_11
CG5461_CG15489_3
CG15220_CG33120_2
CG30427_CG8302_11
CG7432_CG2098_3
CG1345_CG14065_3
CG9783_CG12584_12
CG5526_CG5545_11
CG13404_CG1517_3
CG8865_CG8833_12
CG7263_CG10721_2
CG11859_CG2128_3
CG9034_CG9060_12
CG4918_CG18102_3
CG16868_CG1407_3
CG6697_CG12812_3
CG17994_CG32130_12
CG2945_CG13377_2
CG15784_CG16752_11
CG4538_CG10687_11
CG1133_CG15110_2
CG6005_CG11781_3
CG12304_CG18335_12
CG12797_CG4132_3
CG33002_CG5374_3
CG9973_CG9972_12
CG8980_CG4012_3
CG5920_CG10685_2
CG9099_CG9104_3
CG6603_CG13691_11
CG11994_CG8418_12
CG6638_CG6416_12
CG13345_CG5442_3
CG18729_CG9515_3
CG14739_CG5383_3
CG10629_CG10626_12
CG3822_CG17521_11
CG33513_CG5021_3
CG15629_CG3225_2
CG9422_CG7791_2
CG6588_CG1093_11
CG1543_CG7479_2
CG13090_CG4781_2
CG5087_CG5519_12
CG3680_CG3618_2
CG4710_CG10699_3
CG10492_CG2808_11
CG32177_CG4646_2
CG12924_CG32180_3
CG10318_CG9878_3
CG16707_CG18178_2
CG15415_CG6842_12
CG11418_CG8253_3
CG11556_CG11679_12
CG2227_CG32451_2
CG9765_CG9381_12
CG14971_CG10480_11
CG31137_CG6219_3
CG5277_CG5271_11
CG7614_CG30069_11
CG1705_CG6211_12
CG5516_CG1775_2
CG5489_CG12959_12
CG8571_CG3165_12
CG14321_CG14462_3
CG33214_CG12129_3
CG11154_CG32721_12
CG7879_CG12002_11
CG18271_CG9771_2
CG6216_CG13620_2
CG18004_CG12924_2
CG12261_CG32250_3
CG12272_CG1828_3
CG8302_CG18255_2
CG32578_CG4211_11
CG6115_CG15133_3
CG8929_CG1517_11
CG7437_CG17364_3
CG7140_CG18593_3
CG9224_CG32529_12
CG32409_CG7339_3
CG13860_CG13858_12
CG4954_CG6459_2
CG11975_CG5280_3
CG13784_CG4567_12
CG6359_CG11786_3
CG15453_CG31200_3
CG13065_CG13050_12
CG15729_CG14846_12
CG31711_CG31712_2
CG4379_CG3949_3
CG7394_CG32096_12
CG1511_CG31516_3
CG16790_CG10435_11
CG4006_CG33456_12
CG8203_CG8598_11
CG14482_CG4921_3
CG15219_CG6675_3
CG18304_CG10158_12
CG15218_CG32046_3
CG7727_CG15744_11
CG10077_CG9948_3
CG11198_CG10230_11
CG9895_CG2956_3
CG10083_CG3430_12
CG31653_CG8730_3
CG5814_CG6760_3
CG15373_CG33175_2
CG8155_CG8226_12
CG9528_CG9236_3
CG5491_CG9809_3
CG5429_CG5794_11
CG33506_CG32790_3
CG10357_CG6986_2
CG10377_CG6214_3
CG8578_CG33172_3
CG2889_CG4617_3
CG3143_CG3153_11
CG13582_CG6806_11
CG13980_CG31062_2
CG12873_CG6503_3
CG8153_CG8155_2
CG12149_CG8498_3
CG6583_CG15154_12
CG3691_CG8938_3
CG30023_CG14999_2
CG6073_CG6249_3
CG3497_CG32635_12
CG8729_CG33545_12
CG9425_CG14450_3
CG31211_CG3281_2
CG13277_CG1900_2
CG8546_CG11811_12
CG9325_CG5522_12
CG12974_CG7752_3
CG10847_CG4911_2
CG15479_CG12297_2
CG3413_CG5820_3
CG5677_CG16786_3
CG15015_CG13409_2
CG30342_CG8241_12
CG33331_CG31159_3
CG32694_CG15314_11
CG8064_CG7131_2
CG3695_CG4338_2
CG10628_CG5280_11
CG8557_CG6982_11
CG2855_CG30291_3
CG12079_CG15812_2
CG1411_CG31460_3
CG7508_CG11672_2
CG34025_CG15628_11
CG8548_CG8733_2
CG7176_CG18003_11
CG11007_CG3228_2
CG8080_CG33472_12
CG4147_CG6383_12
CG9752_CG8048_2
CG32854_CG10954_11
CG6637_CG3095_11
CG5758_CG7210_2
CG1750_CG6339_3
CG14052_CG30380_3
CG18802_CG14993_11
CG4908_CG5387_12
CG13760_CG1578_3
CG7450_CG7108_11
CG1890_CG4913_2
CG3805_CG15475_2
CG3314_CG6015_3
CG4758_CG14105_2
CG13933_CG8580_11
CG33155_CG6838_11
CG11876_CG10823_12
CG12131_CG12134_11
CG6948_CG6951_11
CG3167_CG3832_3
CG10573_CG10566_3
CG8182_CG8183_2
CG7163_CG7176_2
CG2720_CG3365_2
CG2657_CG31973_12
CG6175_CG7573_3
CG8399_CG8400_2
CG4627_CG4646_2
CG15335_CG15020_11
CG5146_CG5337_2
CG8464_CG3351_3
CG10388_CG31275_12
CG11561_CG4805_3
CG9893_CG14770_2
CG7847_CG31544_2
CG8709_CG11546_12
CG32446_CG14299_3
CG9322_CG9307_11
CG7330_CG5077_3
CG14748_CG10805_11
CG6652_CG7729_3
CG8302_CG3760_12
CG8249_CG8193_3
CG7221_CG5903_11
CG1507_CG3731_2
CG11328_CG6092_11
CG4281_CG4199_12
CG4147_CG10335_12
CG5850_CG5838_12
CG5380_CG31142_3
CG1263_CG1044_11
CG6705_CG3947_12
CG8740_CG8746_11
CG31738_CG32380_11
CG5890_CG6120_2
CG8127_CG7654_2
CG8460_CG15629_2
CG17666_CG10967_2
CG5029_CG9065_3
CG17753_CG12963_12
CG9750_CG9655_2
CG12660_CG10962_2
CG8831_CG15274_12
CG18649_CG33957_12
CG5498_CG5605_2
CG8654_CG13591_2
CG1435_CG6233_2
CG6792_CG17328_12
CG7288_CG9919_2
CG32663_CG7411_11
CG1172_CG2666_2
CG14314_CG1411_2
CG2061_CG9510_12
CG10626_CG13285_12
CG9209_CG8909_3
CG6693_CG4863_3
CG17131_CG3262_3
CG7942_CG11486_3
CG8200_CG7322_2
CG14232_CG17592_11
CG1862_CG1909_11
CG12304_CG7656_2
CG5341_CG5869_3
CG13287_CG17498_2
CG10537_CG4963_2
CG10737_CG7097_11
CG17233_CG7852_12
CG9115_CG2615_3
CG3248_CG8843_3
CG3971_CG9311_12
CG12235_CG1598_2
CG1044_CG8370_11
CG18361_CG4058_2
CG12902_CG12899_12
CG12548_CG3060_2
CG8548_CG2827_2
CG3726_CG6067_11
CG5081_CG7927_11
CG12154_CG6097_2
CG7927_CG3408_3
CG31530_CG14654_12
CG8205_CG13579_11
CG32592_CG2812_11
CG13871_CG31992_2
CG5339_CG13562_12
CG10214_CG13224_3
CG10728_CG3902_2
CG3647_CG16812_2
CG10279_CG5547_11
CG12296_CG14423_12
CG13575_CG18136_11
CG13927_CG6584_11
CG1911_CG10600_2
CG12362_CG6539_2
CG32108_CG18090_11
CG8987_CG3980_3
CG13142_CG30340_12
CG15481_CG9078_12
CG17592_CG10975_11
CG8666_CG7747_11
CG6694_CG6745_3
CG18643_CG6728_3
CG11771_CG31813_11
CG14291_CG6095_2
CG9617_CG9615_12
CG3291_CG33131_12
CG1994_CG32697_3
CG9375_CG9209_2
CG11822_CG2914_2
CG8208_CG9393_2
CG10776_CG7716_2
CG9107_CG14064_3
CG7816_CG31064_3
CG10377_CG5961_11
CG6915_CG6902_12
CG4553_CG5121_3
CG31811_CG5516_11
CG2244_CG5460_12
CG6383_CG5720_2
CG7160_CG11249_3
CG5226_CG15069_11
CG1307_CG6939_3
CG10664_CG8928_3
CG5526_CG16788_11
CG12931_CG1809_11
CG9878_CG10480_2
CG17019_CG1101_3
CG13743_CG33554_11
CG3989_CG3812_3
CG6395_CG10414_12
CG33514_CG18314_2
CG1303_CG7793_2
CG9163_CG12697_3
CG7266_CG10915_2
CG9296_CG1751_3
CG12241_CG31155_11
CG6359_CG18616_11
CG5848_CG18869_11
CG14129_CG5906_12
CG11301_CG3633_2
CG6049_CG10279_11
CG9809_CG17947_3
CG15118_CG15110_11
CG16973_CG3672_3
CG12454_CG15738_12
CG7200_CG31746_12
CG1347_CG15249_11
CG2368_CG10311_3
CG12019_CG9752_12
CG10188_CG10075_11
CG4065_CG14993_3
CG34042_CG4778_12
CG7375_CG8005_3
CG17778_CG2006_11
CG4593_CG4947_2
CG6097_CG10629_11
CG14521_CG15412_11
CG5354_CG3187_2
CG8273_CG2163_3
CG5855_CG5706_11
CG17090_CG12169_11
CG13758_CG14100_3
CG10805_CG17726_3
CG9907_CG13800_11
CG15896_CG8485_3
CG4185_CG4945_12
CG18678_CG34019_2
CG5954_CG13136_3
CG13243_CG18109_2
CG7158_CG5219_3
CG1609_CG11337_2
CG4445_CG3327_12
CG2543_CG2212_2
CG6394_CG6461_12
CG10899_CG12114_12
CG1271_CG16753_11
CG11562_CG3582_2
CG1258_CG4651_12
CG11711_CG6017_2
CG2152_CG10018_11
CG17042_CG32843_2
CG5789_CG12268_11
CG18155_CG5149_11
CG8924_CG3284_3
CG1241_CG32230_12
CG32230_CG16899_11
CG1745_CG15194_11
CG32085_CG32763_3
CG6298_CG1897_12
CG32533_CG1507_3
CG10275_CG2087_2
CG4153_CG4875_11
CG3760_CG8314_3
CG1360_CG6707_3
CG6751_CG7704_2
CG3704_CG2124_3
CG3757_CG14928_3
CG5445_CG6038_12
CG15266_CG15667_11
CG32350_CG34031_3
CG9311_CG11622_12
CG2083_CG9973_12
CG33208_CG7095_2
CG6743_CG12299_3
CG6053_CG12012_11
CG7649_CG6969_2
CG3756_CG10846_11
CG10123_CG1317_3
CG3917_CG3590_11
CG6238_CG8204_2
CG31997_CG6091_2
CG17227_CG4940_3
CG3429_CG32742_11
CG7546_CG3349_3
CG5661_CG32096_2
CG1227_CG10050_3
CG3119_CG2973_3
CG11908_CG11909_2
CG8707_CG1707_11
CG33481_CG4096_11
CG9461_CG17565_3
CG30483_CG11237_2
CG11380_CG11381_12
CG5859_CG9128_2
CG31176_CG15497_12
CG5701_CG13287_2
CG2991_CG17509_3
CG10263_CG4152_3
CG12855_CG5854_2
CG5121_CG14617_2
CG1273_CG6785_12
CG10838_CG16995_3
CG12543_CG3918_3
CG3224_CG31133_11
CG3972_CG32540_3
CG9655_CG17233_2
CG6958_CG12235_12
CG10371_CG17141_12
CG17119_CG16791_12
CG32333_CG9139_11
CG1429_CG5576_11
CG7085_CG5366_11
CG8795_CG10868_11
CG32659_CG2577_2
CG11278_CG7611_3
CG3710_CG3733_2
CG1783_CG11360_11
CG11132_CG3527_11
CG5446_CG6153_3
CG6406_CG6401_12
CG14950_CG3642_2
CG3430_CG10209_3
CG13900_CG13886_3
CG5354_CG1746_12
CG2453_CG3926_3
CG4274_CG5848_2
CG9953_CG10064_3
CG4551_CG15288_3
CG2999_CG14376_2
CG12754_CG14468_11
CG8998_CG7619_2
CG7434_CG16785_3
CG9946_CG3848_3
CG10849_CG2091_11
CG1444_CG8300_3
CG4675_CG13786_12
CG10528_CG6116_3
CG3203_CG3690_3
CG8643_CG31140_2
CG5904_CG7260_11
CG9778_CG9795_3
CG6860_CG7074_11
CG31299_CG12296_11
CG3715_CG32446_3
CG9018_CG8189_12
CG7544_CG18285_11
CG2671_CG3246_12
CG2145_CG2174_11
CG4589_CG6477_3
CG11985_CG11986_3
CG12030_CG13221_2
CG11759_CG4978_12
CG7414_CG32448_2
CG15148_CG4208_2
CG5874_CG6057_12
CG2097_CG31090_11
CG10825_CG10112_3
CG11525_CG1775_3
CG13196_CG8238_11
CG5682_CG7622_2
CG2467_CG32508_2
CG3356_CG14024_12
CG14996_CG9934_2
CG5258_CG5272_12
CG14961_CG2263_2
CG6282_CG4069_2
CG7795_CG2275_3
CG18811_CG13379_12
CG8369_CG34018_11
CG15125_CG8151_3
CG3036_CG1587_11
CG12114_CG30498_12
CG16899_CG11839_11
CG13401_CG4422_12
CG9878_CG5877_2
CG18764_CG14712_11
CG1616_CG2146_3
CG4621_CG5771_2
CG10733_CG3799_2
CG3330_CG14264_3
CG11990_CG11260_11
CG32743_CG14801_2
CG30465_CG8205_2
CG5958_CG1506_3
CG32638_CG7833_3
CG11447_CG6930_11
CG3152_CG3274_3
CG32241_CG13992_12
CG12954_CG10128_3
CG7622_CG6189_3
CG3815_CG12219_2
CG4186_CG5830_3
CG10042_CG16973_11
CG9809_CG5714_3
CG4374_CG4393_11
CG30007_CG1441_2
CG7430_CG8963_3
CG15016_CG6189_12
CG7884_CG7889_11
CG32036_CG8614_11
CG17052_CG17058_11
CG6772_CG11450_2
CG15728_CG15727_2
CG10018_CG32575_12
CG11382_CG6903_2
CG7049_CG7047_12
CG3204_CG1710_11
CG17249_CG13920_3
CG3793_CG30440_3
CG6993_CG13358_3
CG3461_CG4523_3
CG6332_CG6439_2
CG16747_CG8439_3
CG31757_CG14933_3
CG1895_CG15740_11
CG32306_CG32025_11
CG8396_CG3715_2
CG2973_CG2975_11
CG7375_CG7935_2
CG11983_CG11984_2
CG5788_CG5033_3
CG10691_CG10563_3
CG9143_CG5360_11
CG31519_CG32544_11
CG8060_CG30096_12
CG17262_CG8853_3
CG11637_CG4706_12
CG5274_CG7611_12
CG5654_CG6806_3
CG2937_CG11926_3
CG15860_CG4195_2
CG10590_CG8811_12
CG1578_CG12238_2
CG9386_CG32156_3
CG11211_CG11212_12
CG5300_CG10346_2
CG3160_CG5946_11
CG2253_CG14476_3
CG3924_CG3163_12
CG17569_CG3943_2
CG8351_CG8359_11
CG2031_CG12863_2
CG13748_CG8230_2
CG33096_CG11791_11
CG10981_CG15528_3
CG6379_CG17762_3
CG7082_CG4236_11
CG4054_CG4943_2
CG31005_CG12220_3
CG14448_CG11352_2
CG7411_CG7432_11
CG8485_CG10077_2
CG8146_CG3806_3
CG7691_CG14305_11
CG30264_CG5846_11
CG31118_CG6678_11
CG9755_CG6376_11
CG3304_CG1753_3
CG10324_CG8977_3
CG2991_CG31694_2
CG7739_CG16789_3
CG1628_CG3407_3
CG15010_CG17143_3
CG8204_CG15117_2
CG6695_CG2097_3
CG11522_CG11525_12
CG4196_CG12268_2
CG12821_CG13431_3
CG17453_CG10249_2
CG4281_CG3621_3
CG30422_CG16914_12
CG7549_CG5676_3
CG9723_CG2968_3
CG32699_CG12118_11
CG13028_CG13023_2
CG9150_CG13993_3
CG4443_CG9784_2
CG31450_CG31460_3
CG12134_CG10188_2
CG4673_CG4685_12
CG9425_CG5258_2
CG2862_CG3139_2
CG9060_CG10989_12
CG7540_CG5231_3
CG11901_CG3702_3
CG4910_CG6972_3
CG33979_CG4775_3
CG31790_CG2830_3
CG10973_CG32386_3
CG2657_CG32701_12
CG12501_CG6028_3
CG18780_CG15797_12
CG11360_CG1783_3
CG30483_CG9403_12
CG7979_CG1637_12
CG11419_CG2827_2
CG2040_CG30343_3
CG2256_CG7584_12
CG1814_CG7622_11
CG31778_CG31777_12
CG3647_CG13969_3
CG12313_CG13881_11
CG8635_CG8610_3
CG15084_CG4913_12
CG5034_CG5442_11
CG33090_CG18124_2
CG2950_CG10283_12
CG3376_CG6671_12
CG32423_CG6674_3
CG1391_CG13880_12
CG6765_CG3691_2
CG10171_CG11006_2
CG6842_CG6847_11
CG4272_CG9515_11
CG11848_CG13650_2
CG15598_CG1169_11
CG2938_CG5906_2
CG4539_CG11148_12
CG7925_CG9226_3
CG15888_CG15887_3
CG13766_CG11319_12
CG7181_CG7625_2
CG9881_CG12125_12
CG4115_CG11964_11
CG17065_CG9606_12
CG1522_CG10281_12
CG6704_CG9852_3
CG4858_CG4525_3
CG1907_CG18741_2
CG5964_CG33991_2
CG10692_CG12765_2
CG5433_CG2522_11
CG9089_CG3294_3
CG9218_CG10382_12
CG1311_CG11583_3
CG18809_CG8400_3
CG8468_CG12858_11
CG13123_CG5507_12
CG12262_CG4297_11
CG6186_CG2681_2
CG4968_CG18065_2
CG7757_CG31301_11
CG1435_CG4395_12
CG11131_CG12768_11
CG32232_CG4597_3
CG6946_CG9762_3
CG7816_CG10989_12
CG8016_CG8014_12
CG5934_CG5965_11
CG13280_CG13278_11
CG2246_CG31021_3
CG9411_CG12065_11
CG11780_CG31694_3
CG6565_CG8782_11
CG32138_CG31000_2
CG10536_CG4781_3
CG1999_CG15033_11
CG6975_CG18593_3
CG12759_CG11660_3
CG2069_CG1814_3
CG8495_CG4089_3
CG15744_CG8355_11
CG4118_CG7499_11
CG8861_CG8866_12
CG1471_CG31371_2
CG30219_CG3746_12
CG32944_CG4385_3
CG5044_CG6322_3
CG32705_CG3564_2
CG2904_CG7727_11
CG9193_CG12845_11
CG15239_CG6741_12
CG32531_CG8114_12
CG11066_CG3944_2
CG4389_CG4405_11
CG11176_CG2691_2
CG17218_CG6329_11
CG5986_CG7459_11
CG14883_CG4879_3
CG14899_CG14650_12
CG11523_CG6395_3
CG7744_CG1750_3
CG32699_CG3002_3
CG17230_CG3937_11
CG12769_CG4291_2
CG11788_CG12716_3
CG14827_CG8610_2
CG12524_CG6685_2
CG6752_CG7484_11
CG31790_CG15162_11
CG9853_CG11242_12
CG5442_CG17905_12
CG9786_CG8111_12
CG9252_CG32649_2
CG10068_CG1070_2
CG1028_CG1965_3
CG6711_CG8107_3
CG32434_CG32423_2
CG16733_CG5760_12
CG8289_CG7438_12
CG2218_CG15537_12
CG2028_CG17762_2
CG13688_CG5876_3
CG1674_CG3324_3
CG4083_CG1081_11
CG10431_CG33529_2
CG17321_CG5384_2
CG10642_CG4769_3
CG8728_CG30380_12
CG7018_CG4203_11
CG4558_CG11444_3
CG17046_CG17180_3
CG13579_CG13611_2
CG13893_CG3200_12
CG8954_CG31841_3
CG4743_CG33169_12
CG6292_CG18041_3
CG18012_CG33547_12
CG11455_CG10189_12
CG15284_CG31000_12
CG3730_CG7765_2
CG4935_CG5287_12
CG2216_CG3068_11
CG10728_CG32113_12
CG2098_CG6005_12
CG14207_CG11095_3
CG6073_CG6069_12
CG5519_CG5190_3
CG7009_CG5798_3
CG3885_CG7630_12
CG8192_CG1624_12
CG1362_CG1826_3
CG12363_CG7265_3
CG6769_CG5130_3
CG15412_CG12094_11
CG32434_CG10622_12
CG7991_CG5406_2
CG5181_CG5229_3
CG11153_CG2999_2
CG6539_CG3271_11
CG10603_CG9426_3
CG10257_CG10261_2
CG9993_CG16965_3
CG6987_CG3639_11
CG3967_CG3705_3
CG33680_CG17046_12
CG10470_CG11963_2
CG9582_CG12439_3
CG11409_CG5776_3
CG8146_CG18255_12
CG2023_CG2224_3
CG2219_CG13634_11
CG15365_CG9556_3
CG6502_CG8009_3
CG3774_CG3595_2
CG14966_CG7047_2
CG14762_CG18455_3
CG33080_CG32758_12
CG14257_CG6131_2
CG2033_CG15747_3
CG32281_CG32278_11
CG5102_CG31716_11
CG10060_CG7999_2
CG9553_CG9075_12
CG8599_CG1359_3
CG6546_CG18468_3
CG14969_CG12008_3
CG5941_CG14622_2
CG13094_CG8677_12
CG15524_CG15525_2
CG14028_CG14022_2
CG9009_CG5274_3
CG4940_CG30441_11
CG13908_CG32479_12
CG4596_CG5268_3
CG9356_CG5044_2
CG9643_CG8293_2
CG7985_CG9286_12
CG4257_CG31241_11
CG33492_CG2042_3
CG13154_CG8834_11
CG9884_CG5091_3
CG13141_CG6509_11
CG3457_CG6320_2
CG18808_CG10510_2
CG3253_CG3209_3
CG7466_CG18135_2
CG14964_CG15822_3
CG30011_CG12917_11
CG13662_CG1241_12
CG33962_CG15350_11
CG10542_CG10541_12
CG9098_CG11607_12
CG14211_CG6202_3
CG4063_CG4087_3
CG2202_CG2186_11
CG9054_CG10466_11
CG11401_CG14459_2
CG7154_CG5594_3
CG13226_CG10251_3
CG1406_CG11420_11
CG1967_CG31478_12
CG5310_CG14414_11
CG7467_CG12334_12
CG6445_CG32242_2
CG9062_CG17294_2
CG31037_CG18598_2
CG10222_CG7002_11
CG4678_CG7033_11
CG10626_CG4484_3
CG11739_CG15589_3
CG10537_CG7008_11
CG5094_CG15141_3
CG6750_CG10975_3
CG13159_CG13155_2
CG1161_CG2086_12
CG5174_CG7354_12
CG14521_CG1951_3
CG9279_CG32210_12
CG6819_CG12286_12
CG7586_CG8849_2
CG32972_CG15385_12
CG12971_CG32437_3
CG8320_CG3504_2
CG17565_CG5268_11
CG14126_CG5883_12
CG6785_CG6770_12
CG11177_CG11219_12
CG13062_CG13061_11
CG12261_CG15014_11
CG15743_CG12909_2
CG6121_CG10473_11
CG13110_CG8669_2
CG5741_CG5735_12
CG14509_CG11839_2
CG6806_CG13369_11
CG5714_CG14830_2
CG6254_CG6264_12
CG3460_CG17776_3
CG5978_CG6416_3
CG15247_CG1468_3
CG4502_CG13784_12
CG10346_CG10369_12
CG31320_CG3184_3
CG17282_CG3412_12
CG6904_CG6803_12
CG8194_CG12821_3
CG13391_CG13390_2
CG9746_CG8420_3
CG6357_CG4054_2
CG5969_CG11263_11
CG10545_CG16903_3
CG11242_CG14818_3
CG5465_CG4548_11
CG11739_CG6425_11
CG1519_CG3059_11
CG7823_CG30089_2
CG14417_CG14418_12
CG8400_CG7375_3
CG17333_CG18642_3
CG11971_CG8301_11
CG1869_CG1291_3
CG1528_CG30023_12
CG3692_CG32576_11
CG7509_CG18808_12
CG30188_CG31291_12
CG1599_CG17761_11
CG5650_CG5232_3
CG11770_CG15118_12
CG10646_CG14982_3
CG6983_CG6964_3
CG8532_CG14837_2
CG11790_CG6455_2
CG33208_CG7265_3
CG31321_CG14122_11
CG2078_CG7915_2
CG5122_CG5182_11
CG9646_CG30418_3
CG5064_CG31145_12
CG8332_CG8317_12
CG3153_CG14358_2
CG12219_CG14782_2
CG17829_CG2948_12
CG12366_CG10110_11
CG5862_CG3353_2
CG13317_CG2864_2
CG11148_CG4535_3
CG5454_CG5452_3
CG14723_CG6939_2
CG3688_CG4980_3
CG8230_CG2262_3
CG8070_CG10739_2
CG18173_CG32299_2
CG14884_CG8210_3
CG11994_CG8418_2
CG31731_CG16863_11
CG10706_CG9220_3
CG14654_CG3733_11
CG12219_CG3566_3
CG10904_CG3167_2
CG1021_CG10272_3
CG13016_CG15084_12
CG9214_CG12507_12
CG4600_CG3612_12
CG9774_CG15211_3
CG5261_CG10372_11
CG3593_CG6930_12
CG17492_CG10449_11
CG6398_CG7122_3
CG12321_CG7957_3
CG6302_CG8075_3
CG13061_CG13038_2
CG7616_CG14142_11
CG12162_CG1440_11
CG12680_CG14430_11
CG11501_CG2010_11
CG7322_CG4858_12
CG10341_CG12384_3
CG7528_CG2931_3
CG11501_CG11516_11
CG7166_CG11306_3
CG11357_CG32245_11
CG13605_CG5690_3
CG10495_CG17343_11
CG1420_CG9198_12
CG16926_CG10808_11
CG11859_CG14966_12
CG1133_CG14660_2
CG8885_CG3756_3
CG30340_CG30443_12
CG17666_CG17736_12
CG11488_CG7123_3
CG2100_CG15845_3
CG7223_CG14317_3
CG14921_CG4636_2
CG3592_CG14423_11
CG3061_CG13880_2
CG7549_CG7538_11
CG30403_CG30404_12
CG14887_CG13364_3
CG7459_CG9610_2
CG12008_CG7630_2
CG30390_CG1381_2
CG3017_CG5441_3
CG10997_CG13957_2
CG1824_CG32653_2
CG7918_CG7850_11
CG15186_CG33202_2
CG17041_CG15617_12
CG7126_CG7125_12
CG3004_CG10420_3
CG14895_CG10405_3
CG32543_CG7101_11
CG5711_CG3727_2
CG8665_CG31623_12
CG4067_CG14684_11
CG31460_CG14296_3
CG9486_CG3263_2
CG3399_CG11940_12
CG33957_CG6945_12
CG10710_CG9704_12
CG32649_CG12111_3
CG11329_CG14616_3
CG8946_CG17565_3
CG13636_CG7006_11
CG10092_CG5846_3
CG31961_CG7211_2
CG14322_CG9999_2
CG4422_CG3769_11
CG5013_CG5000_11
CG32659_CG6456_2
CG4813_CG3937_2
CG4385_CG4935_12
CG6725_CG6987_12
CG32076_CG14142_2
CG18803_CG33108_11
CG7082_CG33214_11
CG10335_CG3605_2
CG5247_CG14239_11
CG3345_CG9752_2
CG11986_CG11984_3
CG3809_CG4848_2
CG12236_CG1397_12
CG14764_CG8057_3
CG3446_CG3861_3
CG8321_CG5741_2
CG30392_CG6253_3
CG3421_CG9381_12
CG14969_CG1514_11
CG30415_CG3322_3
CG3980_CG31752_12
CG7347_CG11376_2
CG32548_CG32547_12
CG8539_CG7548_12
CG13991_CG6739_12
CG6856_CG6852_11
CG11622_CG14872_12
CG3349_CG5114_11
CG10702_CG17572_12
CG2694_CG2706_11
CG15628_CG2611_3
CG1516_CG30010_3
CG17266_CG9422_3
CG33521_CG17469_11
CG9682_CG15532_11
CG9536_CG9539_12
CG8322_CG10007_2
CG13724_CG17762_12
CG31626_CG8677_12
CG12054_CG15563_2
CG31200_CG7225_3
CG14105_CG9277_12
CG4944_CG6133_2
CG6015_CG8933_11
CG12943_CG7722_2
CG13488_CG13489_11
CG12042_CG14969_3
CG12954_CG5231_11
CG2129_CG15336_12
CG4074_CG4186_2
CG33141_CG31666_12
CG3184_CG4863_2
CG1347_CG2108_2
CG7540_CG8049_11
CG10345_CG14892_11
CG1490_CG31794_11
CG9779_CG9791_3
CG30166_CG15874_12
CG32067_CG31729_11
CG4625_CG7125_2
CG1643_CG6375_3
CG8882_CG8885_12
CG12703_CG1691_3
CG4863_CG18292_3
CG4043_CG6345_2
CG10754_CG15442_2
CG14103_CG15881_3
CG5913_CG5948_11
CG9461_CG12806_12
CG4593_CG4607_3
CG4012_CG3136_2
CG2701_CG2707_3
CG7292_CG11790_3
CG17383_CG4719_2
CG15918_CG6179_11
CG33976_CG33959_2
CG9395_CG3818_12
CG14903_CG9626_3
CG9163_CG33173_3
CG4658_CG9165_11
CG30089_CG18445_12
CG7036_CG8038_11
CG1909_CG2263_2
CG8198_CG4810_12
CG10753_CG3689_11
CG2909_CG2227_2
CG7081_CG13426_11
CG13606_CG10520_12
CG14512_CG6923_11
CG33695_CG4427_2
CG11620_CG3709_12
CG6459_CG31086_3
CG1775_CG9773_12
CG13165_CG1501_11
CG9776_CG7074_12
CG7772_CG12212_2
CG5405_CG12952_12
CG9704_CG4050_3
CG12626_CG10260_3
CG4173_CG5434_3
CG3165_CG5989_3
CG18066_CG31998_12
CG3683_CG4806_2
CG32017_CG5734_11
CG12908_CG18042_2
CG2948_CG10772_11
CG2310_CG11501_3
CG8235_CG6480_11
CG9630_CG7943_3
CG17941_CG10306_12
CG6355_CG3757_12
CG7225_CG5826_3
CG1799_CG3600_3
CG11371_CG11450_2
CG16786_CG4005_12
CG4670_CG4676_3
CG10223_CG11178_2
CG1981_CG1901_3
CG3688_CG6308_2
CG8179_CG5098_2
CG9358_CG12034_3
CG11317_CG15553_12
CG13432_CG13594_2
CG8602_CG12135_2
CG5691_CG12099_3
CG16812_CG11771_11
CG10101_CG10633_11
CG4767_CG9473_12
CG4825_CG11137_3
CG13956_CG3692_3
CG2993_CG14462_3
CG6449_CG7958_3
CG9320_CG5747_2
CG6739_CG3189_3
CG8928_CG10662_2
CG10005_CG4420_2
CG30471_CG2264_2
CG8266_CG8295_3
CG7921_CG5501_12
CG4905_CG7943_12
CG16972_CG5547_3
CG33198_CG5580_2
CG12082_CG7222_11
CG11006_CG10754_2
CG5288_CG5068_3
CG7161_CG7127_3
CG8927_CG6046_2
CG6214_CG15483_2
CG8009_CG13251_3
CG6407_CG6461_12
CG1676_CG2238_11
CG33526_CG31666_12
CG5884_CG1939_11
CG1599_CG7103_11
CG11405_CG11403_2
CG15012_CG1319_3
CG7626_CG9796_2
CG13142_CG17768_12
CG17834_CG9296_2
CG6363_CG6376_12
CG10158_CG9211_12
CG1291_CG15432_2
CG17377_CG3921_2
CG6198_CG1692_12
CG13955_CG13224_3
CG33481_CG11260_3
CG3832_CG33519_12
CG6230_CG8728_12
CG13500_CG13501_12
CG2112_CG33956_12
CG2116_CG10958_11
CG1737_CG11752_11
CG1712_CG10321_12
CG8299_CG3650_3
CG13366_CG11066_3
CG33949_CG12341_11
CG7600_CG2863_3
CG5604_CG4968_3
CG10671_CG10672_3
CG15110_CG5970_11
CG9474_CG8478_3
CG9855_CG2791_2
CG4713_CG6201_2
CG6945_CG8036_12
CG15704_CG30324_11
CG1132_CG1134_11
CG9036_CG6305_12
CG1976_CG6325_3
CG1753_CG18764_2
CG10069_CG8027_2
CG3171_CG12110_2
CG14180_CG3431_2
CG8078_CG8545_11
CG4611_CG9619_2
CG8660_CG32375_11
CG8004_CG7823_3
CG1362_CG1099_11
CG32149_CG33135_11
CG12120_CG7039_11
CG9388_CG6437_3
CG14080_CG10419_3
CG13121_CG5813_12
CG32113_CG8190_3
CG6959_CG14728_3
CG8786_CG8782_12
CG17143_CG13475_12
CG2009_CG1193_2
CG32386_CG15678_3
CG7422_CG8492_2
CG6623_CG12241_3
CG31344_CG2095_12
CG2945_CG33464_2
CG18110_CG12673_12
CG3302_CG7937_2
CG10609_CG12147_12
CG8210_CG8946_11
CG5608_CG4201_2
CG32085_CG32625_11
CG8598_CG8108_3
CG2006_CG11500_2
CG9766_CG33676_2
CG1265_CG15011_2
CG4699_CG14882_3
CG12929_CG7546_11
CG6938_CG6931_11
CG13920_CG7967_2
CG6762_CG9581_2
CG3241_CG16708_11
CG10888_CG5060_3
CG34019_CG12565_12
CG17521_CG2772_11
CG7622_CG3248_3
CG5385_CG5384_12
CG7507_CG7509_11
CG15449_CG17358_3
CG17060_CG30379_2
CG4180_CG11089_2
CG8370_CG4806_3
CG12866_CG8468_11
CG3093_CG3740_2
CG13550_CG5005_3
CG32813_CG11448_11
CG3228_CG3218_3
CG3081_CG12759_2
CG30152_CG9025_2
CG16940_CG16838_3
CG12821_CG7265_11
CG14194_CG4264_3
CG9005_CG9003_12
CG15628_CG6551_12
CG9045_CG33250_12
CG32438_CG3488_11
CG31160_CG13845_11
CG4122_CG13618_2
CG8947_CG5392_2
CG7487_CG7436_12
CG15480_CG18662_2
CG17376_CG17377_11
CG3328_CG9856_3
CG32466_CG5557_11
CG32763_CG17761_2
CG14044_CG8849_2
CG2890_CG3156_2
CG2222_CG32683_12
CG30010_CG10825_2
CG5671_CG5640_2
CG8251_CG8311_11
CG11838_CG2789_3
CG10660_CG10536_3
CG14646_CG3180_2
CG12210_CG12913_3
CG7108_CG9688_3
CG32758_CG2984_11
CG14662_CG2022_12
CG7722_CG33473_12
CG9954_CG31241_3
CG11734_CG7735_11
CG14724_CG13626_12
CG17572_CG10699_12
CG4049_CG6778_11
CG9556_CG32590_3
CG3954_CG8067_11
CG9922_CG3143_3
CG15258_CG18482_12
CG11881_CG4813_3
CG4589_CG7470_3
CG33991_CG7636_3
CG31634_CG6514_12
CG4468_CG16941_3
CG13425_CG16993_3
CG10279_CG10280_2
CG5018_CG18809_11
CG16899_CG8383_3
CG13253_CG11637_2
CG6424_CG30116_2
CG5785_CG8581_3
CG15213_CG4603_3
CG4751_CG12015_2
CG8767_CG8766_2
CG6556_CG10463_11
CG10035_CG17793_3
CG11268_CG33950_2
CG14770_CG14625_12
CG10116_CG6395_11
CG9250_CG4713_3
CG14562_CG6987_3
CG4645_CG14446_12
CG1239_CG2100_2
CG18642_CG3736_2
CG8497_CG8509_3
CG15561_CG1240_2
CG10343_CG10373_2
CG1637_CG32717_3
CG31118_CG3321_3
CG9028_CG32190_2
CG1744_CG4542_3
CG12390_CG31812_11
CG14693_CG13847_12
CG12904_CG12902_12
CG10399_CG5366_3
CG15437_CG5357_11
CG2221_CG32560_11
CG10545_CG16952_11
CG15390_CG9866_11
CG7849_CG1691_2
CG12565_CG14476_12
CG13698_CG6603_12
CG12111_CG12065_3
CG13377_CG31950_11
CG14982_CG6856_3
CG10602_CG10603_12
CG9653_CG1643_2
CG1826_CG7734_11
CG6383_CG6364_12
CG18112_CG31033_12
CG10105_CG17386_11
CG6818_CG5032_3
CG3727_CG6151_3
CG32982_CG9020_2
CG12189_CG3386_2
CG32717_CG2147_11
CG16789_CG16790_2
CG6845_CG7051_2
CG2827_CG2812_2
CG4865_CG6121_2
CG12129_CG30080_2
CG5395_CG5102_3
CG4088_CG6907_11
CG7504_CG18767_3
CG3989_CG4041_2
CG33931_CG6173_12
CG12594_CG9495_2
CG9853_CG6238_11
CG2975_CG31886_12
CG8233_CG3412_3
CG6156_CG32736_2
CG31716_CG8001_3
CG9376_CG6598_11
CG3740_CG3095_3
CG5501_CG31137_12
CG13942_CG8603_11
CG14925_CG16778_3
CG6091_CG7351_3
CG5366_CG8683_2
CG11175_CG15162_2
CG4076_CG12750_3
CG1516_CG8430_12
CG7852_CG6939_3
CG14615_CG12132_3
CG3263_CG3268_12
CG4132_CG13258_2
CG33558_CG18616_12
CG7492_CG30116_11
CG31550_CG14521_11
CG32438_CG32441_11
CG7128_CG7178_2
CG12292_CG3652_3
CG10772_CG5127_3
CG6259_CG32386_3
CG15110_CG1794_12
CG15660_CG2368_12
CG11376_CG10415_2
CG7314_CG13784_12
CG5463_CG3688_11
CG14714_CG10535_12
CG11129_CG11111_11
CG9414_CG4233_2
CG30105_CG4943_3
CG1785_CG1994_2
CG4351_CG33977_12
CG7623_CG2471_2
CG9723_CG11180_12
CG17379_CG4374_2
CG13216_CG13215_12
CG9247_CG9412_3
CG6199_CG6190_12
CG31542_CG1163_11
CG3114_CG13375_12
CG18135_CG11619_12
CG11299_CG15479_11
CG14755_CG11641_11
CG12020_CG32688_12
CG11122_CG16916_3
CG12323_CG8251_11
CG2224_CG1471_3
CG1890_CG1896_11
CG1824_CG14469_12
CG6974_CG6551_2
CG5690_CG11814_2
CG14145_CG32069_2
CG12104_CG6711_2
CG33544_CG14621_11
CG1768_CG1759_11
CG5070_CG6703_11
CG1809_CG1884_2
CG10229_CG12005_3
CG9894_CG14446_3
CG31717_CG5619_3
CG5033_CG5036_11
CG13550_CG30415_12
CG2807_CG11576_11
CG10948_CG11539_3
CG3666_CG1908_3
CG8318_CG8342_11
CG33506_CG9325_3
CG11093_CG5316_12
CG13014_CG3712_3
CG3506_CG15270_11
CG4622_CG7414_2
CG1768_CG5649_11
CG10144_CG8616_3
CG4083_CG6506_3
CG2157_CG9578_12
CG4825_CG1569_2
CG6186_CG13162_11
CG1240_CG9977_2
CG13664_CG1945_3
CG10184_CG14229_3
CG7466_CG14472_2
CG17237_CG9003_3
CG33250_CG8310_3
CG6340_CG17230_2
CG12230_CG3218_3
CG5829_CG8165_11
CG5629_CG32230_12
CG9984_CG1515_3
CG15134_CG15133_12
CG13330_CG12223_2
CG6625_CG10222_3
CG10222_CG14217_2
CG12775_CG3635_3
CG9779_CG4101_2
CG5862_CG32096_11
CG3075_CG4542_3
CG10584_CG9410_11
CG33517_CG9572_3
CG2022_CG3250_2
CG4051_CG13955_3
CG8582_CG7955_11
CG11416_CG8709_2
CG5502_CG5508_11
CG11334_CG11333_3
CG10037_CG3743_2
CG7463_CG6451_3
CG15100_CG4007_3
CG15219_CG6691_12
CG33228_CG12931_11
CG9139_CG10546_2
CG11811_CG15218_3
CG7313_CG4345_2
CG10053_CG1227_2
CG18317_CG5387_2
CG7538_CG14671_12
CG17117_CG5644_3
CG31812_CG8340_12
CG6702_CG12929_12
CG5170_CG14430_3
CG8732_CG10130_2
CG13398_CG13388_3
CG13474_CG13476_12
CG11678_CG11679_12
CG7154_CG1707_3
CG4798_CG8190_3
CG11357_CG13062_2
CG10076_CG11861_12
CG6539_CG32062_3
CG15112_CG10737_11
CG5714_CG33722_2
CG16926_CG7221_12
CG11281_CG33107_3
CG12499_CG9364_12
CG11403_CG11405_12
CG2224_CG32975_12
CG7957_CG5655_3
CG5048_CG13474_2
CG6910_CG3019_2
CG10992_CG12047_3
CG5848_CG5818_12
CG32792_CG12576_2
CG10895_CG3902_2
CG7231_CG14341_11
CG17520_CG32230_11
CG2100_CG1236_3
CG5935_CG8912_2
CG10344_CG10972_3
CG32281_CG9965_12
CG9393_CG8228_3
CG5383_CG33505_11
CG3529_CG14620_11
CG31950_CG11412_11
CG4790_CG14447_3
CG6051_CG9990_11
CG17829_CG9195_3
CG12970_CG33464_2
CG13364_CG17829_3
CG3707_CG8507_3
CG14622_CG8128_11
CG10958_CG7726_3
CG1511_CG1901_2
CG6056_CG9610_2
CG4805_CG33289_11
CG7764_CG17081_3
CG32736_CG4980_12
CG10555_CG11190_2
CG12005_CG1172_3
CG17361_CG9139_2
CG8891_CG8892_12
CG4535_CG5384_12
CG5460_CG4141_2
CG31293_CG8243_3
CG11798_CG4563_12
CG8464_CG15660_3
CG3752_CG13758_2
CG2708_CG31176_11
CG6393_CG6437_11
CG15654_CG30015_12
CG32220_CG1444_11
CG5664_CG6049_11
CG9395_CG9377_12
CG18803_CG7463_12
CG14619_CG11436_3
CG13931_CG7991_3
CG3534_CG16941_2
CG7173_CG9739_2
CG3671_CG18361_12
CG5611_CG5341_3
CG11619_CG6836_2
CG31740_CG2061_3
CG8403_CG7039_11
CG9175_CG31641_3
CG6322_CG7073_2
CG9473_CG9140_12
CG7741_CG8639_2
CG4995_CG4972_2
CG8609_CG32354_3
CG31241_CG30460_11
CG2789_CG2701_12
CG4878_CG18432_11
CG16947_CG9045_2
CG15743_CG6299_11
CG11718_CG31264_12
CG15382_CG3166_2
CG8644_CG17947_2
CG1193_CG2051_2
CG5946_CG5940_2
CG7866_CG7718_2
CG14041_CG9124_11
CG4203_CG12276_3
CG3332_CG15406_3
CG7770_CG7809_11
CG9246_CG9249_3
CG10212_CG10207_12
CG14936_CG14937_12
CG2709_CG2707_2
CG14231_CG5869_3
CG3278_CG12775_12
CG33527_CG4681_12
CG10685_CG5445_3
CG1619_CG2453_12
CG8107_CG6709_2
CG10373_CG10372_12
CG8597_CG17035_2
CG30296_CG11763_2
CG11679_CG4199_11
CG33713_CG17498_11
CG7937_CG7649_11
CG2179_CG4206_3
CG4634_CG6225_12
CG6463_CG4911_3
CG15914_CG8962_2
CG17721_CG17734_2
CG6462_CG6586_11
CG11678_CG16903_3
CG10082_CG10320_11
CG7292_CG33331_3
CG13016_CG8257_2
CG11494_CG7083_12
CG2059_CG12373_12
CG1973_CG3605_12
CG15709_CG7773_12
CG11342_CG31852_2
CG8789_CG8786_12
CG31457_CG10986_3
CG2986_CG2991_11
CG5869_CG5855_2
CG2890_CG14407_3
CG8258_CG8261_3
CG13096_CG6298_11
CG5830_CG6513_3
CG10372_CG8781_12
CG12325_CG3845_12
CG17341_CG32972_2
CG5548_CG9053_2
CG3647_CG33932_2
CG32547_CG6565_3
CG12947_CG7523_12
CG5938_CG3361_2
CG5502_CG17272_2
CG32528_CG32576_3
CG3836_CG8440_3
CG2543_CG11085_11
CG4875_CG10340_3
CG7376_CG10289_11
CG31249_CG7467_12
CG6190_CG5807_12
CG3180_CG6770_11
CG32000_CG6401_11
CG4909_CG17034_12
CG7765_CG7760_12
CG4974_CG4978_12
CG8067_CG11482_12
CG18659_CG5917_3
CG18090_CG8475_2
CG17778_CG16903_3
CG3757_CG9629_12
CG12432_CG8527_12
CG33150_CG1826_2
CG1081_CG7262_11
CG8601_CG8600_2
CG15347_CG1474_3
CG3277_CG3326_2
CG31342_CG5412_3
CG1633_CG2033_2
CG10794_CG30329_2
CG13282_CG9320_3
CG18112_CG32474_2
CG6762_CG7846_2
CG12286_CG6054_12
CG10809_CG3511_2
CG33950_CG31211_11
CG15731_CG1900_12
CG10440_CG5444_12
CG5405_CG5484_3
CG12096_CG17608_2
CG13018_CG17985_3
CG5269_CG30053_11
CG9379_CG9381_12
CG4637_CG5451_2
CG7939_CG7943_3
CG1544_CG1744_2
CG18678_CG13556_11
CG18490_CG10737_12
CG13228_CG13227_11
CG2669_CG31760_2
CG32221_CG8491_11
CG7543_CG7533_11
CG9965_CG17888_12
CG7702_CG7705_2
CG30259_CG13519_3
CG5404_CG31294_11
CG9588_CG5142_12
CG5341_CG5482_2
CG33175_CG13472_2
CG7719_CG6386_3
CG17888_CG32369_3
CG14439_CG4068_12
CG11848_CG1066_12
CG14230_CG9695_3
CG31652_CG3850_3
CG31116_CG17342_2
CG12400_CG9240_12
CG17912_CG13278_11
CG6866_CG7609_3
CG10047_CG2993_3
CG32536_CG6588_12
CG11077_CG9484_3
CG11786_CG11790_11
CG31716_CG12025_2
CG6437_CG2165_11
CG33051_CG32579_2
CG31715_CG5271_2
CG15087_CG14968_3
CG12314_CG14437_3
CG4532_CG3732_11
CG12558_CG1454_2
CG10664_CG16772_11
CG31161_CG31156_3
CG6984_CG8938_2
CG15295_CG9806_12
CG6598_CG32180_3
CG9025_CG8994_12
CG33173_CG9904_2
CG7272_CG16973_2
CG7361_CG10372_12
CG8764_CG18582_11
CG9285_CG31517_11
CG14687_CG14692_2
CG10307_CG5903_11
CG1412_CG9609_3
CG2998_CG15317_2
CG10778_CG10277_2
CG5394_CG5864_3
CG18604_CG7626_3
CG9018_CG9134_3
CG6499_CG14898_3
CG7772_CG10903_12
CG7029_CG7085_12
CG14307_CG12320_12
CG5429_CG4976_2
CG2614_CG31678_2
CG12499_CG8389_11
CG4399_CG14048_3
CG18643_CG10703_11
CG14450_CG17035_3
CG5339_CG11183_2
CG1826_CG33151_3
CG14997_CG15010_12
CG5403_CG13531_12
CG31392_CG12812_2
CG12123_CG1474_3
CG5884_CG8173_2
CG5339_CG13562_3
CG32576_CG3525_12
CG11246_CG14573_11
CG7214_CG7211_3
CG8801_CG11132_3
CG30296_CG1242_12
CG10296_CG4210_3
CG14752_CG7539_12
CG9373_CG1074_11
CG9799_CG8986_3
CG3817_CG2867_3
CG10325_CG33976_11
CG2257_CG1063_11
CG14353_CG1250_2
CG5489_CG14980_2
CG12223_CG12359_2
CG12384_CG1818_3
CG3546_CG12212_11
CG11522_CG33671_2
CG8920_CG13867_2
CG9135_CG12795_3
CG31037_CG11178_12
CG11748_CG1511_11
CG4535_CG4537_11
CG3399_CG7889_2
CG33695_CG11342_12
CG11246_CG2038_3
CG9730_CG9750_3
CG8288_CG12375_3
CG9319_CG7200_2
CG9746_CG2050_12
CG6718_CG5131_2
CG1143_CG1246_11
CG4532_CG1619_3
CG10222_CG13991_2
CG18506_CG15860_2
CG2218_CG8327_12
CG3563_CG12070_12
CG8224_CG9113_3
CG9564_CG9582_2
CG31240_CG7175_2
CG8266_CG8262_2
CG9918_CG8784_11
CG9138_CG13776_3
CG10173_CG15212_12
CG14418_CG14419_12
CG31660_CG31935_12
CG17437_CG6986_11
CG3395_CG6210_2
CG6485_CG13724_3
CG7980_CG13930_11
CG3379_CG6359_3
CG15148_CG5674_3
CG3262_CG12775_2
CG8386_CG8388_12
CG9418_CG9762_2
CG8421_CG30095_11
CG3835_CG9450_3
CG2082_CG1193_3
CG8768_CG12442_3
CG12594_CG14721_11
CG10159_CG10197_2
CG7519_CG2677_3
CG3690_CG7850_2
CG4293_CG8289_3
CG8556_CG33277_3
CG2257_CG3923_3
CG14448_CG10418_3
CG9317_CG2637_12
CG8343_CG1765_3
CG34039_CG13098_2
CG7261_CG10979_3
CG14509_CG14515_3
CG15429_CG3048_11
CG9537_CG18004_2
CG7966_CG7769_3
CG11844_CG11791_3
CG7291_CG15119_12
CG8632_CG12342_2
CG9245_CG17205_3
CG8207_CG9704_2
CG6705_CG6703_12
CG6184_CG7411_3
CG31525_CG9805_2
CG13704_CG33002_12
CG3654_CG32037_2
CG3337_CG3299_3
CG15014_CG1258_2
CG12637_CG3812_2
CG11377_CG7961_3
CG5495_CG5465_2
CG11527_CG33957_11
CG30330_CG3215_12
CG5206_CG32032_11
CG12274_CG4390_2
CG17018_CG8844_2
CG3140_CG2746_12
CG9704_CG12367_12
CG1470_CG31004_2
CG10717_CG14110_11
CG15329_CG14550_3
CG32112_CG9854_11
CG4453_CG18582_11
CG4376_CG4281_12
CG12106_CG5772_12
CG8950_CG4016_3
CG32614_CG12479_2
CG33308_CG10869_3
CG4444_CG4752_11
CG7557_CG14307_11
CG13925_CG12361_11
CG3856_CG13845_2
CG3437_CG13919_12
CG8798_CG9376_3
CG7351_CG18815_11
CG5380_CG16979_11
CG17378_CG17376_2
CG5064_CG6192_2
CG10866_CG15012_11
CG5353_CG6601_2
CG15439_CG6588_12
CG32227_CG5528_3
CG10032_CG32466_2
CG18285_CG11807_11
CG14321_CG1770_3
CG18490_CG6185_2
CG5384_CG4972_3
CG2241_CG8816_3
CG10682_CG10646_11
CG3022_CG14513_3
CG9515_CG11050_3
CG30493_CG2160_2
CG3733_CG3715_12
CG14182_CG32479_2
CG6234_CG5466_3
CG1622_CG15745_11
CG3661_CG1475_2
CG7265_CG9801_2
CG30499_CG30498_12
CG1799_CG11354_2
CG5227_CG4557_3
CG15087_CG1249_2
CG33481_CG2380_2
CG32248_CG11349_11
CG1512_CG13364_11
CG17146_CG9541_3
CG5330_CG2835_3
CG2046_CG10326_3
CG4079_CG9491_11
CG7893_CG14472_3
CG14459_CG6914_3
CG9022_CG10996_12
CG4659_CG7162_3
CG3086_CG18362_3
CG12541_CG4607_11
CG9841_CG7736_2
CG3809_CG4848_12
CG10405_CG14883_11
CG17202_CG3024_3
CG32540_CG8962_3
CG13881_CG13882_11
CG33148_CG33146_11
CG14550_CG6090_12
CG6227_CG5392_2
CG3409_CG4365_12
CG4963_CG5520_3
CG9330_CG3427_12
CG5025_CG11377_3
CG14073_CG6871_3
CG2890_CG9009_2
CG9239_CG4957_11
CG1634_CG9060_11
CG6939_CG6923_3
CG5444_CG12272_11
CG8788_CG9313_11
CG7306_CG6996_3
CG9400_CG8470_12
CG2698_CG15119_3
CG5497_CG13220_3
CG15110_CG7427_3
CG7098_CG32732_11
CG3189_CG8759_3
CG5279_CG6734_2
CG13004_CG7006_2
CG1738_CG2875_3
CG3173_CG16786_11
CG8327_CG9245_12
CG5543_CG12752_2
CG34032_CG14119_11
CG14001_CG9044_11
CG7889_CG5720_3
CG14906_CG14672_11
CG11127_CG12765_3
CG10268_CG6762_3
CG13868_CG10130_2
CG5576_CG3622_11
CG1848_CG3307_11
CG32108_CG14221_2
CG17333_CG13320_12
CG9470_CG8500_3
CG9626_CG7508_2
CG14217_CG12230_12
CG8529_CG12369_11
CG30428_CG33680_11
CG7830_CG7818_3
CG16953_CG12238_12
CG15797_CG16892_11
CG31043_CG3692_3
CG4673_CG6972_3
CG17309_CG10535_3
CG4679_CG18659_2
CG1630_CG16800_3
CG12236_CG8200_3
CG10631_CG4778_3
CG13425_CG30147_2
CG6241_CG31170_3
CG15760_CG9940_2
CG10802_CG7113_2
CG4332_CG8843_2
CG13072_CG8009_3
CG11698_CG7483_11
CG5072_CG16940_3
CG2259_CG1575_3
CG3386_CG7742_2
CG8779_CG17520_11
CG11000_CG10999_11
CG10616_CG10663_2
CG32560_CG16902_11
CG9904_CG10260_11
CG8707_CG5317_3
CG8930_CG9117_2
CG8191_CG8198_11
CG18783_CG13109_2
CG33673_CG7337_12
CG12132_CG14270_3
CG18247_CG3820_2
CG9155_CG11279_2
CG17828_CG13369_11
CG4078_CG1424_3
CG4918_CG3208_3
CG4068_CG32156_12
CG14965_CG1242_3
CG7038_CG9802_2
CG1725_CG7351_11
CG18870_CG7605_2
CG8400_CG8401_3
CG3812_CG32647_2
CG15418_CG6016_2
CG5706_CG5695_12
CG7593_CG11266_2
CG5864_CG31012_3
CG16784_CG10718_3
CG14641_CG13671_11
CG9730_CG10710_3
CG2666_CG11999_3
CG32677_CG33175_11
CG4057_CG14789_12
CG1506_CG14082_2
CG13606_CG6198_11
CG2943_CG14358_12
CG5057_CG12773_2
CG12283_CG4977_12
CG9176_CG18210_12
CG11523_CG14296_3
CG11563_CG3711_11
CG31120_CG13403_3
CG3085_CG14517_2
CG3263_CG13887_3
CG5325_CG3881_11
CG3483_CG4563_2
CG14036_CG3893_11
CG5181_CG14971_11
CG4615_CG1691_12
CG8811_CG14968_2
CG18112_CG31118_12
CG32560_CG12986_11
CG14968_CG5194_3
CG9526_CG9491_3
CG5104_CG4825_2
CG2212_CG10435_2
CG9865_CG8531_3
CG14696_CG14698_3
CG3395_CG12525_12
CG10019_CG5895_3
CG8426_CG30290_11
CG6796_CG6704_12
CG7957_CG4977_12
CG10692_CG6770_3
CG3361_CG3368_3
CG10189_CG5242_3
CG1107_CG18143_2
CG3277_CG1765_2
CG31712_CG6754_2
CG7225_CG5824_2
CG32576_CG31638_2
CG4935_CG13778_3
CG4012_CG9241_2
CG8889_CG17509_3
CG2079_CG4925_3
CG4266_CG9854_11
CG10527_CG9364_3
CG15855_CG10866_12
CG9666_CG8440_3
CG3943_CG13949_11
CG4994_CG6928_12
CG12446_CG9559_12
CG8519_CG1276_2
CG17271_CG2275_3
CG1502_CG18130_12
CG11534_CG5645_2
CG1799_CG11556_2
CG6741_CG10360_3
CG9093_CG9092_2
CG5625_CG4238_11
CG32132_CG14105_11
CG7577_CG1800_2
CG32297_CG10653_3
CG31715_CG14025_12
CG9533_CG14408_12
CG3139_CG5559_12
CG32704_CG12124_12
CG13857_CG2316_11
CG4655_CG14271_12
CG18472_CG10133_12
CG13926_CG9628_12
CG4261_CG10675_11
CG11990_CG18466_2
CG4185_CG6095_11
CG11137_CG7686_2
CG11592_CG11367_12
CG31320_CG7823_11
CG12173_CG3407_12
CG7074_CG12176_2
CG31666_CG14940_11
CG2663_CG10609_3
CG13748_CG15153_12
CG14633_CG14632_12
CG3060_CG7429_2
CG11802_CG11129_12
CG14803_CG3626_3
CG7649_CG14675_12
CG4278_CG14805_12
CG10989_CG11882_2
CG4878_CG6876_2
CG9817_CG6030_3
CG17081_CG14455_11
CG10153_CG5705_3
CG5400_CG7102_12
CG12065_CG12109_12
CG5205_CG9238_11
CG10756_CG12128_3
CG8643_CG8642_2
CG10023_CG7626_3
CG5642_CG6195_3
CG8205_CG3035_12
CG32666_CG12663_2
CG3935_CG4213_2
CG8556_CG4335_3
CG2972_CG5910_11
CG16941_CG8907_3
CG14899_CG6456_2
CG4257_CG4241_12
CG5974_CG6920_3
CG14174_CG1319_3
CG1622_CG15926_12
CG8129_CG17565_3
CG7810_CG7795_12
CG30173_CG3907_2
CG4976_CG7643_2
CG11237_CG8432_12
CG7331_CG17367_2
CG1316_CG6502_11
CG12035_CG2069_2
CG12142_CG12143_11
CG10263_CG9536_2
CG1764_CG6143_2
CG31991_CG13280_3
CG17248_CG13929_12
CG8295_CG6094_11
CG3186_CG17180_3
CG12879_CG31063_11
CG5569_CG7083_2
CG7872_CG17601_3
CG5916_CG5952_2
CG1418_CG8507_11
CG3008_CG5183_12
CG3941_CG6176_12
CG7188_CG5284_11
CG12156_CG4453_3
CG9218_CG18367_3
CG4645_CG4395_2
CG8397_CG6318_12
CG31519_CG1092_11
CG10197_CG13901_2
CG4067_CG2005_12
CG5190_CG5189_11
CG10652_CG1461_11
CG4058_CG4000_12
CG3058_CG15431_11
CG9638_CG11281_11
CG13379_CG5986_11
CG15766_CG3033_12
CG4069_CG32654_3
CG5694_CG18255_12
CG3671_CG7044_12
CG18144_CG5384_11
CG7853_CG6030_11
CG15877_CG12034_3
CG17219_CG30271_3
CG5691_CG1140_3
CG8722_CG33774_11
CG5497_CG5493_12
CG5352_CG5183_3
CG13957_CG7564_2
CG31289_CG33107_12
CG7479_CG7760_12
CG3831_CG7516_12
CG32663_CG4045_3
CG12186_CG32442_2
CG6871_CG3979_2
CG8430_CG5521_2
CG8203_CG30466_3
CG7718_CG12276_3
CG8396_CG8372_2
CG9854_CG15125_2
CG6103_CG9510_12
CG17632_CG30181_12
CG4767_CG10034_3
CG1728_CG1725_11
CG5510_CG31110_2
CG14469_CG7126_12
CG4332_CG4376_2
CG8104_CG4620_2
CG4911_CG2004_12
CG14834_CG4457_12
CG3268_CG15812_11
CG8426_CG8245_3
CG32479_CG7942_12
CG4662_CG3709_2
CG31739_CG1258_12
CG13634_CG11418_2
CG34012_CG9606_12
CG31241_CG18599_11
CG1101_CG1939_3
CG5820_CG3425_11
CG10418_CG3642_12
CG8494_CG14076_2
CG13650_CG31111_3
CG2855_CG2862_11
CG32297_CG14996_2
CG7341_CG5137_2
CG1371_CG12919_3
CG14877_CG9372_2
CG6606_CG3003_11
CG10986_CG5836_2
CG9606_CG7638_3
CG10133_CG14437_3
CG6785_CG33003_12
CG3534_CG12821_3
CG2411_CG11807_2
CG2034_CG32300_2
CG6280_CG7186_2
CG6056_CG5919_3
CG11767_CG31961_12
CG3461_CG33248_3
CG32150_CG18780_2
CG2126_CG5127_3
CG12253_CG34042_3
CG13113_CG13114_11
CG11326_CG11325_12
CG9380_CG33126_12
CG6859_CG10724_11
CG3093_CG4627_2
CG5262_CG5231_12
CG4697_CG4701_11
CG4215_CG15274_11
CG31299_CG6666_2
CG14223_CG2010_3
CG9699_CG4678_3
CG7385_CG7395_11
CG17904_CG17905_11
CG5829_CG5836_12
CG7780_CG10149_11
CG6017_CG5532_11
CG31000_CG11980_2
CG7600_CG7512_2
CG8778_CG15693_3
CG8104_CG9005_12
CG14871_CG6280_11
CG13400_CG4422_11
CG4537_CG4771_3
CG11791_CG31126_11
CG13958_CG9414_3
CG6546_CG9418_11
CG8208_CG10425_2
CG17119_CG33193_12
CG17161_CG13277_3
CG2926_CG7467_2
CG11228_CG8321_12
CG6354_CG6348_12
CG15772_CG2540_12
CG8849_CG31751_2
CG4016_CG33979_3
CG8873_CG4274_2
CG10212_CG9858_12
CG13739_CG11875_12
CG1756_CG32547_11
CG13889_CG7359_11
CG6264_CG6995_2
CG31116_CG1227_2
CG7772_CG6842_3
CG4882_CG9951_2
CG9160_CG7324_3
CG2005_CG2321_2
CG7716_CG33275_3
CG10776_CG7946_3
CG13228_CG13931_3
CG12479_CG12480_11
CG3806_CG6025_11
CG33158_CG4538_11
CG33472_CG33183_11
CG32057_CG14195_3
CG6897_CG8912_12
CG3620_CG32560_3
CG10207_CG10209_12
CG31641_CG11172_11
CG11449_CG12377_2
CG8245_CG11377_12
CG31426_CG9388_2
CG8202_CG15786_11
CG13566_CG3017_3
CG10712_CG7540_11
CG17211_CG2772_12
CG14770_CG3056_11
CG2253_CG12752_3
CG2161_CG14672_12
CG15429_CG9242_3
CG9447_CG30158_3
CG18627_CG6995_3
CG9836_CG8379_3
CG12737_CG12109_2
CG1070_CG1434_3
CG8891_CG3782_3
CG6892_CG18410_2
CG17064_CG6061_2
CG14177_CG3280_11
CG10538_CG11198_3
CG7656_CG6546_3
CG17952_CG9493_3
CG14977_CG13449_11
CG2183_CG8395_2
CG6779_CG11522_3
CG13314_CG14541_11
CG7864_CG33048_3
CG10296_CG10284_11
CG3945_CG8491_2
CG5424_CG10966_2
CG9656_CG7602_3
CG13016_CG14646_3
CG9392_CG8789_2
CG9578_CG11148_3
CG15319_CG15046_12
CG6092_CG5116_2
CG7405_CG8155_3
CG8636_CG2061_12
CG9630_CG5695_12
CG16965_CG11815_12
CG31133_CG14651_2
CG8506_CG7103_12
CG13630_CG8730_2
CG11419_CG7385_12
CG5353_CG6279_2
CG6181_CG17652_2
CG1676_CG15456_2
CG9188_CG3433_3
CG7211_CG6105_12
CG10417_CG3107_12
CG4404_CG4400_12
CG14030_CG14029_11
CG5685_CG2791_11
CG13500_CG13124_12
CG5102_CG6499_2
CG9772_CG10375_2
CG9186_CG14540_11
CG3355_CG9427_2
CG10646_CG10125_11
CG10336_CG10383_2
CG9877_CG13538_3
CG5912_CG5970_12
CG12108_CG11294_11
CG2616_CG3066_11
CG3020_CG11552_12
CG10555_CG1696_3
CG33976_CG17369_12
CG9598_CG12501_11
CG6884_CG4108_3
CG11375_CG5807_12
CG1607_CG2171_2
CG7004_CG32344_12
CG9138_CG18345_11
CG10463_CG11699_2
CG31357_CG31911_2
CG5480_CG6190_12
CG4244_CG11753_11
CG3948_CG3849_12
CG7739_CG12189_12
CG10419_CG14082_12
CG14369_CG9759_12
CG7991_CG2086_2
CG33324_CG3622_11
CG12724_CG6188_2
CG9473_CG8481_3
CG3267_CG3265_11
CG10422_CG31304_12
CG4624_CG13836_3
CG4016_CG4984_12
CG5904_CG5841_2
CG18508_CG4015_12
CG11840_CG6650_3
CG31035_CG5923_3
CG31690_CG2903_11
CG2275_CG5469_11
CG10002_CG17917_12
CG3698_CG2715_12
CG3595_CG1500_12
CG2174_CG13566_2
CG12765_CG12141_12
CG8544_CG9020_11
CG3642_CG17818_2
CG1575_CG6698_11
CG13661_CG1239_11
CG8524_CG31320_12
CG13913_CG9194_11
CG12114_CG2241_12
CG7360_CG6195_2
CG13575_CG13285_3
CG17894_CG13826_12
CG2045_CG15245_2
CG2158_CG12769_12
CG12045_CG10347_3
CG13558_CG17034_2
CG2972_CG2974_2
CG9095_CG15028_3
CG6983_CG8491_11
CG11491_CG3249_12
CG1555_CG10913_12
CG5182_CG9828_2
CG30356_CG8635_2
CG17732_CG14418_12
CG1600_CG2140_3
CG12320_CG33520_12
CG4617_CG3278_11
CG4616_CG6889_11
CG12899_CG1968_3
CG3615_CG7809_3
CG9241_CG11761_11
CG8091_CG10711_11
CG7004_CG12261_2
CG1318_CG15012_2
CG12716_CG15719_12
CG7619_CG8631_2
CG15439_CG10687_2
CG17246_CG4710_2
CG33147_CG10417_3
CG1449_CG1981_2
CG17761_CG15454_11
CG1454_CG12558_11
CG4573_CG7623_3
CG10392_CG10465_2
CG8027_CG8759_11
CG7175_CG7993_3
CG6665_CG6702_11
CG11907_CG12081_11
CG1555_CG31542_11
CG4733_CG4538_2
CG1582_CG15207_3
CG7833_CG10580_2
CG13618_CG6607_11
CG1115_CG11035_2
CG14358_CG11856_2
CG5911_CG17369_11
CG5387_CG15819_12
CG5337_CG5262_2
CG7787_CG8549_12
CG8728_CG8730_3
CG15239_CG32776_2
CG9075_CG9078_11
CG10897_CG3594_12
CG9821_CG11993_12
CG11994_CG11718_2
CG32803_CG11888_3
CG31279_CG1172_11
CG7207_CG7201_12
CG32120_CG10222_12
CG10964_CG2286_12
CG12851_CG2765_2
CG12428_CG13809_2
CG4756_CG5004_3
CG11143_CG11141_12
CG13097_CG11987_2
CG18507_CG8725_3
CG14770_CG14625_2
CG7055_CG9022_2
CG33505_CG1084_2
CG18012_CG17721_2
CG18473_CG10426_2
CG11419_CG33130_12
CG1874_CG1814_3
CG14299_CG7720_12
CG12864_CG8643_11
CG31917_CG3887_3
CG7490_CG7809_3
CG4433_CG1064_3
CG5492_CG5485_12
CG11376_CG3921_3
CG5974_CG5063_12
CG17807_CG5179_12
CG14621_CG14615_2
CG16889_CG11130_2
CG14521_CG14358_11
CG11539_CG7809_2
CG33129_CG6093_12
CG14618_CG1560_2
CG32461_CG15188_12
CG12076_CG8058_11
CG3052_CG3081_2
CG32352_CG6282_11
CG8408_CG10992_2
CG10253_CG5491_3
CG4781_CG14450_3
CG3696_CG11606_12
CG17376_CG17377_2
CG7758_CG3730_12
CG1945_CG5916_2
CG4039_CG3192_2
CG4542_CG4547_11
CG14476_CG17686_12
CG10272_CG33324_11
CG17369_CG7620_3
CG33719_CG4699_3
CG31873_CG5385_3
CG30165_CG30164_12
CG5603_CG5604_2
CG3587_CG3600_11
CG4848_CG7507_12
CG32732_CG4586_3
CG8121_CG32422_2
CG1965_CG4649_12
CG6969_CG12800_11
CG11583_CG15523_3
CG12068_CG3945_3
CG8910_CG15614_3
CG32742_CG3224_2
CG12127_CG11132_11
CG15772_CG15929_2
CG3407_CG3980_3
CG2986_CG9601_3
CG14543_CG13617_2
CG16786_CG3017_11
CG15191_CG6986_3
CG3910_CG12811_2
CG11975_CG1418_11
CG8043_CG17361_3
CG7619_CG7181_2
CG30048_CG8505_11
CG9867_CG5446_3
CG11727_CG3633_3
CG18210_CG3346_3
CG6654_CG4451_3
CG7753_CG1600_12
CG8585_CG9135_3
CG7438_CG12891_3
CG11888_CG14509_2
CG17183_CG14984_12
CG12357_CG7217_2
CG5382_CG8987_11
CG33205_CG15730_12
CG4446_CG7659_12
CG8727_CG8660_12
CG11870_CG7292_3
CG8948_CG9212_11
CG15538_CG2224_12
CG8479_CG4593_3
CG4394_CG18811_12
CG6778_CG32022_12
CG11206_CG32447_12
CG7636_CG2247_12
CG31998_CG3189_12
CG6836_CG14075_11
CG15828_CG5022_2
CG31713_CG4619_3
CG5424_CG8649_2
CG5445_CG13008_3
CG2540_CG7003_12
CG14614_CG14615_11
CG1271_CG8601_3
CG5728_CG6413_3
CG13550_CG7842_12
CG1848_CG1824_12
CG8224_CG8156_3
CG14967_CG11838_3
CG6817_CG8368_12
CG11802_CG31740_2
CG12746_CG2931_2
CG14897_CG3203_3
CG7989_CG1877_12
CG3446_CG5808_3
CG17221_CG6657_11
CG8590_CG9900_3
CG7358_CG5921_2
CG14185_CG14187_2
CG11310_CG8515_12
CG17378_CG17376_11
CG4866_CG4847_12
CG4118_CG16725_12
CG31496_CG30440_3
CG10830_CG4025_2
CG18398_CG7642_11
CG12714_CG11678_3
CG31651_CG8498_3
CG1444_CG10992_11
CG3803_CG16787_3
CG16993_CG13090_11
CG10640_CG17469_3
CG32344_CG7194_12
CG11958_CG11516_3
CG7163_CG33057_12
CG7691_CG7557_3
CG6431_CG18627_11
CG15631_CG15630_12
CG9044_CG13999_2
CG7125_CG14808_12
CG11293_CG7828_11
CG9796_CG12373_3
CG2663_CG10609_12
CG7537_CG12113_3
CG1424_CG10281_11
CG1934_CG10579_3
CG31638_CG9554_2
CG33130_CG8173_2
CG32697_CG10912_11
CG8676_CG3975_2
CG31536_CG2013_2
CG17034_CG8232_2
CG17252_CG2151_12
CG13550_CG30415_3
CG16782_CG12206_12
CG8841_CG8487_3
CG11629_CG1421_3
CG4615_CG16989_11
CG30418_CG7158_12
CG4545_CG3680_12
CG32676_CG11095_11
CG15729_CG32654_3
CG13185_CG8610_11
CG10595_CG11206_2
CG3299_CG1416_2
CG31150_CG17146_3
CG10175_CG6182_11
CG2162_CG17723_11
CG2118_CG9318_12
CG15130_CG2493_12
CG8525_CG7338_2
CG7685_CG14309_3
CG8439_CG7359_12
CG3494_CG16837_11
CG16947_CG4535_3
CG1447_CG15549_2
CG31365_CG14693_2
CG13410_CG11279_3
CG2264_CG12921_11
CG17828_CG4420_12
CG14414_CG6703_2
CG4942_CG4821_2
CG8610_CG8609_12
CG9403_CG3152_2
CG32555_CG8211_12
CG3590_CG7395_2
CG2331_CG1796_12
CG7565_CG13680_3
CG6698_CG1882_11
CG3861_CG3429_2
CG2774_CG7940_3
CG4510_CG3642_11
CG9781_CG6996_12
CG17390_CG10109_11
CG8505_CG8510_11
CG3510_CG11301_11
CG17680_CG5742_12
CG1856_CG32904_11
CG9691_CG15249_2
CG8247_CG8243_3
CG13532_CG8888_2
CG8222_CG3020_12
CG12986_CG8146_2
CG15020_CG33150_3
CG5917_CG14658_2
CG1088_CG6120_3
CG4207_CG10933_2
CG18041_CG5669_3
CG8282_CG8222_12
CG7211_CG9246_11
CG3717_CG15201_12
CG7748_CG11839_3
CG10691_CG8891_12
CG11064_CG2918_12
CG33316_CG11505_11
CG1986_CG32698_11
CG7649_CG3508_2
CG18627_CG30349_12
CG3024_CG14936_11
CG1044_CG16984_11
CG5473_CG33692_3
CG4239_CG4394_11
CG5660_CG3338_3
CG6143_CG5098_12
CG30115_CG10927_3
CG6066_CG11614_12
CG5597_CG11182_2
CG5198_CG18619_2
CG7954_CG1059_3
CG9144_CG11233_2
CG32707_CG7556_2
CG9821_CG15717_3
CG6567_CG9324_2
CG5626_CG16753_2
CG9342_CG3279_2
CG3192_CG11418_2
CG3223_CG13314_11
CG11411_CG11409_12
CG6355_CG7375_11
CG13418_CG14591_12
CG15040_CG5723_12
CG18136_CG11614_12
CG14149_CG6409_2
CG3160_CG12410_3
CG18174_CG6540_11
CG32392_CG13296_11
CG8433_CG3806_2
CG9022_CG6876_2
CG31638_CG13968_11
CG14151_CG8019_3
CG12187_CG32296_12
CG11409_CG14622_11
CG12911_CG12910_11
CG12125_CG10116_12
CG8479_CG12959_12
CG1712_CG1707_12
CG4952_CG4599_3
CG7961_CG4237_11
CG2827_CG2835_11
CG31155_CG7939_2
CG31536_CG14709_11
CG14439_CG14438_11
CG12259_CG4980_12
CG6494_CG9106_12
CG17260_CG17262_2
CG31731_CG15481_3
CG4054_CG13487_11
CG4945_CG6603_3
CG30492_CG3345_11
CG5451_CG5517_3
CG7269_CG17768_2
CG7842_CG33522_2
CG32158_CG17264_2
CG3195_CG11979_11
CG7113_CG14972_2
CG8993_CG1320_2
CG3651_CG6675_3
CG10627_CG5519_3
CG2855_CG4989_2
CG9878_CG30290_3
CG7857_CG11654_11
CG4606_CG10405_3
CG3959_CG4364_2
CG2843_CG9894_11
CG8991_CG13016_12
CG14802_CG17592_3
CG13996_CG9107_2
CG3195_CG3997_3
CG6995_CG31118_2
CG9601_CG18193_3
CG14514_CG6420_11
CG15406_CG6431_3
CG9727_CG10267_3
CG33718_CG33717_11
CG13391_CG17293_2
CG1391_CG4593_3
CG3743_CG3911_2
CG18647_CG8647_11
CG6401_CG4996_3
CG5965_CG6945_12
CG6613_CG13503_2
CG5028_CG15860_3
CG6550_CG16789_12
CG4025_CG10830_11
CG14715_CG8064_2
CG6556_CG13927_11
CG11184_CG5339_12
CG11611_CG32479_12
CG3090_CG13094_3
CG1511_CG11533_2
CG6320_CG4788_3
CG14573_CG11246_3
CG33506_CG33505_12
CG13676_CG15561_11
CG8956_CG14909_2
CG3999_CG4003_11
CG31542_CG15433_2
CG3173_CG3163_12
CG3184_CG14441_12
CG1458_CG14514_3
CG6756_CG3036_3
CG33041_CG11192_12
CG11153_CG11148_2
CG2917_CG8402_2
CG14221_CG32537_2
CG3782_CG3806_3
CG6070_CG6066_12
CG6702_CG30011_11
CG15766_CG14985_2
CG1921_CG9578_2
CG9854_CG32112_11
CG8937_CG17364_2
CG4886_CG9253_3
CG5262_CG9433_2
CG8032_CG7847_12
CG33481_CG32036_3
CG9784_CG8173_3
CG18130_CG5928_11
CG3820_CG2260_3
CG30290_CG1794_2
CG33181_CG11219_2
CG14618_CG8730_3
CG11593_CG15916_3
CG4625_CG5112_3
CG11070_CG3705_2
CG17223_CG3542_3
CG9172_CG13339_11
CG7280_CG7282_3
CG6043_CG5022_3
CG1427_CG31258_3
CG10320_CG15678_3
CG18643_CG6764_2
CG6996_CG9003_3
CG6665_CG3520_2
CG31407_CG3379_3
CG7855_CG14380_11
CG30296_CG15121_11
CG11260_CG1901_11
CG8887_CG32211_3
CG33774_CG1389_11
CG7218_CG8032_3
CG3443_CG3719_2
CG31743_CG13366_2
CG18654_CG12820_12
CG17469_CG14815_3
CG3525_CG32576_2
CG30151_CG8232_3
CG7003_CG6876_3
CG10809_CG10566_12
CG7039_CG1103_12
CG7213_CG33274_3
CG15747_CG6030_3
CG32675_CG1826_3
CG9615_CG31911_3
CG2031_CG5282_3
CG33464_CG2945_11
CG4565_CG6567_2
CG10308_CG10898_2
CG6506_CG32554_2
CG3408_CG12120_3
CG31835_CG13654_2
CG33998_CG15077_11
CG9533_CG9400_11
CG3940_CG7113_2
CG4123_CG4143_3
CG31666_CG31650_3
CG5385_CG18144_2
CG15168_CG15170_2
CG9601_CG3335_11
CG7863_CG15860_2
CG12598_CG11409_3
CG4437_CG4432_11
CG9250_CG11137_11
CG9429_CG9765_12
CG14693_CG4089_3
CG15543_CG12072_2
CG4449_CG6755_3
CG13037_CG2083_12
CG7850_CG10253_12
CG1753_CG1518_2
CG8433_CG10731_12
CG7452_CG7447_2
CG3427_CG13048_3
CG17818_CG6665_12
CG11971_CG18768_11
CG15284_CG13419_11
CG13895_CG13897_12
CG12997_CG8915_2
CG3911_CG12207_2
CG15817_CG3633_2
CG32441_CG7446_3
CG4751_CG14238_3
CG1553_CG5076_11
CG4080_CG3672_3
CG4768_CG9018_3
CG10657_CG14598_2
CG5091_CG5183_2
CG11686_CG6755_3
CG12000_CG5935_12
CG6870_CG8891_11
CG3226_CG3429_3
CG4406_CG4399_3
CG17818_CG14899_3
CG1072_CG2069_12
CG14485_CG3018_3
CG8369_CG11033_3
CG7421_CG7145_2
CG18740_CG33522_2
CG4947_CG3724_3
CG1530_CG2206_2
CG31145_CG12538_12
CG5694_CG8801_3
CG1514_CG12121_11
CG4875_CG9099_2
CG4446_CG10923_2
CG13928_CG17248_12
CG7432_CG31216_11
CG8950_CG14376_12
CG32528_CG12534_11
CG7637_CG31175_3
CG4623_CG17118_12
CG10751_CG9113_2
CG18174_CG2040_3
CG14803_CG14416_11
CG7519_CG8270_3
CG31760_CG10231_12
CG8372_CG1770_11
CG14972_CG1934_11
CG6130_CG31302_3
CG8567_CG7989_2
CG4692_CG1891_3
CG4901_CG9774_3
CG3332_CG6335_11
CG8709_CG12851_3
CG18003_CG1515_2
CG16747_CG4008_2
CG13745_CG11802_11
CG13976_CG13972_2
CG9054_CG9128_2
CG9047_CG12272_3
CG4349_CG11436_3
CG9811_CG5625_11
CG7675_CG12395_12
CG9656_CG31037_3
CG10406_CG4768_11
CG8567_CG6871_12
CG5497_CG7725_11
CG12194_CG14043_2
CG6051_CG9995_11
CG10573_CG1244_11
CG3987_CG6904_2
CG3588_CG14424_2
CG17309_CG6459_11
CG10596_CG5146_3
CG9250_CG9249_2
CG4039_CG10262_2
CG10392_CG30016_2
CG12094_CG8408_3
CG9286_CG6743_12
CG13746_CG8261_3
CG8027_CG8029_3
CG8947_CG31660_12
CG9629_CG11901_12
CG9046_CG11030_2
CG10538_CG8455_3
CG17142_CG5160_3
CG18130_CG1505_11
CG2076_CG4901_12
CG14722_CG5206_3
CG4525_CG9828_2
CG33198_CG17712_2
CG13089_CG3174_11
CG3694_CG17005_11
CG17904_CG11857_12
CG1168_CG2666_2
CG6607_CG14183_12
CG3434_CG10632_12
CG13922_CG1977_2
CG10582_CG8192_11
CG7773_CG12943_12
CG14408_CG14411_3
CG8568_CG34039_2
CG5219_CG4103_11
CG13699_CG13927_11
CG4236_CG6563_2
CG16984_CG12182_2
CG5765_CG10911_12
CG31813_CG11799_2
CG30188_CG4695_12
CG2791_CG2813_3
CG12194_CG2950_2
CG30163_CG10444_12
CG12918_CG17347_2
CG32227_CG6480_3
CG10542_CG10541_3
CG5899_CG4678_2
CG12442_CG18356_11
CG3075_CG12797_12
CG32544_CG12075_2
CG10701_CG6742_2
CG32082_CG5053_11
CG6618_CG1669_3
CG9934_CG5092_3
CG6534_CG18402_12
CG4755_CG4468_2
CG9933_CG5182_3
CG5484_CG5405_11
CG9611_CG17111_2
CG5114_CG3297_11
CG31127_CG33295_11
CG15929_CG33525_12
CG15231_CG30295_3
CG14229_CG11768_2
CG6958_CG6969_11
CG12118_CG1768_2
CG11141_CG11123_3
CG14948_CG9209_2
CG10353_CG15922_3
CG3126_CG14436_12
CG7178_CG15064_3
CG15099_CG15100_12
CG6814_CG2446_2
CG32418_CG9590_3
CG32104_CG14122_12
CG31764_CG6405_3
CG12034_CG4931_3
CG13283_CG13282_3
CG4046_CG10212_11
CG9802_CG4443_3
CG5949_CG13418_3
CG12223_CG4756_3
CG14323_CG14324_2
CG8379_CG6993_2
CG12455_CG16970_3
CG5465_CG5625_11
CG12075_CG5091_3
CG3925_CG14130_11
CG6759_CG5854_12
CG3629_CG7405_11
CG8910_CG6975_12
CG3249_CG15735_3
CG13609_CG33106_3
CG17034_CG1320_2
CG11881_CG17716_12
CG4913_CG6236_2
CG10431_CG10641_2
CG11109_CG3926_12
CG7099_CG9578_2
CG4186_CG4042_2
CG31249_CG3817_3
CG4806_CG33228_12
CG31064_CG8444_2
CG12502_CG13320_11
CG4699_CG18466_12
CG8152_CG8153_3
CG4919_CG8404_3
CG7020_CG4609_12
CG18472_CG5148_12
CG3752_CG11427_3
CG10523_CG5406_2
CG3208_CG11405_11
CG1824_CG4069_12
CG4049_CG4012_3
CG31301_CG31392_11
CG11614_CG7378_11
CG32067_CG4911_12
CG4879_CG32434_3
CG3903_CG3793_3
CG30471_CG30467_11
CG14468_CG12754_2
CG32576_CG9911_12
CG11399_CG11396_12
CG4637_CG6693_11
CG6513_CG6650_3
CG5738_CG15069_11
CG4679_CG14750_12
CG7189_CG7066_12
CG17577_CG17584_3
CG14545_CG5886_3
CG1828_CG8975_3
CG3403_CG3269_3
CG2670_CG5077_3
CG13956_CG30010_3
CG15629_CG31795_12
CG12301_CG12304_11
CG33981_CG8078_3
CG5590_CG14485_12
CG32248_CG7121_3
CG8857_CG8854_12
CG13008_CG2813_12
CG5966_CG4336_2
CG3346_CG11750_2
CG16970_CG15639_11
CG2948_CG2925_2
CG9063_CG9054_3
CG16908_CG2943_2
CG9773_CG15685_2
CG16879_CG17341_11
CG8980_CG12030_3
CG5986_CG14394_12
CG1084_CG5484_3
CG6716_CG5325_3
CG7081_CG7097_3
CG17574_CG3821_3
CG9878_CG4840_12
CG5455_CG7757_2
CG32579_CG9917_12
CG4332_CG4303_2
CG15890_CG9533_12
CG5715_CG31536_3
CG5629_CG33936_2
CG12239_CG18341_11
CG11593_CG33208_12
CG9801_CG14411_3
CG33932_CG32528_11
CG17941_CG4258_12
CG4597_CG13676_3
CG31100_CG11980_3
CG12714_CG14248_12
CG13334_CG9344_3
CG32443_CG7605_3
CG7603_CG11310_12
CG7825_CG7649_12
CG12094_CG12102_11
CG4282_CG8048_2
CG8295_CG7314_2
CG3957_CG6339_12
CG4067_CG10001_3
CG9045_CG4918_2
CG33670_CG4878_12
CG13400_CG5041_3
CG7847_CG12858_3
CG9164_CG9176_12
CG10072_CG14077_3
CG7544_CG8443_2
CG8674_CG7456_3
CG7163_CG7176_12
CG1548_CG12821_3
CG3152_CG8431_12
CG7288_CG12818_2
CG32711_CG5499_3
CG6033_CG17064_3
CG3309_CG8418_3
CG18624_CG7662_2
CG3279_CG10691_11
CG12114_CG12220_3
CG32000_CG33978_11
CG13698_CG6279_11
CG13003_CG17274_2
CG10110_CG18243_11
CG10617_CG5412_11
CG4579_CG33989_12
CG9272_CG10144_3
CG8251_CG7823_2
CG9742_CG14948_3
CG13956_CG8344_11
CG18042_CG4532_3
CG9986_CG6637_11
CG10712_CG9224_11
CG2714_CG2715_12
CG14434_CG18048_3
CG11899_CG11900_2
CG3281_CG3068_3
CG9311_CG13472_3
CG5008_CG6437_2
CG2999_CG13871_11
CG6728_CG5270_3
CG33251_CG13957_11
CG10510_CG11527_11
CG6340_CG34039_3
CG11501_CG11516_3
CG32972_CG7371_2
CG10975_CG32109_11
CG5528_CG16993_3
CG12186_CG7280_2
CG7820_CG16889_2
CG5413_CG4090_12
CG8363_CG4347_12
CG9131_CG3457_11
CG5986_CG5429_2
CG11679_CG4199_3
CG18132_CG7428_12
CG6711_CG5198_11
CG13350_CG8654_11
CG9446_CG8026_11
CG6224_CG14613_3
CG14839_CG31961_11
CG14050_CG2845_3
CG4334_CG14866_11
CG5366_CG4210_3
CG12880_CG12876_11
CG8414_CG8882_12
CG3194_CG6539_3
CG8986_CG17520_2
CG6785_CG33003_3
CG33227_CG34004_12
CG1582_CG1615_3
CG4332_CG3774_3
CG3744_CG9745_11
CG1458_CG5315_11
CG5793_CG1578_12
CG8320_CG10546_11
CG33090_CG10105_12
CG7957_CG14313_2
CG9936_CG2975_2
CG14424_CG32793_3
CG7825_CG9305_12
CG6756_CG6770_12
CG1885_CG10648_3
CG15760_CG17907_11
CG2227_CG11791_3
CG2657_CG1518_2
CG7111_CG7109_3
CG1567_CG13951_2
CG10018_CG13298_11
CG1728_CG4690_3
CG6903_CG9992_2
CG10947_CG12730_3
CG14394_CG30172_3
CG31291_CG17387_3
CG34037_CG7662_2
CG31811_CG8954_2
CG17723_CG9383_11
CG11324_CG4163_3
CG7104_CG7102_12
CG12125_CG3533_3
CG30263_CG8257_3
CG8944_CG8231_3
CG4726_CG4636_3
CG30021_CG9265_3
CG33635_CG3753_2
CG18734_CG32647_3
CG11156_CG15890_12
CG12077_CG7622_2
CG8019_CG1434_12
CG13886_CG9282_12
CG3402_CG10130_11
CG6011_CG6026_2
CG7192_CG8933_2
CG30010_CG30094_12
CG8909_CG13363_3
CG18507_CG7466_3
CG6913_CG18765_12
CG3985_CG12420_11
CG9543_CG13626_3
CG1981_CG7662_2
CG9244_CG31917_3
CG15013_CG13176_12
CG32508_CG12678_12
CG18296_CG15876_12
CG1630_CG1615_2
CG5092_CG5827_3
CG3612_CG3510_2
CG2272_CG32717_3
CG8193_CG13743_12
CG1407_CG12129_3
CG1245_CG7049_11
CG15867_CG9487_11
CG13178_CG8846_11
CG4800_CG6672_2
CG32629_CG32632_11
CG5057_CG9288_2
CG31390_CG4756_3
CG8009_CG5027_11
CG9328_CG11907_3
CG2855_CG6724_2
CG10522_CG10686_3
CG10710_CG7238_12
CG4405_CG3838_3
CG7432_CG7535_2
CG3922_CG4080_3
CG11750_CG1594_2
CG30183_CG6937_11
CG2380_CG2165_11
CG12991_CG9195_3
CG8331_CG8338_2
CG6091_CG1495_11
CG4747_CG4758_11
CG13201_CG1088_3
CG9071_CG6765_3
CG1938_CG7221_3
CG12262_CG7008_12
CG10084_CG10123_11
CG31109_CG31111_12
CG5109_CG5119_11
CG9377_CG12396_2
CG4878_CG6007_3
CG12373_CG3815_3
CG10535_CG14713_11
CG15719_CG15720_3
CG11880_CG6766_2
CG8271_CG8986_2
CG9115_CG9117_12
CG7393_CG17646_3
CG33138_CG8318_3
CG8080_CG10897_12
CG10446_CG11268_12
CG14720_CG14718_11
CG6919_CG13380_12
CG6962_CG9753_11
CG1975_CG17330_12
CG31349_CG10233_11
CG16817_CG14724_3
CG4088_CG17334_3
CG5510_CG4082_2
CG14290_CG31222_3
CG31110_CG9484_3
CG1939_CG10053_11
CG14648_CG32944_2
CG17943_CG1250_3
CG7098_CG8510_2
CG6588_CG12806_3
CG11417_CG7780_2
CG11840_CG4911_11
CG6026_CG13627_11
CG4700_CG5799_3
CG15133_CG14043_3
CG8362_CG9444_2
CG3288_CG13255_11
CG3016_CG16721_3
CG7712_CG11979_12
CG11403_CG5029_2
CG33998_CG33147_11
CG3021_CG4615_11
CG8279_CG14854_12
CG14887_CG8808_3
CG12272_CG5165_2
CG9880_CG15396_11
CG4829_CG4880_2
CG12921_CG32486_11
CG2448_CG2446_12
CG7704_CG11919_3
CG4919_CG5532_3
CG18476_CG17358_12
CG12366_CG4184_12
CG12734_CG7414_3
CG32557_CG6762_3
CG13868_CG8597_12
CG32044_CG8177_3
CG10072_CG3314_3
CG33181_CG18265_12
CG6637_CG6783_11
CG8108_CG1072_11
CG33096_CG11324_3
CG5003_CG14210_3
CG5377_CG6173_2
CG14315_CG7218_2
CG3692_CG1675_3
CG15047_CG6500_11
CG6755_CG1359_3
CG5521_CG8430_12
CG4338_CG6094_12
CG8222_CG1410_2
CG1411_CG7467_12
CG6540_CG5105_2
CG33094_CG15695_11
CG10234_CG10528_3
CG6746_CG3558_11
CG4804_CG10191_2
CG13317_CG4542_2
CG5837_CG2054_3
CG7051_CG1210_2
CG11887_CG12934_11
CG7825_CG1983_3
CG7582_CG14001_2
CG33343_CG13620_11
CG6207_CG6568_11
CG12311_CG13360_2
CG1862_CG15771_12
CG12393_CG11838_11
CG3558_CG6746_2
CG7399_CG7391_2
CG3830_CG10981_12
CG2272_CG3443_3
CG30467_CG1362_12
CG12995_CG12998_3
CG1890_CG13611_3
CG4726_CG4749_11
CG8584_CG14767_12
CG15080_CG32486_11
CG13643_CG5378_11
CG3810_CG8433_2
CG31650_CG33507_2
CG9291_CG9277_12
CG9556_CG16812_3
CG15445_CG32516_11
CG6948_CG1728_2
CG4069_CG15406_2
CG3825_CG3140_11
CG32704_CG3821_2
CG17131_CG15711_12
CG8954_CG8384_11
CG1344_CG5446_3
CG3664_CG4272_3
CG8084_CG13742_2
CG7058_CG7055_12
CG15671_CG10795_12
CG8481_CG6656_11
CG33309_CG5395_3
CG9771_CG7432_11
CG9265_CG2254_3
CG17158_CG6388_3
CG14813_CG14814_12
CG13502_CG32982_11
CG6054_CG18599_11
CG10103_CG6664_3
CG11949_CG8446_11
CG12042_CG6606_11
CG3818_CG13113_11
CG5094_CG5709_12
CG9003_CG9945_2
CG6282_CG5978_2
CG16910_CG2928_12
CG1647_CG1520_2
CG5784_CG5076_3
CG10890_CG33774_11
CG1245_CG32350_3
CG8647_CG12624_2
CG9762_CG6811_3
CG32647_CG32648_12
CG30502_CG6341_11
CG1572_CG1554_12
CG3223_CG3744_3
CG14657_CG14658_12
CG12866_CG10131_12
CG5611_CG5588_3
CG8098_CG5197_3
CG14231_CG33981_3
CG4449_CG17829_2
CG4365_CG6920_3
CG5848_CG9528_2
CG18292_CG15387_2
CG31997_CG6091_3
CG14215_CG14223_2
CG10798_CG14269_2
CG2540_CG3626_11
CG9990_CG4217_3
CG8765_CG8770_2
CG10561_CG15173_11
CG32389_CG13672_12
CG2019_CG14676_3
CG3694_CG1869_3
CG6712_CG8064_2
CG5394_CG10506_12
CG18102_CG3566_3
CG32562_CG5055_3
CG11072_CG14483_3
CG6218_CG6202_12
CG5378_CG15088_11
CG7697_CG7698_2
CG31460_CG31258_11
CG4049_CG3253_3
CG7770_CG10083_11
CG7222_CG12342_2
CG5885_CG17237_12
CG15701_CG4616_2
CG17437_CG3192_12
CG8614_CG14827_3
CG17280_CG3941_2
CG34003_CG16880_2
CG33048_CG6302_2
CG1530_CG5227_3
CG12094_CG17778_12
CG5594_CG2812_11
CG18549_CG5333_11
CG8581_CG12024_3
CG9424_CG8312_3
CG3193_CG7952_12
CG31660_CG11924_2
CG3924_CG32176_3
CG6225_CG6013_11
CG32068_CG32067_11
CG11077_CG11076_12
CG6583_CG31760_2
CG5916_CG4780_3
CG1814_CG1868_2
CG9537_CG9542_3
CG1099_CG10360_3
CG14949_CG6610_12
CG13882_CG1225_11
CG8920_CG2708_12
CG14764_CG4268_3
CG31635_CG11098_3
CG32109_CG6412_11
CG14995_CG14991_3
CG8675_CG6932_11
CG2448_CG33172_11
CG16779_CG6406_12
CG10189_CG6179_11
CG12038_CG4692_11
CG30498_CG1673_12
CG5378_CG12259_2
CG5993_CG6123_12
CG3355_CG11929_11
CG12424_CG7761_11
CG14221_CG15814_12
CG6589_CG14931_11
CG10032_CG7218_12
CG32677_CG5675_11
CG10641_CG17219_2
CG6755_CG4448_2
CG5605_CG32220_12
CG15735_CG1796_11
CG5641_CG11622_3
CG4536_CG4214_3
CG12204_CG14199_12
CG11312_CG5501_11
CG30387_CG10910_2
CG3400_CG5813_2
CG17219_CG11024_11
CG3338_CG9386_2
CG9881_CG11213_12
CG2846_CG8039_3
CG14813_CG3095_3
CG15028_CG15029_11
CG7399_CG7331_3
CG11790_CG6455_12
CG15475_CG17470_2
CG33103_CG12413_12
CG2140_CG1056_12
CG2998_CG8243_12
CG4625_CG12576_11
CG3356_CG11263_12
CG4390_CG12875_12
CG2107_CG2114_11
CG12517_CG31723_3
CG31222_CG31149_11
CG2503_CG5972_3
CG13076_CG5895_11
CG11044_CG11099_11
CG7483_CG16734_2
CG3424_CG8707_2
CG31086_CG12004_12
CG2297_CG8709_12
CG3938_CG7347_3
CG7484_CG6064_2
CG16903_CG9379_2
CG6898_CG6725_2
CG3325_CG6005_12
CG10129_CG7958_12
CG5403_CG11994_12
CG3291_CG12203_3
CG13314_CG31218_3
CG12120_CG1657_11
CG15678_CG9865_12
CG9138_CG31626_3
CG11123_CG7626_2
CG14622_CG13377_11
CG15387_CG7085_3
CG14536_CG10336_2
CG11418_CG3541_3
CG8589_CG10108_12
CG7347_CG8057_2
CG13991_CG31639_2
CG10841_CG7708_3
CG7785_CG7794_11
CG1236_CG7061_11
CG11579_CG18572_11
CG6265_CG13231_3
CG5254_CG7727_11
CG2902_CG1063_3
CG14253_CG31075_2
CG15288_CG4551_11
CG11517_CG4792_3
CG11533_CG1449_3
CG31906_CG4675_12
CG18744_CG6213_12
CG8927_CG8654_12
CG13948_CG6232_3
CG5916_CG7414_3
CG5885_CG7930_11
CG5949_CG6017_3
CG3747_CG13110_11
CG33209_CG8297_11
CG10120_CG7705_11
CG11780_CG2241_12
CG6727_CG6741_11
CG4781_CG6302_12
CG3389_CG4655_11
CG5735_CG6814_11
CG5290_CG31852_2
CG12132_CG1689_3
CG7407_CG9865_2
CG31536_CG9665_11
CG8601_CG7197_11
CG15314_CG32666_3
CG3585_CG1994_2
CG10130_CG12863_2
CG6095_CG7352_12
CG12343_CG4064_3
CG17776_CG3954_11
CG8270_CG8616_3
CG17166_CG33785_3
CG31052_CG13835_12
CG12439_CG13106_11
CG8977_CG11156_3
CG31457_CG4637_12
CG11590_CG7889_3
CG5287_CG5458_11
CG8239_CG2321_11
CG31475_CG3772_11
CG6577_CG13458_2
CG9652_CG10489_12
CG3947_CG4289_3
CG14005_CG7239_3
CG33950_CG8403_11
CG33304_CG3045_11
CG3059_CG8676_3
CG4786_CG13251_3
CG7071_CG13957_11
CG7602_CG9727_12
CG12818_CG4029_11
CG3719_CG14894_3
CG7058_CG7095_3
CG11301_CG14650_2
CG13561_CG4817_12
CG13634_CG13917_2
CG30044_CG12203_11
CG17687_CG6017_3
CG3935_CG6860_12
CG7876_CG7884_11
CG13579_CG3822_2
CG6686_CG1093_2
CG6159_CG6164_11
CG8988_CG8271_3
CG7926_CG7933_2
CG8636_CG10742_12
CG4380_CG4325_12
CG6934_CG6912_12
CG8635_CG7319_2
CG5474_CG4065_2
CG4027_CG4020_11
CG8742_CG30271_11
CG3038_CG17646_2
CG17492_CG5748_12
CG8470_CG14948_11
CG32510_CG1753_3
CG14469_CG5575_3
CG9226_CG9021_3
CG8049_CG6750_2
CG5915_CG3925_3
CG1416_CG12343_12
CG1783_CG1793_12
CG1099_CG9253_3
CG17131_CG9653_11
CG5627_CG16721_3
CG7139_CG7470_3
CG31772_CG10428_11
CG31786_CG31787_3
CG12856_CG10197_2
CG12428_CG12877_3
CG18631_CG3645_2
CG3169_CG4924_3
CG11164_CG10931_11
CG14749_CG13449_2
CG3416_CG4545_2
CG32386_CG17742_12
CG1371_CG14877_11
CG1245_CG33991_3
CG8245_CG1298_11
CG7434_CG32675_3
CG12680_CG14430_3
CG10566_CG10564_2
CG8506_CG8498_2
CG11920_CG4412_12
CG3760_CG10681_3
CG33228_CG12818_3
CG14868_CG33977_11
CG5978_CG32352_3
CG6818_CG11577_2
CG6443_CG17118_11
CG7856_CG14593_3
CG11562_CG6511_3
CG15717_CG5905_2
CG10327_CG4585_12
CG2253_CG4585_3
CG7055_CG11590_11
CG10406_CG11577_2
CG7919_CG7927_11
CG8318_CG15009_2
CG9361_CG8135_11
CG18262_CG5048_11
CG2922_CG3433_11
CG14972_CG14973_11
CG5058_CG1135_11
CG3710_CG9256_11
CG3019_CG32859_2
CG1703_CG15220_2
CG4832_CG11025_2
CG30340_CG33182_12
CG8852_CG7506_2
CG1871_CG8251_3
CG12836_CG17146_2
CG31119_CG13090_12
CG32560_CG6146_3
CG5212_CG31256_12
CG7593_CG12797_3
CG2931_CG8397_3
CG9576_CG11769_2
CG14787_CG15776_11
CG5280_CG5263_12
CG2358_CG1964_2
CG9523_CG12455_2
CG2863_CG3193_11
CG14619_CG6338_2
CG13950_CG4276_2
CG10315_CG2746_12
CG5909_CG9737_12
CG11349_CG9036_11
CG8297_CG18466_12
CG4867_CG10802_2
CG13623_CG15002_2
CG8647_CG17569_11
CG5676_CG7187_11
CG10043_CG4233_2
CG3845_CG13319_11
CG30092_CG13028_12
CG11699_CG6556_11
CG15006_CG15504_11
CG18410_CG14270_2
CG3610_CG4064_12
CG6024_CG6004_12
CG6348_CG5507_3
CG7034_CG6384_3
CG3028_CG9925_2
CG15329_CG1515_3
CG5728_CG14619_11
CG15444_CG10890_12
CG32808_CG14779_3
CG2118_CG1966_3
CG13599_CG5854_11
CG7735_CG4581_2
CG14182_CG3065_11
CG30394_CG13548_11
CG8522_CG8590_2
CG30428_CG15701_11
CG4261_CG10264_11
CG31561_CG15597_11
CG11050_CG13220_12
CG13488_CG34029_2
CG12723_CG11652_3
CG2650_CG2658_12
CG14641_CG14637_3
CG15785_CG17764_2
CG33715_CG7742_2
CG18176_CG11807_3
CG11325_CG11188_3
CG2253_CG10268_11
CG13871_CG8920_11
CG6522_CG11354_2
CG8515_CG8510_12
CG3915_CG13326_12
CG13213_CG18335_12
CG14127_CG7600_2
CG32391_CG33556_3
CG32542_CG18572_2
CG9350_CG5190_3
CG13240_CG10527_11
CG2446_CG1837_3
CG6703_CG13417_3
CG32046_CG7620_12
CG2540_CG14476_11
CG12034_CG5714_11
CG8674_CG8671_3
CG8484_CG8495_11
CG33544_CG15920_11
CG10590_CG14641_12
CG6791_CG31363_12
CG5549_CG11173_2
CG10703_CG10763_12
CG7713_CG7379_2
CG8254_CG8194_11
CG2010_CG1418_2
CG13745_CG7786_12
CG9461_CG3631_11
CG8527_CG10447_2
CG16928_CG3358_12
CG8129_CG8874_2
CG13533_CG11101_2
CG4645_CG13698_12
CG8846_CG3539_3
CG6404_CG18348_3
CG11276_CG11278_11
CG17249_CG14972_11
CG10912_CG31330_11
CG11317_CG33505_2
CG4768_CG4756_12
CG5442_CG9526_2
CG11413_CG32625_12
CG13810_CG8960_11
CG7189_CG7188_12
CG7718_CG5316_12
CG17181_CG4205_2
CG5532_CG4919_12
CG11419_CG3530_3
CG1674_CG2219_3
CG7436_CG8910_12
CG9426_CG9410_12
CG5395_CG5671_11
CG4972_CG5655_2
CG13086_CG17349_11
CG31813_CG1725_2
CG6625_CG5605_11
CG7954_CG31323_3
CG8032_CG4553_2
CG2950_CG6756_2
CG13830_CG4634_12
CG10320_CG15923_2
CG2846_CG11094_12
CG17294_CG6379_2
CG3566_CG15897_3
CG10123_CG13415_2
CG5757_CG9414_3
CG1681_CG12141_2
CG10076_CG4622_11
CG4114_CG13691_3
CG17778_CG14224_3
CG33041_CG11471_12
CG8833_CG30493_12
CG7577_CG12048_11
CG10268_CG3305_11
CG30001_CG1625_12
CG10222_CG6329_3
CG11403_CG30390_11
CG16940_CG13877_11
CG5433_CG33175_2
CG31798_CG13698_2
CG33344_CG16912_11
CG6582_CG31390_2
CG4016_CG9325_11
CG6904_CG33207_3
CG10889_CG17193_12
CG33520_CG2129_11
CG7748_CG32350_12
CG9353_CG3683_2
CG8675_CG31302_11
CG8238_CG33134_11
CG8129_CG31240_11
CG11881_CG1709_3
CG15162_CG4063_2
CG4294_CG4046_3
CG33950_CG9144_11
CG6523_CG2691_2
CG32174_CG3461_2
CG7987_CG31317_3
CG6303_CG3910_2
CG15650_CG8055_12
CG32441_CG9630_2
CG7830_CG1410_12
CG8355_CG8291_12
CG12697_CG4212_12
CG5684_CG7229_11
CG6226_CG4931_3
CG5877_CG15032_11
CG32190_CG5589_12
CG9086_CG9059_12
CG7785_CG2099_12
CG11200_CG9159_3
CG6769_CG9177_3
CG6954_CG8297_12
CG18572_CG13011_11
CG7977_CG7971_11
CG5397_CG8312_11
CG9548_CG31638_3
CG5099_CG31243_12
CG3570_CG5692_11
CG6493_CG8642_3
CG10203_CG10377_3
CG2948_CG7197_3
CG32202_CG4108_2
CG10713_CG10133_12
CG12206_CG1743_11
CG14206_CG32776_2
CG2092_CG10849_11
CG7177_CG7173_12
CG2977_CG3035_2
CG4311_CG7997_2
CG6697_CG7956_11
CG12420_CG12817_2
CG4767_CG4636_3
CG12004_CG7864_3
CG17019_CG13322_12
CG14968_CG12017_2
CG5842_CG6571_12
CG1530_CG1531_11
CG31064_CG5270_11
CG8863_CG2928_3
CG30498_CG2093_11
CG15685_CG32649_12
CG3665_CG1666_2
CG13886_CG6038_3
CG1106_CG31072_12
CG10585_CG3911_11
CG8231_CG7700_3
CG7149_CG11561_2
CG13906_CG11495_11
CG17642_CG17657_2
CG15013_CG1319_12
CG13423_CG9090_3
CG8717_CG3884_12
CG5518_CG18472_11
CG17521_CG9035_11
CG9296_CG9298_3
CG1673_CG14207_3
CG6226_CG18508_2
CG5208_CG7212_3
CG12481_CG11584_2
CG4609_CG33131_12
CG10757_CG10721_11
CG8485_CG8494_3
CG2252_CG10966_3
CG10726_CG7365_11
CG30278_CG5799_3
CG5055_CG8918_2
CG9423_CG8273_3
CG32091_CG11660_2
CG10212_CG10207_2
CG12730_CG3239_3
CG7392_CG7429_11
CG3582_CG2720_3
CG3017_CG3173_11
CG12031_CG13893_2
CG12075_CG10701_2
CG3695_CG3700_11
CG4679_CG4696_3
CG10440_CG9262_12
CG12163_CG1113_3
CG3158_CG4089_11
CG14739_CG4702_12
CG8439_CG17840_3
CG1514_CG10261_12
CG3697_CG9890_2
CG4976_CG6148_3
CG4217_CG7322_11
CG9291_CG4444_2
CG14792_CG7417_11
CG10516_CG7839_12
CG17246_CG10460_12
CG3909_CG2210_3
CG11796_CG7725_2
CG6175_CG5102_12
CG9766_CG1523_11
CG6619_CG10289_12
CG3830_CG11301_2
CG13396_CG13386_2
CG5197_CG15617_2
CG3975_CG15266_3
CG33250_CG13759_11
CG7571_CG8843_12
CG9353_CG13708_3
CG12396_CG3051_11
CG15249_CG1986_12
CG8268_CG8110_2
CG6146_CG6157_11
CG14868_CG6136_12
CG1703_CG4353_11
CG8401_CG8403_11
CG4880_CG4875_3
CG4464_CG9742_2
CG9985_CG3682_12
CG4680_CG13035_2
CG6693_CG11895_2
CG11488_CG3966_3
CG8795_CG8784_3
CG15747_CG3187_12
CG6620_CG4213_11
CG1909_CG1922_2
CG2723_CG10903_3
CG12065_CG18572_11
CG1954_CG11837_11
CG30467_CG2028_3
CG10361_CG32095_3
CG11188_CG11324_2
CG2772_CG11371_3
CG6407_CG14662_2
CG2701_CG2706_3
CG11246_CG14353_2
CG13760_CG17437_3
CG9535_CG3241_11
CG32230_CG8383_3
CG31287_CG4337_2
CG4033_CG4260_2
CG7365_CG6975_3
CG5798_CG6069_12
CG33139_CG5397_11
CG13001_CG3033_3
CG3526_CG14416_12
CG8250_CG18471_3
CG1688_CG3808_2
CG7831_CG17657_11
CG2534_CG12007_2
CG15754_CG31817_12
CG17149_CG12584_11
CG10125_CG6707_2
CG7989_CG16868_12
CG3254_CG17521_3
CG5380_CG5242_3
CG16854_CG4164_12
CG10098_CG10068_2
CG1609_CG18682_12
CG5458_CG3542_11
CG11665_CG13539_12
CG11526_CG14961_3
CG1287_CG12799_2
CG17274_CG17275_12
CG4686_CG4703_11
CG2260_CG1977_2
CG2225_CG9553_2
CG4238_CG1516_2
CG33205_CG11380_12
CG3225_CG2647_11
CG9575_CG9576_12
CG11525_CG8843_3
CG9890_CG4084_12
CG6764_CG5276_3
CG14407_CG6133_12
CG16865_CG7793_11
CG14305_CG7602_3
CG32096_CG5661_12
CG13948_CG13431_12
CG7762_CG9108_3
CG8118_CG8172_3
CG6211_CG10118_12
CG11107_CG1712_2
CG8379_CG1381_12
CG32742_CG4709_3
CG3198_CG6986_3
CG8200_CG7840_11
CG7735_CG9065_2
CG10338_CG33196_3
CG1967_CG12997_2
CG10622_CG4852_3
CG8602_CG8601_3
CG4233_CG7291_3
CG30428_CG15772_2
CG3769_CG3766_2
CG6092_CG18144_11
CG13887_CG3446_11
CG2050_CG1483_2
CG1659_CG9653_3
CG4422_CG11263_3
CG13900_CG1007_2
CG9302_CG6699_3
CG12077_CG15011_3
CG9485_CG1925_3
CG1168_CG9887_3
CG8494_CG8503_11
CG6601_CG1106_3
CG32982_CG13108_11
CG10695_CG14444_11
CG7649_CG9809_12
CG10327_CG4585_2
CG2381_CG10811_2
CG12006_CG33991_11
CG2671_CG11376_12
CG4143_CG3971_2
CG4878_CG6975_2
CG9239_CG3238_3
CG4097_CG10590_2
CG17090_CG10657_3
CG8287_CG8334_3
CG30424_CG2746_12
CG15601_CG9510_11
CG8210_CG17520_2
CG4763_CG5549_3
CG3943_CG1847_3
CG11771_CG4109_2
CG10375_CG3925_3
CG14621_CG14447_2
CG6072_CG1977_11
CG7178_CG10617_11
CG8764_CG8334_12
CG30476_CG10151_2
CG3409_CG8548_12
CG16908_CG31063_3
CG3323_CG15785_3
CG8877_CG8407_11
CG31243_CG2095_11
CG7927_CG9320_11
CG8785_CG8778_12
CG9298_CG17083_3
CG1964_CG9829_3
CG4030_CG1770_3
CG11674_CG5010_3
CG32904_CG10281_2
CG9344_CG10336_2
CG8288_CG32858_3
CG5462_CG5467_11
CG7754_CG12384_2
CG11892_CG11718_12
CG1381_CG18508_12
CG7532_CG10570_12
CG5192_CG4550_11
CG13733_CG32185_3
CG8383_CG31412_2
CG13253_CG13252_3
CG15706_CG3666_3
CG8057_CG31790_3
CG9703_CG12125_3
CG8457_CG8858_2
CG4554_CG8830_11
CG2925_CG1088_3
CG14016_CG14015_12
CG10104_CG17385_2
CG12931_CG14741_11
CG17788_CG3044_3
CG12214_CG15894_11
CG15161_CG31705_2
CG6706_CG6800_3
CG11143_CG33544_11
CG1845_CG13533_3
CG11035_CG1115_3
CG6157_CG1543_3
CG8024_CG5028_11
CG7108_CG13857_11
CG1009_CG8828_3
CG4625_CG7602_12
CG17270_CG17180_3
CG14788_CG14789_12
CG7961_CG5465_2
CG5264_CG5518_3
CG3530_CG3520_12
CG4983_CG12602_11
CG1976_CG4186_11
CG15309_CG31330_12
CG2263_CG7099_3
CG5952_CG14238_2
CG8315_CG4140_11
CG5484_CG4043_11
CG12050_CG32443_12
CG33989_CG17035_3
CG10237_CG10234_12
CG12005_CG7004_2
CG3803_CG2970_11
CG13201_CG30007_11
CG12299_CG17124_2
CG2211_CG8272_2
CG10802_CG5913_3
CG9748_CG9770_12
CG11979_CG15601_12
CG7479_CG13708_2
CG15168_CG7314_2
CG10353_CG33251_12
CG10185_CG31045_12
CG7936_CG7463_3
CG10280_CG6375_2
CG7082_CG7109_2
CG4202_CG3312_2
CG8448_CG7798_12
CG6703_CG9240_2
CG4952_CG11098_3
CG1842_CG31051_2
CG8223_CG10254_11
CG10849_CG18780_12
CG7776_CG11761_12
CG1663_CG12924_2
CG8285_CG14541_3
CG7826_CG14438_12
CG31302_CG30053_2
CG10279_CG7573_11
CG32653_CG2555_3
CG1629_CG2257_12
CG4511_CG9495_2
CG6420_CG8043_3
CG4917_CG14687_2
CG14036_CG11561_11
CG5917_CG10850_2
CG4778_CG32771_11
CG14372_CG5059_12
CG5986_CG14998_12
CG1569_CG13472_2
CG4374_CG14597_3
CG3800_CG31855_12
CG3941_CG7954_12
CG32422_CG10626_2
CG10383_CG10338_3
CG7275_CG7272_11
CG8728_CG9188_12
CG33635_CG31738_2
CG4880_CG9099_12
CG1074_CG6196_12
CG8972_CG17985_3
CG12363_CG4042_3
CG32082_CG2174_11
CG9164_CG3704_2
CG8128_CG9240_2
CG10202_CG10205_3
CG10999_CG5282_2
CG2903_CG1517_11
CG13379_CG9028_11
CG5780_CG6167_3
CG33324_CG31183_2
CG10424_CG9606_12
CG11349_CG11010_12
CG18402_CG1057_3
CG3902_CG10728_12
CG33785_CG11110_12
CG4420_CG9907_11
CG1099_CG8547_11
CG8214_CG1397_2
CG10624_CG10622_12
CG13393_CG13386_3
CG11146_CG32653_12
CG11703_CG5250_11
CG2218_CG15523_2
CG7753_CG8639_11
CG8433_CG3411_11
CG2827_CG10009_11
CG1115_CG10903_3
CG6479_CG13725_2
CG32832_CG10949_3
CG2207_CG1506_3
CG13462_CG4265_3
CG10625_CG4841_12
CG5414_CG7602_2
CG11209_CG14593_12
CG9677_CG9674_12
CG7314_CG33135_2
CG1609_CG18437_12
CG10072_CG10064_12
CG33671_CG33672_12
CG8680_CG7269_11
CG5091_CG33672_11
CG17462_CG11771_11
CG12859_CG10153_2
CG18135_CG3808_12
CG8564_CG34025_3
CG9730_CG17034_3
CG5686_CG9104_12
CG1765_CG8112_2
CG10542_CG32386_11
CG17736_CG32220_2
CG11317_CG14616_12
CG3884_CG13321_12
CG10198_CG18304_12
CG4091_CG7978_3
CG15141_CG2914_2
CG11321_CG17378_3
CG6625_CG15329_3
CG3281_CG4424_12
CG11212_CG3692_12
CG31028_CG2184_12
CG10753_CG10975_3
CG14838_CG9528_3
CG8440_CG8441_12
CG5109_CG1385_3
CG6665_CG13490_2
CG8293_CG6510_12
CG1399_CG12107_3
CG11607_CG13377_2
CG15186_CG7626_2
CG3496_CG8768_3
CG11417_CG12238_11
CG1086_CG17090_2
CG3165_CG9386_12
CG5461_CG3862_3
CG7188_CG6496_2
CG11986_CG11987_2
CG1519_CG14945_11
CG9802_CG9907_3
CG17046_CG7049_11
CG1120_CG12876_3
CG32575_CG9947_2
CG5669_CG5677_3
CG8531_CG7407_11
CG11412_CG11417_2
CG9703_CG9699_12
CG7769_CG6958_2
CG3924_CG12096_3
CG9776_CG5931_11
CG13248_CG7255_2
CG11293_CG5472_11
CG7578_CG7820_11
CG6488_CG5734_2
CG1236_CG17282_3
CG6974_CG6966_12
CG31786_CG31787_12
CG16753_CG3654_2
CG33174_CG7071_3
CG15099_CG6329_11
CG5933_CG1891_12
CG5417_CG18660_3
CG4684_CG1216_12
CG1381_CG17870_3
CG5264_CG31158_3
CG14223_CG12529_3
CG9293_CG3008_11
CG9073_CG9067_12
CG17919_CG1249_2
CG17521_CG11920_3
CG14882_CG8326_2
CG5846_CG33129_3
CG17964_CG11093_12
CG14825_CG8624_11
CG10336_CG15693_12
CG15270_CG6712_3
CG9617_CG9636_2
CG11330_CG32438_12
CG9755_CG9745_12
CG9272_CG1762_3
CG3603_CG4116_2
CG2045_CG32698_2
CG32741_CG14441_11
CG7367_CG7380_3
CG31728_CG5559_11
CG4013_CG4004_3
CG5381_CG12438_11
CG14206_CG14220_2
CG10662_CG1862_2
CG3376_CG10212_2
CG13159_CG6201_12
CG4399_CG2865_2
CG3885_CG18596_2
CG5850_CG8479_2
CG13814_CG17233_12
CG4810_CG3809_3
CG2812_CG5594_11
CG8287_CG32075_3
CG10979_CG9495_12
CG4755_CG12007_11
CG6393_CG17952_11
CG2789_CG32795_12
CG1225_CG7004_2
CG6946_CG31842_12
CG12492_CG5434_2
CG8053_CG14312_2
CG11660_CG7339_3
CG15697_CG14972_3
CG4721_CG13841_12
CG2669_CG14667_3
CG2993_CG11033_2
CG11979_CG3195_2
CG3495_CG8614_2
CG5973_CG5958_12
CG4672_CG4573_2
CG10881_CG17208_2
CG32700_CG32701_12
CG6831_CG10672_3
CG30070_CG32037_3
CG12075_CG9132_11
CG30460_CG13162_12
CG13163_CG8841_2
CG2194_CG4747_3
CG2163_CG4326_3
CG2038_CG30361_2
CG7503_CG7499_11
CG15077_CG34020_2
CG18659_CG15151_3
CG15745_CG5829_11
CG9948_CG10075_2
CG1721_CG11886_12
CG8177_CG14168_2
CG8200_CG31886_2
CG5802_CG14234_12
CG11035_CG6744_3
CG17270_CG17271_12
CG14506_CG15598_11
CG10229_CG15530_3
CG32350_CG18744_2
CG17035_CG17033_11
CG7712_CG3703_3
CG10948_CG11009_3
CG34025_CG32076_3
CG32096_CG33289_12
CG1411_CG1081_3
CG7429_CG7424_2
CG11905_CG9665_12
CG4317_CG4797_2
CG5695_CG1458_2
CG15141_CG6892_2
CG15483_CG12283_12
CG11310_CG7399_3
CG4738_CG31121_12
CG7736_CG10392_12
CG3705_CG14577_2
CG5525_CG4552_2
CG6151_CG6169_12
CG9366_CG8142_2
CG7584_CG15929_2
CG10992_CG3884_3
CG8937_CG9606_12
CG6766_CG4520_2
CG3533_CG8411_2
CG3764_CG11213_11
CG8326_CG1728_2
CG32156_CG5241_2
CG10967_CG2789_2
CG1447_CG12991_2
CG17161_CG3353_2
CG10948_CG11352_3
CG4672_CG33968_2
CG15504_CG1518_2
CG15119_CG10802_11
CG6004_CG11611_12
CG9108_CG31635_12
CG5163_CG12207_3
CG7288_CG32544_11
CG8713_CG8712_2
CG1532_CG17077_2
CG8886_CG14043_3
CG17654_CG33143_2
CG2150_CG10377_3
CG13519_CG30092_2
CG8129_CG9467_3
CG6098_CG10627_3
CG2714_CG13379_11
CG3539_CG9885_2
CG10932_CG6170_3
CG2993_CG14696_11
CG7927_CG7558_2
CG12641_CG2221_2
CG4925_CG17269_11
CG3140_CG3204_2
CG8009_CG12187_3
CG3622_CG3510_11
CG7776_CG9131_3
CG7988_CG10670_2
CG16742_CG11175_2
CG4153_CG32276_2
CG3036_CG2837_2
CG4604_CG4016_3
CG14551_CG10988_3
CG5842_CG10847_3
CG8334_CG6340_2
CG1912_CG31119_2
CG5558_CG6962_3
CG3349_CG18023_2
CG9181_CG9712_11
CG14869_CG10986_12
CG1056_CG9783_3
CG30441_CG10465_12
CG12924_CG1665_3
CG3941_CG3931_12
CG15112_CG4040_12
CG17734_CG11856_2
CG17964_CG1651_2
CG5493_CG7637_3
CG5445_CG3181_2
CG1710_CG32000_12
CG4609_CG1764_11
CG12141_CG15738_11
CG5507_CG5098_12
CG1794_CG15117_3
CG12454_CG32614_11
CG5978_CG8005_2
CG10990_CG11130_3
CG6698_CG6484_2
CG11166_CG11121_3
CG3333_CG30290_11
CG12286_CG7937_11
CG6975_CG6151_11
CG6606_CG7744_2
CG6134_CG14257_3
CG4567_CG6860_2
CG9319_CG5603_3
CG8739_CG8740_3
CG11210_CG17669_2
CG4509_CG15415_11
CG8208_CG14712_11
CG13745_CG13748_3
CG10604_CG10538_12
CG14897_CG14884_3
CG30349_CG8625_11
CG2049_CG8183_2
CG6919_CG5315_2
CG6178_CG5501_2
CG10176_CG10275_2
CG7920_CG5121_11
CG10565_CG7967_12
CG3159_CG3022_3
CG6120_CG6510_2
CG9346_CG5554_2
CG4399_CG3156_11
CG33676_CG1523_2
CG2259_CG17754_2
CG18582_CG9742_3
CG13129_CG4798_2
CG10652_CG2031_3
CG12598_CG32858_12
CG31075_CG31076_12
CG1513_CG8069_2
CG33970_CG12931_11
CG11638_CG17841_11
CG4797_CG10145_11
CG10754_CG11008_3
CG15109_CG15117_2
CG6522_CG6520_12
CG8075_CG13607_2
CG14459_CG12530_12
CG5433_CG10984_3
CG9965_CG34025_2
CG12502_CG18815_11
CG10407_CG4201_12
CG8612_CG14827_3
CG5836_CG9062_3
CG3051_CG11420_12
CG1812_CG18492_2
CG5657_CG5099_12
CG4269_CG12489_11
CG3450_CG2543_11
CG8325_CG8258_2
CG3062_CG3052_12
CG33134_CG30443_11
CG10610_CG17002_2
CG32085_CG8978_12
CG3567_CG17453_2
CG4901_CG8271_12
CG10510_CG10508_3
CG12489_CG4269_3
CG5170_CG2254_2
CG2762_CG10528_2
CG10713_CG6179_11
CG33126_CG5481_12
CG14234_CG9304_2
CG10635_CG6479_3
CG1558_CG15191_12
CG18214_CG5620_3
CG31118_CG6159_11
CG15771_CG5923_2
CG7926_CG14394_3
CG7772_CG4433_3
CG9291_CG7098_3
CG6492_CG9784_3
CG7494_CG6993_2
CG12985_CG32513_11
CG3169_CG14739_2
CG4984_CG12851_3
CG2967_CG2961_2
CG5258_CG2218_3
CG11376_CG4908_12
CG2960_CG17840_2
CG15440_CG15434_3
CG3556_CG4013_12
CG13567_CG4203_3
CG7525_CG5170_12
CG9770_CG32417_3
CG2707_CG14270_3
CG1363_CG13221_11
CG13691_CG13692_2
CG31692_CG17221_12
CG31935_CG7361_12
CG7023_CG5938_3
CG7697_CG4345_3
CG10908_CG12363_11
CG11988_CG9031_2
CG10489_CG31543_2
CG31634_CG9188_12
CG31426_CG11886_12
CG31805_CG15134_3
CG7814_CG6203_3
CG12154_CG2249_11
CG17228_CG5242_11
CG8048_CG7997_3
CG7490_CG6563_12
CG7483_CG9613_2
CG11160_CG1552_2
CG1212_CG12314_3
CG32171_CG13028_11
CG11360_CG1793_2
CG5237_CG14312_3
CG12464_CG17716_3
CG5344_CG4625_3
CG12113_CG3820_2
CG12079_CG15812_3
CG10007_CG10084_12
CG1021_CG18262_2
CG14514_CG14507_11
CG31081_CG4764_11
CG11876_CG4088_12
CG9027_CG30023_12
CG17183_CG4426_3
CG18143_CG14366_11
CG32223_CG6975_12
CG6971_CG8996_2
CG13114_CG4405_2
CG33988_CG6353_11
CG14507_CG12877_2
CG3035_CG4015_12
CG33520_CG17100_12
CG2174_CG14206_3
CG11529_CG17146_2
CG3294_CG3244_2
CG10949_CG10954_3
CG8818_CG8569_3
CG5359_CG33208_12
CG17645_CG10254_11
CG16725_CG4157_3
CG14788_CG3356_12
CG6448_CG15216_11
CG2155_CG2145_11
CG12524_CG32042_11
CG14715_CG18476_2
CG30390_CG10071_3
CG32676_CG15916_12
CG5441_CG5447_11
CG15618_CG32529_3
CG6251_CG7614_12
CG3727_CG9242_12
CG2330_CG15771_11
CG9304_CG4966_2
CG16778_CG34038_3
CG3104_CG2986_3
CG6664_CG9706_11
CG11500_CG14752_11
CG8715_CG12770_2
CG14977_CG14980_2
CG6847_CG14283_12
CG16717_CG8308_11
CG8971_CG7055_3
CG2173_CG2183_11
CG5313_CG5022_2
CG8289_CG5800_3
CG13487_CG4054_3
CG18265_CG4204_3
CG11258_CG13287_12
CG8533_CG17341_2
CG6359_CG2902_12
CG12892_CG31919_12
CG9884_CG9885_11
CG9596_CG9293_2
CG10072_CG8224_11
CG6167_CG12108_11
CG17077_CG6763_11
CG14814_CG31957_12
CG32392_CG10107_2
CG32227_CG6480_12
CG12942_CG5634_12
CG13562_CG5330_12
CG10023_CG8910_2
CG14933_CG14943_2
CG12625_CG15198_3
CG32386_CG9073_2
CG9277_CG4354_2
CG5125_CG5149_2
CG10068_CG8198_3
CG11208_CG9864_3
CG14866_CG9727_2
CG2875_CG9126_2
CG3032_CG2278_12
CG10916_CG5726_2
CG8853_CG12878_2
CG5004_CG14813_12
CG1587_CG8207_3
CG10616_CG10663_12
CG12203_CG12204_2
CG4993_CG4930_3
CG8495_CG12947_2
CG8590_CG32536_3
CG4205_CG8548_3
CG2865_CG14050_12
CG9637_CG1529_11
CG4022_CG5521_3
CG7700_CG13937_3
CG33519_CG3121_3
CG9020_CG8578_3
CG14646_CG1107_12
CG5274_CG5262_12
CG30172_CG33148_11
CG30158_CG10913_3
CG18109_CG13386_12
CG5262_CG14229_3
CG7897_CG8729_3
CG4097_CG11582_12
CG32185_CG7571_11
CG18616_CG15923_11
CG15069_CG8205_12
CG14411_CG8311_3
CG14043_CG33635_3
CG11395_CG33197_11
CG16901_CG9412_3
CG8783_CG8947_12
CG13929_CG15015_3
CG11964_CG11966_12
CG5281_CG11375_3
CG1866_CG10184_12
CG13758_CG31475_2
CG2984_CG4039_3
CG13845_CG5836_3
CG8315_CG13698_2
CG11183_CG4289_12
CG31653_CG7288_3
CG5773_CG34005_3
CG13155_CG9975_2
CG14651_CG1078_11
CG3246_CG9598_2
CG4584_CG30147_3
CG14122_CG32103_12
CG7955_CG4806_11
CG32645_CG4332_11
CG1467_CG12990_12
CG5726_CG5140_3
CG15168_CG16800_2
CG6378_CG9412_12
CG12086_CG17753_12
CG5215_CG5444_3
CG1793_CG11153_12
CG11858_CG10506_2
CG15019_CG3194_12
CG7143_CG14562_3
CG9018_CG1275_12
CG9053_CG4027_3
CG13296_CG1583_2
CG6554_CG7274_3
CG11523_CG10133_3
CG14972_CG5664_12
CG4380_CG5274_3
CG3314_CG12084_3
CG4619_CG5853_2
CG31644_CG14004_3
CG1414_CG1989_12
CG7210_CG6870_3
CG9817_CG15295_12
CG5742_CG5555_11
CG6806_CG31051_11
CG14544_CG14551_2
CG7890_CG8002_2
CG13313_CG4086_2
CG5786_CG17282_2
CG13777_CG4993_2
CG14167_CG14168_3
CG11308_CG6014_3
CG31869_CG18619_3
CG7921_CG7538_3
CG3600_CG16902_11
CG5013_CG33714_11
CG5037_CG13097_3
CG6038_CG6501_3
CG15429_CG31795_12
CG3510_CG3622_3
CG2005_CG12785_2
CG3893_CG32625_2
CG7231_CG3241_3
CG8962_CG14207_12
CG18428_CG1454_11
CG10776_CG3420_11
CG7039_CG7884_12
CG8612_CG14827_11
CG12054_CG9699_3
CG11940_CG15618_12
CG8487_CG7728_3
CG32529_CG10778_3
CG9411_CG1517_2
CG3077_CG2855_3
CG9527_CG9528_12
CG13565_CG16787_3
CG17293_CG3515_12
CG1109_CG5353_3
CG33554_CG10339_11
CG15757_CG11816_2
CG7231_CG7221_2
CG8264_CG3187_12
CG13443_CG7166_2
CG13705_CG13704_11
CG1515_CG17686_12
CG1116_CG1115_11
CG8742_CG8765_11
CG14285_CG6007_2
CG1228_CG16935_3
CG3700_CG15532_3
CG8566_CG4804_11
CG3832_CG1660_3
CG32627_CG9062_11
CG4084_CG11299_3
CG6879_CG3694_12
CG17838_CG31076_2
CG4993_CG5068_2
CG14416_CG14871_11
CG8001_CG15804_2
CG3630_CG1615_12
CG7217_CG7957_12
CG13247_CG5517_2
CG32381_CG4041_2
CG6757_CG9124_12
CG33122_CG32813_11
CG13023_CG11905_12
CG3450_CG8611_2
CG11590_CG1587_2
CG3632_CG15311_2
CG15386_CG7074_3
CG2670_CG2867_2
CG6479_CG7201_11
CG13427_CG13428_12
CG6779_CG2155_12
CG2699_CG17469_11
CG8983_CG8280_3
CG2109_CG1115_3
CG2519_CG5400_12
CG5808_CG6995_3
CG33975_CG31405_2
CG5964_CG10907_3
CG8327_CG10763_11
CG1710_CG2052_2
CG11146_CG14223_11
CG30106_CG13162_12
CG7949_CG12929_11
CG11098_CG10600_12
CG5386_CG7077_12
CG7496_CG7492_2
CG4067_CG9588_2
CG6759_CG8282_3
CG2984_CG6986_3
CG15479_CG31728_3
CG3593_CG5064_12
CG3941_CG13830_12
CG18455_CG3871_12
CG5589_CG12086_12
CG2253_CG5941_3
CG8749_CG7655_3
CG6147_CG33172_3
CG3652_CG7378_2
CG4706_CG6629_11
CG32815_CG12262_3
CG2152_CG5874_3
CG11208_CG4445_12
CG13704_CG7499_11
CG15442_CG17054_11
CG13567_CG3140_11
CG1669_CG3186_3
CG3587_CG1771_2
CG15529_CG11498_2
CG14307_CG7691_3
CG32590_CG6375_2
CG1401_CG2046_2
CG7671_CG7672_2
CG9992_CG4239_3
CG6305_CG9050_12
CG4908_CG6850_3
CG1911_CG6359_2
CG7718_CG17462_11
CG4497_CG3365_11
CG2023_CG12102_3
CG13928_CG4061_2
CG11819_CG8355_11
CG8584_CG10382_11
CG18214_CG5654_11
CG17054_CG4007_11
CG13123_CG9203_3
CG9383_CG10581_11
CG13742_CG12759_3
CG13124_CG5899_12
CG9288_CG9286_11
CG10699_CG17572_2
CG7793_CG11183_2
CG10739_CG31676_3
CG8980_CG6805_3
CG7452_CG15019_2
CG7602_CG3582_2
CG33695_CG11822_2
CG5029_CG6854_2
CG33555_CG3610_3
CG31641_CG31457_3
CG11839_CG9996_2
CG7899_CG9272_2
CG13123_CG7233_3
CG5474_CG32590_3
CG4140_CG4185_3
CG33935_CG8922_12
CG1103_CG9768_2
CG1372_CG11590_11
CG10137_CG6133_2
CG17205_CG14633_11
CG4659_CG31371_3
CG9296_CG32000_12
CG9946_CG8392_2
CG12238_CG3193_12
CG3136_CG31137_12
CG10361_CG1598_2
CG17144_CG2956_11
CG11892_CG31098_2
CG3579_CG13588_11
CG6178_CG1030_12
CG7324_CG2986_2
CG9296_CG13628_2
CG13458_CG4267_12
CG13476_CG13473_11
CG7890_CG6745_12
CG14127_CG5109_2
CG9542_CG7338_2
CG15087_CG11804_2
CG15740_CG1967_2
CG9046_CG13997_2
CG8614_CG8612_3
CG5793_CG17284_2
CG7152_CG16758_12
CG11335_CG11334_12
CG11238_CG7369_3
CG7128_CG10695_11
CG13026_CG9680_12
CG4282_CG7430_2
CG6019_CG4608_3
CG6486_CG6494_11
CG9861_CG9868_3
CG2321_CG6136_2
CG32113_CG10971_2
CG31256_CG5851_3
CG33969_CG5969_3
CG14028_CG14023_11
CG8830_CG30420_11
CG17068_CG4278_2
CG32685_CG4395_11
CG17610_CG3368_2
CG14997_CG9904_11
CG3885_CG7630_3
CG30361_CG14748_12
CG7914_CG10260_11
CG14764_CG2906_3
CG2121_CG2038_3
CG3618_CG13389_3
CG13607_CG9926_11
CG3727_CG3365_2
CG3389_CG7832_2
CG17646_CG3327_11
CG4937_CG8239_3
CG3248_CG30441_2
CG5067_CG5640_11
CG32476_CG7020_2
CG10369_CG10570_12
CG3356_CG8569_2
CG6477_CG33547_3
CG2258_CG17437_11
CG2128_CG6974_11
CG10018_CG3337_3
CG4012_CG4049_12
CG6171_CG6420_12
CG6954_CG6879_11
CG6302_CG14870_11
CG10855_CG1120_3
CG4152_CG8400_2
CG10747_CG17264_11
CG10484_CG10492_11
CG7034_CG11184_2
CG4814_CG15214_11
CG13988_CG9486_11
CG12530_CG5168_3
CG1461_CG13124_3
CG1587_CG8651_11
CG14647_CG4963_3
CG8507_CG14647_12
CG16973_CG2669_11
CG14919_CG17912_3
CG10973_CG14044_11
CG33977_CG9792_12
CG32130_CG8778_11
CG31676_CG9335_11
CG11094_CG17228_12
CG4042_CG6712_11
CG8426_CG15046_3
CG9194_CG10574_3
CG8009_CG5027_3
CG4133_CG13594_3
CG6800_CG6705_2
CG31247_CG14894_2
CG15069_CG30115_2
CG5705_CG15481_2
CG2453_CG1424_3
CG6232_CG7289_11
CG32732_CG7413_11
CG4917_CG13849_11
CG1507_CG11128_2
CG13320_CG3618_12
CG8309_CG8331_3
CG10424_CG13771_2
CG6982_CG4792_2
CG1136_CG12755_12
CG18109_CG13127_12
CG7753_CG11242_2
CG32604_CG13957_3
CG1681_CG13409_11
CG6737_CG12299_3
CG8408_CG3308_12
CG2471_CG10362_12
CG5706_CG33106_3
CG13521_CG30259_12
CG13760_CG12219_3
CG7182_CG33257_12
CG8657_CG8759_2
CG8553_CG8561_3
CG18292_CG3184_3
CG3620_CG2155_11
CG10947_CG10639_12
CG10652_CG9045_12
CG10657_CG8912_3
CG11268_CG4426_3
CG10117_CG10105_2
CG12084_CG32372_2
CG33214_CG9126_11
CG10880_CG15386_12
CG31873_CG5395_3
CG15536_CG2218_12
CG9742_CG10279_3
CG30190_CG3800_2
CG33964_CG6251_11
CG13208_CG7741_3
CG32418_CG7488_2
CG7417_CG5089_12
CG16788_CG6315_12
CG11354_CG7154_12
CG30392_CG10023_11
CG3172_CG9852_2
CG4279_CG15110_3
CG13490_CG9304_11
CG6617_CG1969_12
CG3966_CG9293_11
CG1973_CG33956_11
CG32490_CG9779_2
CG8005_CG32364_2
CG10362_CG12113_3
CG12548_CG31811_3
CG4016_CG9441_12
CG7177_CG7181_11
CG7009_CG3248_2
CG9773_CG9786_12
CG1216_CG8614_12
CG1169_CG15189_3
CG3460_CG13363_12
CG16798_CG31660_12
CG1347_CG7753_11
CG13926_CG12437_3
CG6433_CG11172_3
CG6582_CG3294_3
CG6803_CG6363_2
CG18734_CG6727_3
CG8785_CG12071_11
CG11886_CG4637_12
CG10262_CG10263_3
CG11050_CG31813_2
CG4884_CG9220_12
CG5989_CG6282_11
CG3793_CG10302_2
CG6310_CG8571_2
CG32146_CG6850_3
CG7620_CG15084_3
CG18085_CG32513_3
CG5796_CG6677_3
CG15532_CG13606_2
CG6875_CG10005_3
CG15465_CG12598_3
CG13788_CG13926_2
CG7131_CG7129_12
CG11753_CG9748_2
CG14127_CG7260_11
CG11447_CG4572_2
CG13825_CG4449_12
CG6093_CG9319_3
CG3909_CG11648_11
CG18870_CG10215_3
CG32016_CG13131_11
CG4532_CG17090_2
CG11964_CG14211_2
CG13392_CG2380_11
CG8497_CG6357_12
CG18155_CG1435_11
CG6049_CG6014_3
CG13072_CG5018_11
CG16979_CG7764_2
CG17327_CG9304_2
CG18350_CG3056_12
CG5022_CG15828_11
CG31989_CG7371_3
CG11790_CG4205_2
CG5840_CG6814_12
CG9975_CG10333_12
CG6033_CG11979_2
CG13330_CG12673_12
CG12050_CG8443_11
CG14435_CG9984_12
CG6684_CG8043_11
CG31457_CG11888_3
CG12943_CG7331_3
CG10428_CG10679_2
CG18009_CG16801_2
CG14482_CG4909_11
CG31187_CG7047_11
CG18317_CG8873_3
CG17697_CG3836_2
CG13725_CG13726_12
CG5099_CG5657_12
CG5400_CG4204_3
CG17870_CG4001_11
CG1951_CG14517_2
CG34034_CG11286_3
CG4646_CG33131_2
CG18482_CG4161_3
CG18319_CG11271_11
CG1126_CG14657_2
CG32815_CG11642_11
CG13344_CG32333_2
CG32234_CG6379_2
CG33330_CG33555_2
CG15786_CG3016_12
CG15390_CG31713_2
CG11405_CG3114_12
CG1762_CG5045_12
CG9735_CG8383_3
CG32112_CG9615_3
CG6302_CG32038_3
CG15130_CG3662_11
CG17593_CG10747_2
CG15362_CG7289_11
CG10449_CG1475_12
CG9750_CG6904_3
CG4218_CG3479_12
CG4880_CG13001_3
CG1628_CG2257_11
CG9318_CG5827_3
CG32422_CG1057_12
CG9373_CG2126_3
CG7453_CG10353_12
CG6000_CG5436_2
CG5705_CG1119_3
CG7033_CG5946_2
CG3805_CG33113_2
CG31711_CG13114_2
CG1434_CG6842_3
CG9493_CG15218_2
CG17143_CG5121_12
CG2171_CG9753_12
CG2837_CG7337_3
CG1458_CG4603_2
CG9447_CG8824_12
CG7850_CG9667_2
CG5602_CG11184_2
CG5423_CG13949_3
CG2412_CG8016_2
CG3955_CG13326_12
CG18731_CG1964_11
CG11964_CG4780_3
CG8288_CG9012_12
CG4617_CG6841_2
CG14767_CG12298_12
CG3424_CG3408_12
CG6562_CG15777_12
CG5198_CG14750_11
CG8492_CG5444_3
CG16889_CG16865_3
CG12740_CG3570_11
CG32176_CG4579_2
CG9383_CG31998_12
CG6949_CG2922_3
CG8264_CG2707_12
CG30181_CG7755_3
CG6850_CG31852_11
CG1522_CG2507_3
CG13778_CG2152_11
CG31531_CG9854_12
CG5968_CG31738_3
CG3335_CG4376_2
CG9262_CG32555_12
CG8231_CG8239_11
CG33094_CG9925_12
CG11035_CG12321_3
CG33542_CG5993_2
CG14792_CG33513_11
CG9293_CG1515_3
CG9127_CG3848_2
CG10092_CG2520_3
CG3081_CG2222_11
CG7739_CG8203_2
CG14040_CG11620_11
CG12548_CG30460_11
CG15377_CG7254_11
CG6095_CG8161_2
CG4065_CG13929_3
CG8497_CG8470_3
CG31159_CG4779_2
CG10423_CG11875_3
CG13011_CG9703_2
CG4615_CG5010_12
CG12730_CG3208_2
CG7356_CG7367_2
CG5746_CG1332_12
CG13893_CG11430_3
CG18734_CG16941_3
CG2275_CG5553_2
CG6214_CG11266_12
CG12716_CG6739_11
CG18584_CG15236_11
CG8457_CG8345_3
CG3187_CG8231_3
CG9999_CG10223_2
CG2662_CG6249_11
CG3995_CG8907_12
CG11988_CG8355_12
CG14257_CG31076_3
CG4186_CG32356_3
CG9606_CG4768_3
CG6975_CG4186_3
CG7726_CG7735_2
CG11034_CG9326_3
CG16772_CG6686_12
CG1897_CG7937_11
CG7233_CG31349_2
CG4774_CG3349_11
CG8439_CG8613_2
CG11579_CG1632_11
CG4768_CG9132_2
CG10250_CG10365_3
CG10417_CG32632_12
CG3690_CG14631_3
CG9401_CG6040_12
CG32736_CG6279_11
CG3425_CG30372_2
CG11139_CG5310_12
CG3881_CG15828_11
CG2249_CG3267_3
CG4968_CG5387_2
CG5482_CG2852_3
CG1685_CG1391_3
CG17994_CG8325_12
CG1542_CG4206_11
CG6728_CG32505_11
CG8789_CG4237_11
CG10522_CG17230_12
CG11130_CG14884_2
CG17051_CG1685_2
CG1647_CG13202_11
CG18472_CG7855_12
CG10545_CG9177_11
CG5888_CG4952_12
CG5632_CG5602_12
CG12904_CG32369_12
CG1422_CG12209_2
CG30170_CG12099_11
CG3342_CG3926_3
CG14685_CG31390_12
CG32476_CG32343_3
CG8968_CG8318_11
CG3340_CG30429_2
CG12753_CG11768_2
CG12769_CG6531_12
CG32732_CG2247_12
CG13258_CG4163_3
CG15207_CG3218_12
CG5917_CG14129_12
CG10117_CG8884_2
CG10912_CG14496_3
CG7893_CG32537_2
CG10473_CG5048_11
CG11210_CG8151_3
CG10997_CG33174_12
CG14066_CG32112_12
CG13607_CG16908_3
CG2152_CG10018_3
CG12262_CG7457_2
CG6370_CG7734_3
CG32180_CG7112_11
CG30100_CG8448_3
CG2995_CG2945_11
CG7838_CG11680_12
CG32687_CG32529_2
CG9282_CG4637_3
CG11342_CG5408_3
CG32147_CG8793_3
CG6311_CG6298_12
CG6840_CG7219_2
CG17260_CG13558_2
CG13360_CG14801_3
CG5994_CG32352_2
CG12913_CG12911_11
CG15617_CG14168_12
CG13605_CG10340_12
CG13743_CG8197_12
CG13423_CG30151_3
CG3342_CG3566_3
CG5008_CG5012_11
CG2160_CG11508_2
CG4934_CG5262_2
CG9325_CG3902_3
CG2713_CG2709_11
CG5134_CG5729_2
CG12297_CG6375_11
CG9712_CG9669_2
CG10293_CG4621_2
CG14441_CG13377_11
CG3654_CG4437_12
CG3738_CG3747_11
CG4215_CG8273_12
CG7903_CG6743_3
CG3603_CG2830_3
CG8090_CG31998_3
CG31460_CG2520_3
CG7456_CG12236_3
CG17143_CG13315_3
CG1747_CG33248_11
CG3652_CG8475_3
CG32635_CG15756_3
CG10424_CG17510_12
CG10446_CG13389_12
CG16734_CG2358_3
CG4703_CG5805_12
CG12785_CG11909_2
CG32685_CG2972_3
CG8776_CG4604_11
CG30424_CG2906_12
CG31132_CG10778_3
CG13136_CG31714_11
CG13008_CG2691_3
CG6123_CG6106_3
CG8610_CG8614_2
CG12252_CG32297_12
CG12094_CG32688_3
CG14993_CG3629_3
CG8732_CG8584_2
CG8270_CG10144_2
CG14805_CG8944_12
CG18069_CG32018_12
CG2991_CG17291_2
CG6055_CG6630_11
CG9281_CG15601_3
CG12094_CG14439_3
CG5168_CG6095_3
CG8202_CG9801_2
CG31908_CG13776_12
CG5604_CG15141_3
CG12399_CG33979_3
CG12141_CG11177_11
CG3767_CG30100_11
CG14979_CG33556_11
CG32354_CG9811_12
CG31937_CG17646_11
CG8418_CG13699_2
CG7254_CG11723_2
CG11141_CG4307_2
CG7352_CG7331_11
CG14981_CG15855_12
CG11652_CG8978_12
CG13397_CG13398_12
CG10343_CG10338_2
CG4199_CG14804_11
CG32451_CG7439_12
CG8446_CG18247_2
CG10309_CG1659_11
CG5227_CG13362_2
CG10064_CG7375_12
CG9372_CG8798_2
CG32815_CG5883_12
CG12230_CG12858_12
CG6549_CG5654_11
CG5220_CG7009_11
CG7809_CG8004_2
CG30389_CG8746_11
CG6902_CG6694_12
CG14567_CG10249_11
CG3368_CG3350_2
CG7662_CG1161_12
CG2467_CG8676_11
CG5408_CG13248_12
CG7187_CG6829_3
CG10007_CG1960_12
CG15738_CG3480_3
CG6873_CG32540_12
CG31716_CG4908_2
CG11837_CG11305_11
CG30381_CG8729_12
CG14659_CG14658_3
CG31140_CG13603_11
CG18174_CG7109_3
CG3918_CG18624_3
CG9973_CG32513_12
CG11312_CG7033_3
CG8506_CG10520_2
CG8524_CG31481_11
CG9322_CG33555_11
CG10392_CG10465_12
CG11416_CG6370_2
CG2124_CG15370_3
CG3340_CG12970_12
CG8118_CG4001_12
CG9915_CG33251_3
CG7424_CG4015_2
CG10369_CG15154_3
CG5241_CG13850_3
CG12149_CG14621_12
CG31805_CG11094_2
CG6768_CG4412_2
CG8398_CG10121_2
CG30158_CG2101_11
CG9065_CG6772_11
CG13623_CG6631_3
CG3972_CG11654_12
CG6637_CG2019_3
CG1657_CG11759_2
CG3430_CG9200_2
CG3925_CG12812_2
CG5855_CG1868_2
CG7538_CG8384_3
CG18012_CG3353_11
CG10123_CG10188_2
CG2718_CG31976_2
CG5588_CG33002_12
CG15201_CG3319_11
CG33520_CG31241_3
CG8808_CG3760_3
CG6875_CG5796_2
CG4267_CG17237_2
CG8470_CG8497_11
CG12056_CG12118_11
CG10674_CG4611_3
CG1107_CG3172_3
CG1901_CG6910_12
CG12929_CG1821_3
CG4288_CG4257_12
CG15080_CG15096_2
CG8204_CG17059_2
CG1937_CG31319_12
CG4088_CG8432_3
CG2238_CG13401_11
CG5077_CG7961_2
CG1275_CG1512_11
CG6369_CG12170_3
CG12945_CG8507_3
CG18358_CG32572_3
CG8411_CG30356_2
CG15148_CG13280_2
CG8245_CG4026_2
CG8166_CG11269_3
CG13472_CG9425_11
CG8340_CG3183_3
CG15096_CG5168_3
CG10393_CG7760_12
CG4115_CG6443_2
CG33492_CG17829_2
CG8430_CG30094_3
CG10508_CG3885_3
CG15016_CG5013_3
CG8924_CG33172_2
CG31145_CG4208_11
CG10042_CG6764_11
CG15002_CG2906_3
CG7771_CG7741_3
CG14642_CG14643_12
CG11857_CG14618_11
CG13211_CG3622_11
CG11184_CG1750_11
CG4557_CG10988_3
CG11200_CG6796_2
CG10733_CG7611_3
CG8476_CG17907_12
CG9856_CG6812_12
CG10595_CG13094_2
CG15270_CG15080_12
CG31743_CG6746_12
CG6020_CG1504_2
CG3579_CG8705_12
CG3975_CG3766_12
CG6097_CG7368_3
CG31886_CG9553_11
CG10706_CG3411_3
CG18768_CG7189_2
CG6791_CG14721_3
CG7379_CG31363_3
CG8902_CG13783_12
CG14407_CG32590_12
CG8511_CG30050_11
CG1492_CG14780_12
CG5537_CG16807_2
CG11444_CG3546_3
CG8613_CG3395_3
CG15161_CG10882_11
CG3460_CG4999_3
CG3871_CG1898_11
CG33521_CG2316_3
CG10778_CG6939_2
CG4752_CG10527_12
CG8024_CG5393_11
CG8830_CG32156_3
CG1453_CG3981_11
CG10653_CG9986_2
CG6153_CG5780_2
CG12050_CG9257_3
CG12481_CG13403_2
CG7727_CG10307_3
CG15546_CG12071_12
CG13310_CG32030_12
CG18102_CG9012_3
CG7120_CG7163_2
CG7598_CG4774_11
CG1636_CG2302_2
CG1319_CG3989_11
CG7192_CG17255_3
CG18247_CG8448_12
CG6262_CG15711_2
CG4016_CG12532_2
CG32937_CG4412_2
CG2014_CG31550_3
CG10473_CG10470_11
CG2091_CG2095_12
CG12342_CG5276_2
CG7937_CG1897_3
CG9864_CG8029_11
CG6325_CG4043_3
CG3808_CG18136_12
CG12863_CG10131_3
CG9378_CG2221_12
CG9670_CG9614_2
CG17919_CG8667_12
CG5300_CG10346_11
CG7528_CG12076_2
CG14647_CG14648_11
CG3075_CG4045_3
CG11377_CG31862_3
CG6568_CG30101_12
CG3400_CG5170_3
CG11802_CG5404_2
CG31241_CG8178_3
CG32904_CG33182_12
CG32220_CG7445_12
CG3971_CG6462_3
CG5948_CG8594_12
CG17855_CG10473_12
CG30094_CG13550_12
CG7507_CG1637_11
CG3450_CG3287_3
CG4947_CG14342_2
CG14966_CG1236_3
CG9297_CG9288_11
CG8912_CG11449_11
CG32593_CG9009_2
CG13775_CG5498_3
CG8266_CG33134_2
CG11987_CG3973_12
CG5186_CG30118_11
CG3645_CG5037_2
CG4097_CG4086_3
CG32446_CG33291_11
CG10072_CG9943_11
CG9092_CG9098_12
CG4025_CG10019_12
CG14105_CG31628_12
CG3724_CG1316_11
CG14542_CG6092_2
CG8029_CG3017_2
CG33052_CG32174_12
CG5029_CG31715_11
CG10967_CG11006_3
CG4749_CG8666_3
CG9662_CG5830_2
CG14353_CG7354_3
CG6939_CG12532_11
CG17777_CG1770_11
CG1542_CG15561_2
CG5903_CG8223_2
CG11328_CG11330_11
CG5632_CG11529_3
CG15784_CG3437_2
CG10938_CG30101_11
CG9987_CG7712_3
CG1599_CG1667_3
CG5220_CG3995_2
CG13012_CG12737_11
CG1193_CG10208_11
CG13503_CG5410_11
CG1227_CG33002_2
CG10122_CG13521_2
CG8166_CG8169_2
CG14956_CG12079_2
CG4494_CG9669_11
CG14303_CG8779_11
CG6222_CG13367_11
CG10602_CG10603_2
CG5655_CG9900_2
CG11781_CG7583_2
CG10264_CG10407_3
CG12104_CG4853_11
CG32758_CG3125_12
CG9373_CG6966_2
CG31517_CG9926_2
CG13625_CG18285_11
CG14948_CG9212_11
CG11981_CG5191_11
CG10038_CG5276_3
CG11416_CG4111_3
CG15390_CG8506_11
CG15100_CG15084_3
CG5465_CG3054_3
CG7630_CG1358_12
CG9510_CG9347_11
CG7149_CG7144_12
CG10311_CG30158_11
CG10681_CG10646_2
CG7654_CG17233_12
CG5272_CG17839_3
CG5175_CG10420_2
CG1518_CG3093_3
CG14838_CG7716_2
CG8368_CG8398_11
CG11064_CG30040_3
CG6889_CG7712_2
CG17304_CG33555_11
CG1812_CG32763_12
CG1168_CG6230_12
CG3947_CG4365_12
CG3959_CG13531_12
CG10850_CG15093_3
CG10561_CG10691_2
CG6766_CG10374_3
CG7449_CG11798_11
CG8596_CG1358_12
CG11523_CG1021_11
CG33979_CG15220_3
CG8726_CG8725_3
CG8368_CG8398_12
CG5848_CG4278_3
CG10728_CG13969_3
CG32409_CG6988_3
CG12134_CG11763_3
CG7236_CG13980_12
CG1134_CG1317_12
CG17060_CG17065_2
CG6474_CG11888_3
CG5378_CG7057_3
CG5784_CG12104_11
CG12018_CG8616_12
CG4272_CG5545_12
CG5395_CG7795_12
CG33138_CG11209_12
CG2812_CG5594_3
CG11154_CG3186_12
CG33120_CG17321_3
CG8711_CG7791_2
CG5284_CG12014_11
CG5170_CG33519_11
CG11742_CG31453_2
CG10495_CG5734_3
CG5501_CG5376_2
CG9997_CG12558_3
CG1212_CG7564_12
CG17737_CG8084_11
CG8922_CG3002_3
CG31043_CG5454_2
CG10267_CG2330_11
CG4678_CG15118_3
CG2681_CG10990_3
CG5953_CG10036_3
CG8390_CG10776_12
CG6619_CG3402_2
CG3830_CG13991_3
CG12203_CG18506_2
CG32663_CG1973_3
CG7334_CG6147_2
CG31612_CG11781_3
CG7267_CG32536_2
CG5014_CG3918_11
CG17829_CG7622_2
CG1157_CG31561_3
CG3753_CG12517_3
CG4069_CG10632_12
CG11471_CG10939_12
CG2198_CG13407_2
CG12938_CG33214_3
CG30361_CG12858_2
CG3273_CG6191_3
CG14801_CG14812_2
CG13761_CG11180_2
CG15352_CG12660_11
CG32130_CG10083_2
CG5232_CG5641_2
CG2918_CG2845_3
CG4004_CG3989_2
CG16969_CG6746_2
CG6185_CG18013_11
CG14972_CG12154_3
CG33052_CG6073_11
CG10681_CG6204_3
CG8801_CG1901_2
CG10210_CG12072_2
CG31004_CG1544_11
CG13850_CG31170_3
CG2238_CG8722_11
CG7349_CG7378_3
CG9528_CG8426_2
CG5619_CG7250_11
CG6746_CG5279_3
CG10480_CG8733_2
CG30329_CG12758_3
CG31627_CG4584_2
CG7619_CG1135_2
CG10236_CG4097_12
CG12042_CG17757_11
CG15793_CG3203_3
CG3672_CG32248_2
CG5191_CG4494_2
CG18646_CG4353_2
CG4966_CG1847_2
CG12107_CG2160_11
CG4552_CG14040_11
CG16890_CG16812_3
CG15012_CG2918_11
CG9020_CG7058_2
CG8522_CG1821_3
CG33057_CG6756_12
CG6227_CG8611_2
CG7115_CG8873_3
CG8778_CG10737_12
CG12002_CG14218_11
CG8552_CG14029_12
CG30460_CG8950_2
CG6222_CG15717_3
CG3981_CG1315_11
CG11790_CG8383_3
CG5559_CG15147_2
CG30440_CG17510_12
CG8736_CG8735_11
CG6106_CG8464_3
CG32593_CG11398_3
CG10009_CG13418_11
CG7739_CG6443_3
CG14513_CG11880_3
CG6173_CG6147_12
CG3938_CG2964_11
CG14110_CG10171_2
CG8485_CG1250_3
CG3662_CG3727_12
CG3061_CG9922_2
CG13646_CG13992_12
CG7404_CG7986_3
CG13587_CG12836_11
CG2019_CG11886_3
CG6253_CG5989_2
CG13407_CG13860_12
CG5410_CG4579_2
CG14630_CG3019_11
CG13912_CG9122_2
CG13646_CG8552_2
CG7952_CG2252_2
CG6073_CG31275_3
CG3525_CG1673_12
CG7414_CG11274_3
CG10122_CG30077_11
CG4154_CG7272_12
CG16989_CG2701_2
CG7713_CG7397_3
CG6764_CG6728_11
CG2118_CG30021_2
CG5987_CG5974_12
CG11546_CG9328_3
CG7380_CG2171_2
CG17660_CG8039_2
CG18764_CG6693_12
CG4033_CG2493_11
CG4300_CG7075_2
CG33126_CG14164_12
CG2774_CG2238_12
CG6838_CG11370_11
CG10428_CG1935_12
CG4756_CG32251_2
CG11888_CG8144_2
CG16975_CG9882_12
CG9200_CG10399_3
CG7512_CG6128_2
CG3564_CG12543_3
CG13003_CG6951_12
CG14303_CG31224_2
CG31711_CG5818_2
CG14624_CG10670_12
CG33129_CG4621_3
CG9688_CG10971_2
CG3522_CG3629_12
CG6883_CG13885_12
CG3522_CG3979_11
CG3528_CG3240_12
CG31111_CG7810_3
CG7008_CG5014_11
CG10395_CG30441_2
CG15525_CG1622_3
CG1799_CG8195_12
CG14651_CG3058_3
CG32067_CG6322_11
CG8833_CG2685_12
CG2977_CG7537_11
CG6349_CG31176_12
CG2152_CG15760_3
CG14961_CG14969_2
CG32464_CG11999_12
CG2945_CG17131_3
CG14238_CG5455_11
CG6698_CG11269_11
CG13277_CG17912_3
CG7988_CG7519_11
CG9226_CG9227_12
CG8005_CG10072_3
CG6064_CG30084_3
CG11236_CG17375_2
CG32721_CG1874_11
CG18139_CG7623_11
CG5087_CG9059_12
CG11274_CG17154_12
CG8408_CG8326_12
CG14325_CG11105_3
CG2129_CG17712_11
CG30404_CG6349_3
CG13142_CG6232_11
CG11539_CG1792_3
CG10374_CG31116_2
CG15626_CG11861_3
CG2680_CG2681_3
CG5333_CG2013_3
CG3752_CG11926_12
CG13937_CG18315_12
CG3747_CG9536_11
CG4161_CG4901_12
CG13788_CG3294_11
CG17716_CG6280_11
CG6308_CG6294_3
CG5677_CG33106_3
CG11788_CG9143_2
CG16757_CG16758_2
CG6630_CG7115_3
CG12664_CG7065_3
CG3759_CG4435_2
CG6846_CG15744_3
CG7220_CG15743_3
CG3335_CG14176_2
CG13076_CG32156_3
CG31187_CG17816_2
CG3033_CG3025_12
CG5352_CG15356_2
CG4446_CG8344_2
CG7698_CG1673_11
CG8390_CG17337_3
CG11095_CG5808_11
CG8232_CG10307_11
CG9913_CG13492_3
CG6170_CG6227_3
CG7497_CG6143_2
CG3305_CG1619_3
CG7332_CG5313_11
CG4239_CG32486_3
CG9380_CG3340_3
CG14309_CG31543_2
CG31712_CG13982_2
CG9590_CG4699_11
CG1692_CG4457_12
CG7671_CG11107_11
CG6210_CG3441_3
CG8394_CG10023_11
CG17054_CG12128_12
CG8003_CG32068_11
CG15707_CG32251_3
CG2207_CG32018_2
CG14830_CG12935_2
CG5528_CG30084_11
CG33113_CG31917_12
CG33556_CG10184_2
CG8735_CG5721_3
CG4247_CG4264_11
CG1630_CG32560_11
CG4919_CG8396_3
CG13531_CG12058_3
CG13001_CG8433_11
CG8888_CG17367_11
CG2009_CG1447_11
CG5263_CG7577_12
CG17648_CG33229_3
CG13473_CG32145_11
CG18622_CG12548_12
CG14698_CG9667_3
CG9132_CG4789_3
CG12079_CG6931_12
CG12531_CG14218_2
CG11396_CG3871_12
CG31911_CG10337_11
CG8547_CG3725_11
CG14207_CG7749_2
CG3294_CG4880_2
CG7381_CG12358_3
CG3421_CG32220_11
CG8749_CG9138_12
CG8086_CG9326_2
CG13000_CG4937_3
CG3665_CG11055_3
CG1429_CG8192_11
CG14029_CG14024_2
CG5625_CG8166_3
CG3883_CG14322_3
CG9669_CG14981_3
CG30106_CG4954_3
CG5972_CG9226_2
CG14681_CG5706_12
CG12017_CG12009_11
CG11594_CG13902_3
CG13432_CG5341_2
CG13386_CG13127_12
CG2679_CG16778_12
CG30185_CG3957_2
CG9347_CG4866_11
CG10261_CG30290_3
CG1474_CG5166_11
CG3401_CG4354_2
CG4346_CG32562_11
CG12034_CG12740_2
CG14764_CG11066_3
CG17143_CG16940_3
CG4091_CG11295_3
CG11968_CG5116_3
CG12673_CG5045_11
CG16755_CG8784_11
CG13695_CG10975_12
CG6843_CG12393_3
CG7706_CG7708_11
CG32296_CG6432_2
CG7420_CG13085_12
CG6938_CG10604_11
CG7058_CG4944_3
CG32732_CG17437_2
CG7586_CG8397_3
CG5911_CG3320_2
CG6463_CG6449_12
CG1621_CG1620_12
CG7655_CG8532_11
CG6033_CG14792_11
CG5434_CG4159_2
CG1152_CG10612_12
CG7057_CG14866_11
CG9752_CG6262_3
CG5912_CG4164_12
CG31992_CG17237_2
CG4180_CG12086_2
CG5970_CG13393_3
CG9737_CG17142_2
CG4538_CG12404_12
CG6571_CG32227_2
CG7441_CG18065_3
CG5279_CG10443_12
CG32264_CG2986_12
CG9523_CG1453_2
CG6584_CG4591_3
CG31109_CG2938_11
CG1391_CG7360_11
CG30115_CG12129_2
CG17144_CG5620_12
CG3362_CG9126_3
CG7194_CG7066_3
CG4561_CG17829_12
CG31232_CG3295_12
CG6664_CG7728_3
CG18675_CG4349_12
CG2269_CG1418_11
CG4934_CG4944_11
CG11920_CG4617_11
CG8811_CG3420_3
CG17726_CG10703_2
CG2975_CG3104_2
CG31743_CG33144_12
CG12399_CG9660_11
CG3433_CG17762_3
CG5942_CG9160_12
CG3923_CG3972_2
CG4521_CG17757_11
CG32560_CG14273_11
CG3198_CG18003_2
CG11093_CG11077_12
CG5930_CG5965_2
CG7263_CG17941_12
CG4446_CG2101_3
CG17829_CG18528_3
CG3805_CG13384_2
CG12276_CG3162_2
CG33677_CG9535_2
CG3139_CG2964_3
CG5697_CG6969_2
CG4935_CG11617_2
CG5384_CG3166_12
CG14984_CG14985_3
CG11281_CG32119_2
CG15884_CG6124_12
CG5655_CG18619_3
CG2852_CG30195_12
CG8666_CG2042_2
CG32741_CG5455_12
CG1315_CG12590_11
CG18679_CG18678_11
CG33673_CG31670_12
CG6040_CG6697_3
CG10055_CG11966_12
CG3751_CG30051_3
CG13022_CG4866_11
CG15871_CG2040_2
CG31935_CG30021_12
CG15877_CG32299_12
CG7332_CG4536_2
CG4400_CG4399_11
CG4696_CG33149_11
CG33505_CG12121_3
CG2079_CG18155_11
CG32241_CG32248_3
CG4749_CG4217_11
CG12262_CG18768_3
CG1142_CG1287_12
CG2519_CG2152_12
CG10687_CG13090_11
CG6193_CG5510_2
CG32667_CG15201_3
CG2247_CG1575_3
CG13388_CG17610_2
CG32741_CG10701_11
CG4291_CG3943_3
CG3573_CG17839_2
CG1098_CG14496_2
CG12920_CG9084_12
CG4893_CG6512_12
CG4274_CG4535_12
CG3679_CG9914_2
CG32037_CG3424_12
CG3203_CG18635_12
CG10914_CG15627_2
CG9114_CG6170_12
CG11637_CG13252_3
CG11654_CG1634_3
CG5835_CG11779_12
CG10962_CG5841_12
CG9648_CG1793_11
CG32447_CG18243_12
CG2258_CG2259_12
CG32771_CG11035_3
CG32775_CG13364_12
CG7435_CG9836_11
CG4800_CG4380_2
CG18780_CG10990_2
CG5520_CG11089_11
CG10238_CG2984_11
CG9820_CG13557_12
CG15546_CG6142_11
CG8007_CG1056_2
CG4039_CG13968_3
CG18649_CG3268_3
CG7811_CG8987_2
CG10234_CG9293_3
CG5248_CG6846_12
CG8831_CG4585_12
CG4798_CG7319_2
CG7840_CG10009_12
CG12480_CG11276_2
CG14654_CG2503_3
CG11136_CG6698_11
CG3078_CG3073_12
CG15685_CG4342_2
CG33543_CG15353_12
CG17046_CG13630_3
CG12806_CG7538_11
CG12921_CG17904_3
CG18769_CG6540_3
CG7962_CG6410_3
CG1883_CG3033_3
CG32809_CG8254_12
CG31158_CG13409_12
CG6772_CG7337_12
CG10121_CG13397_3
CG16890_CG6829_11
CG17255_CG32560_11
CG32046_CG1263_2
CG13278_CG6778_11
CG6829_CG17994_2
CG17266_CG11188_12
CG2304_CG13663_3
CG13650_CG31108_12
CG10654_CG10522_12
CG1938_CG14408_2
CG1265_CG15014_11
CG5052_CG15284_12
CG7112_CG8671_3
CG15336_CG10959_11
CG17190_CG4770_2
CG12637_CG32677_11
CG14572_CG14565_2
CG5130_CG6020_3
CG11254_CG7744_3
CG5147_CG32171_3
CG16734_CG3817_11
CG8441_CG5012_12
CG1225_CG12023_2
CG7990_CG13175_3
CG1242_CG31127_2
CG3224_CG1709_3
CG7720_CG18208_12
CG3208_CG3201_12
CG17788_CG9210_3
CG15743_CG15744_11
CG9473_CG15735_11
CG5072_CG2862_11
CG31264_CG12127_11
CG1317_CG13190_2
CG11120_CG6369_12
CG32505_CG3187_2
CG32056_CG14156_12
CG18076_CG8214_12
CG7160_CG13296_11
CG6512_CG7037_12
CG6124_CG31030_11
CG13001_CG11880_12
CG1505_CG2974_3
CG4662_CG4608_12
CG7450_CG7439_11
CG8178_CG8098_12
CG15914_CG33639_2
CG4835_CG32422_2
CG4852_CG9467_3
CG9624_CG31322_12
CG15396_CG31690_11
CG8378_CG13178_2
CG1681_CG15760_2
CG10958_CG7940_2
CG5671_CG5022_2
CG9246_CG9244_11
CG8327_CG6831_2
CG13565_CG3803_12
CG32179_CG7484_3
CG5271_CG9919_11
CG14228_CG10701_12
CG17999_CG9993_12
CG11166_CG7563_12
CG11072_CG18319_3
CG10825_CG7156_3
CG7869_CG6310_2
CG11237_CG10731_2
CG2086_CG13096_3
CG4901_CG4908_11
CG1830_CG1909_11
CG8443_CG8445_2
CG4238_CG7424_11
CG33649_CG10648_3
CG1409_CG2175_2
CG4406_CG33466_12
CG31911_CG3962_3
CG3189_CG1103_11
CG11354_CG12075_3
CG6523_CG14903_3
CG5098_CG6192_12
CG4825_CG12225_3
CG7686_CG7865_12
CG6932_CG30092_11
CG5902_CG2302_3
CG13350_CG7583_3
CG32297_CG14950_2
CG5226_CG8511_12
CG10830_CG31191_12
CG3709_CG14749_3
CG13278_CG6766_12
CG3633_CG9904_3
CG9603_CG7435_3
CG1868_CG1818_3
CG31108_CG11847_12
CG30388_CG9401_11
CG2093_CG30497_11
CG13908_CG12038_11
CG14966_CG1273_2
CG18102_CG9096_2
CG10809_CG7004_12
CG12946_CG8484_3
CG2914_CG11838_12
CG16973_CG14413_2
CG18740_CG6923_2
CG1468_CG4016_2
CG9086_CG2708_3
CG10604_CG6073_2
CG9401_CG30388_2
CG9273_CG2031_3
CG8331_CG18870_3
CG9153_CG31365_2
CG8547_CG5497_2
CG6279_CG6297_3
CG4015_CG3939_3
CG8322_CG8370_3
CG4607_CG31229_2
CG7324_CG32443_2
CG17005_CG3738_11
CG14004_CG8965_12
CG11063_CG9586_3
CG13037_CG4962_12
CG5227_CG7274_3
CG14672_CG18764_11
CG11178_CG32704_11
CG30188_CG13548_12
CG31108_CG13650_2
CG13618_CG8327_12
CG5214_CG31386_2
CG7979_CG10277_3
CG5940_CG17689_2
CG6297_CG6279_12
CG12191_CG12502_3
CG7178_CG4349_3
CG12488_CG9033_12
CG6072_CG8651_3
CG13692_CG13691_11
CG33106_CG16910_2
CG31623_CG10185_2
CG11584_CG12481_11
CG11367_CG6988_12
CG6749_CG32046_12
CG14903_CG11156_2
CG12009_CG14968_2
CG6153_CG15130_11
CG8016_CG30118_2
CG2702_CG14472_12
CG31751_CG10385_2
CG5583_CG17262_11
CG1470_CG1912_3
CG11757_CG5445_3
CG6329_CG8411_2
CG9778_CG4774_3
CG1138_CG1315_12
CG8368_CG13405_2
CG6694_CG5632_2
CG2095_CG2082_12
CG9084_CG7736_3
CG7950_CG7951_11
CG12018_CG10298_12
CG17269_CG5912_2
CG7772_CG3780_2
CG13121_CG4026_3
CG10037_CG10078_2
CG6176_CG8068_3
CG10685_CG18675_12
CG3620_CG33517_12
CG12000_CG15335_3
CG5462_CG14064_3
CG30296_CG9350_2
CG15697_CG4792_3
CG1646_CG1523_2
CG2310_CG13993_11
CG7422_CG9812_2
CG4583_CG1091_3
CG8384_CG7546_12
CG12441_CG34048_2
CG32121_CG2087_3
CG2257_CG1697_3
CG5669_CG8525_11
CG9214_CG11579_3
CG7593_CG18731_3
CG32032_CG13315_11
CG9247_CG9246_3
CG30128_CG12501_12
CG15896_CG5333_3
CG13777_CG10882_2
CG8544_CG9012_2
CG13746_CG7823_2
CG10191_CG32120_2
CG1965_CG9227_3
CG2937_CG11875_12
CG9379_CG14872_3
CG13124_CG3131_11
CG14483_CG1575_3
CG6879_CG1107_2
CG4497_CG3506_3
CG18095_CG9556_2
CG33263_CG14105_12
CG3194_CG12031_3
CG31510_CG11844_3
CG14993_CG1135_2
CG13886_CG11093_12
CG2358_CG1303_2
CG1675_CG1472_2
CG9267_CG9393_11
CG9057_CG11295_11
CG3167_CG13350_3
CG5029_CG3638_3
CG1616_CG10667_3
CG10966_CG2503_11
CG32937_CG7103_2
CG1309_CG11583_2
CG8414_CG8434_12
CG8149_CG2014_12
CG5854_CG14880_12
CG33977_CG5463_3
CG14218_CG14206_3
CG1554_CG6133_11
CG17228_CG10177_3
CG32972_CG4551_12
CG32741_CG6902_3
CG6920_CG1161_3
CG10754_CG15442_3
CG2852_CG33274_3
CG6022_CG17100_3
CG32187_CG32191_12
CG9900_CG3921_3
CG12643_CG2909_3
CG5790_CG1543_11
CG33308_CG33309_3
CG2210_CG10392_3
CG4882_CG31426_11
CG10539_CG14884_12
CG12093_CG1241_3
CG8398_CG8368_3
CG14016_CG9204_2
CG3340_CG4854_11
CG12818_CG7484_11
CG11095_CG15309_2
CG7760_CG15704_3
CG4029_CG13607_11
CG9882_CG9877_12
CG7338_CG8885_11
CG15905_CG9257_2
CG4482_CG10846_3
CG17052_CG2079_3
CG31012_CG9429_2
CG6163_CG6175_11
CG9741_CG9969_12
CG34011_CG7238_11
CG14368_CG10841_3
CG31109_CG15897_11
CG11828_CG31021_11
CG2087_CG31319_12
CG15319_CG32536_3
CG9774_CG4464_3
CG8073_CG10202_12
CG11276_CG31118_12
CG7614_CG12935_3
CG9196_CG12848_2
CG13983_CG9491_3
CG17149_CG16707_12
CG4557_CG6769_3
CG15073_CG10221_11
CG9510_CG9515_12
CG13617_CG6593_11
CG32632_CG7107_2
CG17657_CG4399_12
CG5937_CG14870_11
CG33251_CG2168_11
CG11144_CG10811_12
CG3638_CG9559_11
CG9096_CG33250_11
CG31324_CG17785_2
CG4824_CG4891_11
CG6198_CG16734_3
CG1591_CG1771_2
CG8264_CG1703_2
CG17193_CG4390_12
CG7123_CG5127_12
CG15288_CG14277_3
CG10339_CG16786_3
CG12077_CG12016_3
CG32091_CG4022_12
CG14995_CG7728_3
CG2948_CG14685_3
CG14535_CG7810_3
CG1799_CG6791_11
CG1135_CG8998_12
CG9410_CG3194_2
CG14869_CG12807_11
CG2210_CG1873_12
CG1483_CG4511_3
CG5466_CG5339_2
CG13982_CG11527_2
CG11212_CG17907_11
CG11010_CG17549_11
CG1074_CG5786_2
CG6378_CG4944_11
CG10262_CG9531_11
CG6769_CG6054_3
CG32529_CG15618_12
CG3922_CG3743_3
CG8144_CG10238_3
CG31158_CG8866_3
CG17917_CG32461_12
CG12125_CG1440_3
CG7338_CG13185_3
CG3104_CG31989_2
CG11837_CG5053_3
CG12714_CG1764_3
CG1668_CG8533_12
CG5688_CG11734_3
CG34021_CG8493_11
CG11665_CG1344_3
CG2522_CG32685_12
CG4851_CG8564_11
CG8843_CG7012_11
CG1796_CG1490_2
CG3348_CG3339_12
CG1495_CG33152_12
CG9917_CG3679_3
CG2194_CG13201_2
CG17686_CG14476_3
CG7101_CG7332_3
CG12207_CG9771_3
CG5190_CG1839_11
CG7930_CG7725_3
CG11590_CG17060_2
CG13138_CG5604_11
CG5276_CG8021_12
CG1500_CG1806_12
CG33958_CG3355_3
CG9907_CG1560_2
CG31426_CG2048_3
CG11398_CG2863_3
CG3395_CG6928_12
CG31146_CG8129_11
CG10808_CG3800_11
CG31938_CG11111_11
CG18802_CG8144_11
CG3605_CG11120_3
CG14041_CG31650_2
CG13364_CG10846_2
CG7882_CG7881_2
CG12134_CG2328_11
CG1063_CG5588_2
CG12125_CG7727_12
CG15443_CG17840_3
CG7488_CG12367_3
CG31374_CG17230_3
CG9008_CG8176_11
CG2794_CG13617_12
CG13699_CG7330_12
CG11072_CG4656_2
CG15561_CG5354_12
CG5446_CG6388_3
CG17337_CG6395_12
CG1900_CG3044_3
CG2162_CG3754_11
CG4084_CG7013_3
CG5526_CG32109_3
CG31249_CG7914_11
CG15819_CG12135_11
CG9036_CG31291_3
CG33473_CG8511_3
CG7201_CG7062_2
CG5214_CG32022_3
CG11561_CG7144_2
CG12424_CG4063_3
CG33719_CG11775_3
CG4749_CG4726_2
CG10369_CG15160_3
CG18069_CG5216_12
CG17603_CG1307_2
CG17952_CG7975_11
CG6814_CG3153_2
CG5909_CG31065_11
CG15432_CG10217_2
CG31998_CG1651_12
CG18596_CG12191_12
CG31842_CG1639_12
CG13224_CG10159_2
CG8683_CG3975_3
CG4570_CG6584_2
CG8384_CG6095_2
CG3198_CG3395_11
CG11085_CG12395_11
CG9300_CG9262_2
CG1770_CG4586_11
CG8013_CG4806_2
CG18624_CG1422_3
CG7197_CG7560_2
CG6691_CG11634_2
CG5720_CG6265_3
CG7479_CG32649_2
CG2837_CG7384_11
CG9273_CG9272_12
CG1939_CG3359_11
CG3180_CG14356_2
CG5252_CG6719_3
CG11563_CG1873_11
CG13857_CG13856_3
CG1344_CG12775_3
CG8683_CG1768_3
CG6424_CG10933_3
CG3333_CG8416_3
CG31000_CG2003_3
CG11929_CG15634_12
CG5142_CG31543_3
CG10545_CG9056_11
CG14318_CG8327_3
CG11482_CG10667_11
CG30152_CG13441_2
CG14698_CG31062_3
CG11034_CG31644_2
CG1625_CG9655_2
CG10324_CG6723_11
CG7813_CG4700_3
CG17221_CG7793_3
CG14269_CG16782_12
CG10496_CG15669_3
CG3249_CG4165_3
CG12971_CG13620_12
CG1873_CG15027_11
CG11482_CG17364_12
CG6608_CG7942_2
CG3725_CG5974_2
CG15669_CG10494_2
CG12214_CG11577_12
CG30493_CG1389_2
CG7637_CG12936_3
CG5645_CG10861_3
CG1800_CG4879_3
CG7075_CG7214_2
CG15036_CG11368_3
CG11752_CG4412_11
CG5507_CG6338_2
CG15376_CG15604_11
CG9614_CG32206_12
CG5855_CG2855_3
CG3029_CG3017_3
CG10583_CG5406_3
CG13361_CG5254_3
CG3542_CG6724_3
CG14435_CG1532_2
CG14414_CG12775_3
CG5151_CG12016_3
CG17800_CG11146_2
CG2691_CG11757_3
CG14372_CG3153_2
CG10289_CG10584_3
CG2922_CG11847_11
CG5271_CG5300_11
CG5485_CG14353_3
CG4141_CG5483_3
CG13889_CG13890_11
CG5683_CG5263_12
CG8005_CG1582_3
CG1309_CG6707_12
CG1212_CG7049_2
CG13792_CG18317_2
CG6865_CG15743_2
CG15024_CG32241_12
CG12314_CG5021_2
CG5545_CG6412_3
CG1550_CG8643_3
CG11236_CG13579_11
CG9148_CG14803_12
CG2707_CG11881_12
CG12840_CG12838_11
CG13567_CG9856_2
CG6596_CG6602_11
CG15618_CG13852_3
CG30502_CG11143_12
CG5458_CG7664_12
CG11734_CG15458_2
CG7002_CG12478_3
CG9306_CG9305_12
CG1486_CG1484_11
CG32147_CG10489_11
CG12113_CG11265_3
CG5140_CG15109_12
CG4059_CG14073_12
CG3034_CG3218_3
CG12384_CG13202_2
CG6329_CG6583_11
CG31426_CG15535_11
CG12355_CG3095_11
CG13232_CG30084_3
CG13490_CG34029_2
CG5674_CG15148_2
CG10038_CG10014_2
CG3158_CG4067_2
CG13503_CG30077_12
CG15432_CG2789_12
CG7986_CG10545_2
CG8818_CG11979_12
CG32720_CG11369_3
CG9619_CG4168_11
CG3837_CG14861_11
CG9386_CG1412_2
CG5939_CG14911_2
CG17592_CG4626_11
CG4565_CG6022_2
CG33950_CG7556_12
CG1818_CG1821_2
CG8779_CG5310_12
CG3651_CG14651_3
CG17964_CG33100_12
CG11982_CG4538_3
CG6931_CG6513_3
CG10415_CG17249_11
CG13222_CG17221_3
CG15667_CG6413_3
CG31684_CG6024_12
CG5974_CG14721_3
CG9239_CG31344_11
CG6697_CG17111_2
CG17807_CG3166_3
CG5903_CG9250_11
CG7131_CG2929_12
CG3184_CG8569_11
CG12581_CG31176_3
CG13488_CG13489_3
CG12283_CG16800_12
CG2046_CG30361_3
CG14613_CG3688_3
CG4741_CG13594_12
CG8297_CG8295_2
CG14620_CG14614_2
CG3262_CG3450_11
CG10393_CG7820_3
CG7137_CG7972_2
CG11634_CG6691_11
CG3505_CG3508_11
CG14877_CG10272_11
CG18428_CG3312_3
CG11839_CG8516_3
CG8092_CG8093_12
CG13348_CG3717_3
CG3665_CG3697_2
CG8311_CG5089_3
CG31612_CG7886_12
CG17383_CG5911_11
CG12234_CG3997_2
CG7138_CG33695_11
CG9333_CG31676_3
CG10814_CG8439_3
CG8091_CG6674_2
CG13570_CG5288_2
CG9317_CG9318_12
CG11030_CG8455_12
CG8254_CG13424_11
CG7020_CG13599_2
CG14100_CG33950_11
CG9994_CG3479_2
CG9059_CG18624_12
CG15161_CG10068_12
CG30016_CG12975_3
CG14672_CG15908_11
CG17370_CG5805_3
CG18631_CG4886_11
CG12132_CG18507_3
CG14982_CG8556_12
CG32479_CG7034_3
CG3683_CG11804_3
CG2970_CG13566_2
CG8417_CG6538_2
CG30021_CG1578_2
CG9936_CG10585_3
CG7939_CG6769_2
CG32717_CG4400_11
CG15768_CG4064_3
CG2099_CG8312_11
CG13108_CG2201_3
CG6378_CG6354_12
CG4276_CG10373_12
CG8722_CG11194_2
CG8228_CG9423_12
CG4376_CG4510_12
CG10268_CG17834_2
CG11606_CG3645_12
CG17998_CG11335_3
CG8962_CG8578_12
CG1401_CG11873_3
CG13369_CG13364_2
CG2736_CG15792_12
CG13557_CG18679_3
CG8505_CG8515_2
CG14772_CG3064_11
CG10205_CG10207_2
CG9088_CG18426_12
CG8310_CG13759_3
CG1657_CG2902_3
CG1584_CG1519_12
CG31628_CG31908_12
CG13222_CG9073_2
CG17052_CG14445_3
CG7834_CG7789_3
CG7103_CG12054_12
CG3172_CG9108_2
CG17800_CG10166_3
CG7385_CG14185_3
CG31694_CG18004_2
CG12081_CG9723_3
CG10972_CG3701_2
CG14869_CG7642_12
CG6279_CG6272_12
CG18780_CG18250_3
CG14307_CG7697_12
CG3590_CG4108_11
CG31048_CG15693_3
CG33309_CG15278_2
CG3822_CG13076_3
CG7940_CG3394_3
CG5640_CG5603_2
CG32171_CG32230_3
CG8297_CG13634_3
CG4211_CG18734_11
CG15529_CG2171_3
CG4153_CG7616_2
CG15154_CG33041_12
CG14879_CG7013_3
CG13587_CG9541_2
CG12856_CG10200_11
CG12558_CG9997_11
CG5208_CG5201_11
CG9635_CG9646_11
CG40169_CG2201_12
CG5970_CG10809_3
CG12018_CG13922_12
CG33786_CG6613_11
CG13000_CG12154_11
CG7837_CG8444_3
CG15284_CG4965_11
CG30115_CG1648_11
CG5524_CG9433_11
CG12986_CG8146_12
CG9921_CG12223_3
CG2140_CG8523_3
CG3139_CG18480_12
CG4141_CG5558_3
CG3416_CG14414_11
CG7643_CG2875_2
CG1140_CG3529_12
CG12478_CG32136_3
CG31641_CG11779_2
CG13321_CG3915_2
CG10581_CG32434_3
CG1663_CG8980_3
CG7655_CG12792_11
CG4165_CG16785_3
CG31884_CG3881_11
CG14925_CG14926_12
CG12892_CG12891_12
CG9784_CG4521_2
CG7712_CG13995_2
CG14884_CG5911_3
CG11788_CG9036_12
CG2262_CG15336_12
CG13365_CG33193_2
CG3563_CG33330_11
CG5674_CG2112_2
CG11063_CG14613_2
CG14786_CG9741_3
CG7726_CG1669_12
CG9812_CG1665_12
CG14423_CG17959_11
CG1430_CG18210_3
CG4225_CG5789_11
CG2120_CG2262_2
CG8199_CG13880_2
CG14724_CG1634_3
CG5193_CG2095_11
CG5594_CG9008_11
CG3985_CG3996_11
CG4934_CG15377_11
CG13178_CG12367_3
CG13480_CG34039_3
CG10200_CG11642_11
CG30152_CG1640_3
CG7217_CG11562_2
CG5929_CG3635_11
CG17593_CG5203_3
CG9160_CG8950_2
CG14966_CG32276_12
CG7609_CG15593_11
CG30390_CG33998_2
CG10372_CG3436_2
CG3701_CG4752_3
CG11326_CG7616_12
CG10426_CG32100_3
CG7828_CG12191_2
CG8104_CG14163_11
CG3107_CG8362_11
CG18408_CG3955_2
CG10919_CG3066_11
CG12373_CG8764_2
CG7786_CG3666_2
CG13424_CG13431_2
CG10197_CG11141_2
CG16947_CG2774_2
CG7811_CG12012_2
CG3186_CG8725_2
CG5102_CG10938_11
CG5000_CG10185_2
CG32437_CG11308_2
CG17599_CG17601_3
CG10794_CG12763_3
CG12904_CG6069_12
CG4159_CG15817_11
CG9288_CG9297_2
CG8857_CG13948_2
CG8591_CG8588_12
CG3287_CG18584_11
CG7371_CG6388_3
CG10446_CG13383_12
CG4157_CG4169_11
CG6217_CG6241_3
CG33208_CG9186_3
CG3972_CG3757_12
CG13618_CG13759_2
CG5854_CG31142_3
CG12410_CG3149_2
CG6760_CG32134_11
CG7129_CG2656_11
CG18132_CG14024_2
CG3850_CG5445_12
CG6297_CG1471_2
CG8730_CG8729_2
CG6816_CG32664_12
CG8978_CG9181_12
CG13531_CG13942_3
CG9854_CG8529_2
CG13243_CG4767_11
CG3114_CG3135_12
CG13192_CG8182_12
CG7383_CG14543_2
CG13698_CG7354_3
CG2774_CG6601_3
CG31145_CG1486_2
CG11025_CG9727_12
CG30169_CG8725_3
CG18507_CG6097_2
CG8764_CG14637_3
CG4509_CG4565_11
CG2145_CG14218_11
CG12259_CG32435_12
CG17273_CG15693_11
CG12298_CG8411_3
CG9233_CG13087_11
CG3815_CG18531_2
CG10052_CG33152_2
CG31381_CG11089_11
CG6623_CG7637_2
CG15141_CG5094_11
CG5127_CG31098_12
CG3240_CG9741_12
CG13670_CG7081_11
CG30264_CG8910_11
CG8012_CG8023_11
CG17498_CG10491_12
CG1884_CG7008_2
CG2097_CG2150_3
CG5060_CG1965_11
CG14839_CG8651_2
CG5198_CG8058_11
CG13025_CG9705_3
CG1317_CG16940_2
CG8069_CG17753_3
CG9126_CG1397_2
CG9596_CG31911_3
CG31645_CG8965_2
CG14469_CG12551_11
CG10742_CG6340_2
CG5854_CG4975_3
CG3953_CG4637_2
CG12109_CG32758_11
CG5594_CG5237_11
CG7778_CG13389_2
CG10584_CG8833_3
CG14787_CG14786_2
CG15706_CG3149_2
CG15459_CG15458_12
CG1657_CG8367_12
CG30389_CG4266_12
CG34038_CG1721_11
CG10123_CG7364_12
CG18013_CG10343_11
CG9779_CG32490_12
CG9934_CG17035_3
CG7995_CG17327_3
CG15120_CG16926_2
CG10001_CG10000_12
CG14749_CG8635_2
CG10340_CG31322_11
CG8938_CG9954_12
CG15219_CG6691_11
CG2083_CG9972_12
CG4552_CG4577_11
CG5809_CG9302_12
CG7488_CG17327_2
CG30092_CG4832_12
CG33989_CG7787_2
CG32418_CG9272_2
CG3567_CG8457_12
CG10042_CG10421_2
CG10121_CG6775_2
CG4509_CG33714_11
CG3632_CG4752_11
CG1320_CG4291_2
CG12374_CG17579_11
CG8210_CG33139_3
CG14264_CG13980_11
CG5131_CG5179_3
CG30394_CG9696_3
CG8389_CG5581_11
CG11979_CG7535_12
CG14549_CG14543_3
CG8981_CG8979_12
CG7020_CG11513_11
CG14291_CG10688_3
CG11779_CG5461_2
CG6509_CG33529_12
CG33692_CG32732_2
CG11093_CG1710_3
CG5004_CG31291_2
CG9288_CG9677_12
CG32134_CG16752_11
CG2674_CG2718_11
CG11880_CG11793_11
CG10308_CG5161_3
CG15733_CG4781_2
CG1994_CG2670_3
CG10564_CG4994_3
CG3558_CG15442_2
CG13431_CG13432_12
CG8128_CG3208_12
CG1738_CG11752_11
CG12107_CG1406_2
CG14077_CG32204_12
CG30089_CG30084_2
CG12821_CG7061_11
CG7655_CG6310_2
CG10005_CG3359_12
CG3576_CG9781_3
CG7238_CG14654_11
CG14218_CG10512_11
CG32637_CG4525_3
CG13126_CG6184_2
CG4799_CG31714_2
CG8749_CG11181_3
CG11299_CG4051_2
CG7643_CG5720_2
CG8953_CG10036_11
CG7655_CG31251_2
CG2852_CG10469_3
CG11763_CG2063_3
CG6675_CG1847_3
CG7238_CG11030_3
CG32355_CG13942_11
CG31040_CG15220_2
CG5121_CG9034_3
CG8569_CG14788_3
CG2863_CG32659_11
CG17350_CG15825_2
CG18660_CG10447_2
CG1115_CG32593_12
CG3511_CG15014_3
CG1671_CG9913_2
CG3919_CG4152_2
CG3319_CG7831_2
CG9135_CG5694_2
CG4299_CG9415_11
CG4029_CG3777_2
CG10228_CG12954_12
CG17765_CG12052_2
CG31062_CG13976_3
CG6232_CG34042_2
CG8152_CG9878_3
CG9791_CG9778_2
CG32537_CG3061_2
CG18801_CG11177_11
CG5602_CG14149_2
CG4203_CG1505_2
CG4751_CG17018_12
CG3221_CG9046_11
CG7990_CG10648_12
CG9723_CG11294_2
CG14979_CG14977_3
CG7843_CG32075_2
CG8233_CG5147_3
CG10986_CG14865_3
CG12076_CG10596_12
CG7766_CG32666_11
CG4636_CG12253_11
CG16788_CG32705_12
CG15309_CG12081_3
CG7115_CG8892_12
CG8960_CG15878_2
CG10898_CG9302_12
CG2087_CG11857_12
CG4945_CG8332_2
CG5962_CG10415_2
CG14075_CG11619_2
CG6765_CG32438_2
CG5395_CG5034_11
CG7148_CG7421_3
CG14670_CG6254_11
CG5458_CG8683_11
CG9379_CG11070_3
CG7879_CG4041_2
CG30427_CG4079_12
CG4195_CG14996_2
CG10996_CG15737_2
CG1362_CG11416_3
CG7488_CG8396_3
CG6773_CG6779_11
CG11208_CG10372_11
CG34004_CG13499_12
CG9701_CG5498_12
CG11137_CG11115_3
CG12024_CG14945_2
CG32232_CG7487_12
CG5231_CG7686_12
CG1279_CG5137_12
CG14514_CG5508_2
CG12892_CG9198_3
CG18549_CG1806_3
CG8676_CG9994_3
CG15204_CG14438_12
CG1800_CG9792_12
CG7539_CG14324_12
CG15237_CG3450_12
CG7980_CG13930_12
CG10173_CG32355_11
CG31116_CG9347_2
CG13830_CG4656_12
CG6339_CG10344_2
CG8766_CG12373_3
CG3273_CG1239_2
CG7107_CG5160_2
CG6455_CG17788_2
CG15537_CG11958_2
CG2656_CG15667_12
CG33202_CG4702_2
CG5087_CG4911_2
CG10335_CG7643_3
CG5516_CG7538_2
CG30163_CG30161_12
CG8090_CG6459_2
CG34004_CG7169_12
CG34003_CG8930_12
CG12370_CG8824_2
CG13313_CG5660_2
CG3999_CG9539_3
CG5378_CG8032_3
CG32555_CG6498_3
CG6948_CG8465_2
CG2519_CG7101_2
CG1925_CG1553_2
CG4027_CG32683_12
CG32451_CG14448_11
CG5658_CG18803_2
CG8736_CG8735_2
CG15109_CG30466_2
CG9176_CG9764_2
CG8782_CG8780_12
CG7457_CG8492_12
CG7152_CG5589_11
CG10932_CG9147_11
CG7486_CG5884_3
CG14233_CG12531_3
CG11579_CG9749_2
CG3287_CG8134_12
CG8529_CG3510_3
CG4709_CG3342_2
CG11070_CG18069_12
CG6768_CG5896_2
CG3548_CG3565_11
CG13598_CG8863_12
CG6406_CG3911_3
CG30118_CG5186_3
CG5248_CG4980_12
CG8235_CG8232_3
CG15497_CG6349_2
CG7262_CG6946_11
CG30010_CG31712_3
CG5087_CG7915_11
CG13379_CG6865_3
CG6153_CG3456_3
CG3058_CG2675_3
CG7098_CG1746_2
CG10209_CG10212_12
CG12400_CG10374_12
CG5445_CG13608_2
CG7385_CG14542_12
CG9353_CG1657_11
CG2158_CG1397_11
CG8166_CG8376_11
CG7772_CG3632_3
CG2254_CG14946_11
CG3936_CG14127_3
CG5272_CG9425_11
CG31957_CG2448_11
CG13457_CG5392_3
CG8327_CG9495_2
CG4814_CG6013_12
CG7956_CG6534_2
CG9144_CG8631_12
CG18811_CG17233_12
CG13654_CG10238_3
CG31543_CG9060_3
CG14678_CG10287_3
CG10814_CG17050_12
CG11399_CG7200_2
CG5021_CG5026_11
CG17342_CG11786_11
CG11781_CG11783_3
CG11968_CG9427_3
CG6443_CG15618_3
CG32136_CG6907_3
CG4405_CG11310_2
CG15221_CG6335_12
CG18104_CG32464_12
CG8816_CG1399_3
CG31132_CG5728_2
CG5677_CG13398_3
CG9335_CG9333_3
CG14437_CG3126_2
CG17284_CG10825_3
CG6017_CG3698_11
CG4122_CG7122_3
CG32466_CG31496_3
CG11482_CG30100_2
CG15738_CG15737_11
CG9646_CG4690_3
CG13367_CG1558_11
CG17982_CG2263_12
CG11430_CG14490_11
CG8585_CG8677_11
CG8135_CG6846_11
CG31938_CG4071_3
CG1385_CG10967_2
CG3972_CG3923_12
CG4751_CG4779_11
CG1640_CG3929_3
CG9240_CG6703_12
CG4813_CG10480_3
CG11027_CG32017_2
CG1692_CG1702_11
CG7914_CG10101_11
CG1542_CG3983_11
CG3152_CG8345_11
CG4769_CG10640_2
CG12038_CG7457_2
CG12212_CG17896_11
CG30092_CG7728_2
CG7222_CG10382_2
CG7082_CG15387_2
CG9867_CG9870_2
CG14437_CG14818_3
CG10009_CG3668_12
CG7904_CG3379_3
CG5778_CG3351_11
CG8561_CG13432_11
CG1514_CG10959_3
CG15733_CG6800_11
CG3249_CG14899_2
CG6899_CG4683_11
CG30181_CG33143_12
CG4644_CG5080_11
CG15625_CG3036_11
CG14291_CG6095_3
CG6607_CG13623_2
CG10927_CG5497_2
CG9865_CG7383_3
CG6702_CG11319_3
CG7504_CG6996_3
CG3335_CG3926_3
CG6189_CG32732_3
CG15515_CG15757_11
CG6915_CG6699_12
CG33193_CG5646_3
CG9541_CG10563_11
CG1594_CG15697_2
CG30483_CG8118_12
CG1492_CG7349_3
CG12159_CG1877_3
CG6398_CG5227_3
CG17788_CG15926_11
CG11168_CG8449_3
CG5989_CG6694_2
CG15609_CG17509_3
CG11874_CG4677_2
CG31043_CG6005_2
CG5555_CG6896_3
CG18598_CG12320_2
CG7391_CG32369_2
CG10443_CG10447_11
CG8172_CG14408_3
CG4187_CG6338_2
CG11628_CG14651_11
CG13419_CG18744_12
CG32346_CG4966_11
CG4086_CG32815_12
CG14482_CG6931_3
CG5697_CG11622_11
CG3902_CG6846_3
CG3461_CG10992_12
CG8733_CG15919_2
CG1560_CG2253_2
CG6521_CG6725_11
CG8707_CG16753_3
CG14299_CG2791_2
CG9581_CG9578_3
CG3989_CG3812_2
CG13002_CG4928_11
CG4082_CG4917_3
CG4389_CG6332_11
CG3074_CG7787_12
CG8465_CG1501_2
CG9063_CG15916_3
CG6723_CG6744_11
CG7035_CG3754_11
CG17816_CG8176_3
CG3712_CG3620_3
CG9660_CG3706_11
CG1017_CG12008_3
CG10670_CG4659_3
CG7057_CG5377_2
CG10496_CG14270_3
CG3095_CG5589_2
CG2864_CG13123_3
CG12093_CG9353_11
CG32694_CG12716_2
CG13905_CG13906_11
CG4521_CG6217_12
CG7735_CG9291_2
CG32508_CG2977_3
CG15597_CG15594_3
CG7662_CG11678_11
CG3942_CG15489_11
CG13516_CG15708_12
CG6668_CG31121_2
CG1372_CG32542_2
CG3241_CG8844_3
CG3751_CG2852_12
CG14248_CG14249_12
CG8338_CG7181_11
CG8557_CG3016_11
CG5089_CG7417_3
CG10585_CG10584_2
CG7319_CG10741_11
CG3620_CG3712_2
CG7488_CG7861_12
CG10540_CG15653_2
CG7163_CG13667_3
CG4702_CG4795_12
CG12877_CG31264_12
CG32180_CG6259_12
CG7718_CG5507_3
CG1066_CG7504_12
CG32341_CG13900_2
CG13320_CG8378_11
CG3073_CG3071_3
CG4329_CG10849_2
CG15552_CG6718_2
CG9804_CG6170_11
CG2111_CG11958_12
CG4713_CG4184_12
CG6843_CG2807_11
CG2807_CG7702_2
CG14646_CG8988_11
CG7044_CG5745_3
CG3082_CG13363_2
CG13567_CG10392_2
CG1531_CG2212_2
CG32046_CG32044_12
CG3633_CG32241_3
CG11802_CG10353_12
CG9852_CG3180_3
CG12241_CG31155_2
CG8183_CG8441_3
CG10909_CG7340_12
CG9688_CG5485_12
CG5938_CG13836_11
CG7169_CG7166_12
CG5482_CG3107_2
CG4451_CG17190_12
CG3268_CG9353_11
CG31320_CG8153_2
CG2184_CG31028_2
CG16982_CG15109_2
CG1582_CG12065_3
CG10958_CG1422_11
CG8548_CG15881_3
CG17498_CG1242_3
CG18437_CG4621_2
CG6224_CG17032_11
CG5572_CG12873_12
CG12235_CG11901_3
CG14238_CG31997_3
CG1210_CG6845_11
CG5025_CG5022_11
CG6977_CG9805_3
CG32675_CG1560_3
CG4064_CG12239_11
CG1475_CG3773_2
CG13598_CG5857_3
CG8449_CG8630_3
CG30389_CG6341_3
CG8833_CG8013_2
CG3373_CG31062_11
CG5151_CG15697_12
CG13980_CG5484_3
CG6236_CG3911_11
CG1989_CG5263_11
CG4780_CG2162_11
CG6335_CG10952_11
CG1489_CG33713_2
CG2685_CG11539_3
CG4934_CG14830_11
CG13937_CG18315_3
CG7113_CG4684_2
CG3808_CG9601_3
CG13611_CG32202_3
CG7609_CG6011_3
CG3313_CG11508_2
CG12396_CG10981_3
CG18604_CG10069_2
CG33981_CG8043_12
CG8511_CG10440_2
CG10652_CG9577_12
CG30356_CG8739_12
CG2968_CG31991_11
CG5714_CG5354_3
CG12014_CG1921_2
CG14672_CG2911_12
CG9768_CG5701_11
CG33171_CG8641_2
CG13472_CG32438_12
CG4705_CG4561_2
CG9446_CG4007_11
CG15792_CG3634_2
CG15465_CG15013_12
CG9853_CG5466_3
CG11093_CG11152_3
CG2174_CG14231_12
CG5903_CG5916_3
CG13784_CG15771_12
CG7430_CG12501_12
CG3050_CG3443_12
CG7109_CG17331_3
CG2720_CG2699_11
CG1620_CG1616_12
CG2918_CG2865_12
CG30377_CG12159_2
CG9067_CG9595_12
CG7062_CG2677_3
CG2669_CG10037_12
CG11123_CG8912_2
CG6279_CG7839_3
CG32206_CG9279_12
CG33713_CG3996_2
CG17765_CG33135_2
CG6495_CG14025_2
CG2714_CG10353_2
CG17947_CG32350_2
CG10113_CG10101_12
CG8998_CG30101_3
CG31684_CG9886_11
CG5417_CG6567_2
CG1501_CG15445_3
CG6831_CG6817_12
CG4561_CG33158_11
CG1517_CG6686_2
CG9273_CG4845_3
CG3949_CG2986_12
CG8470_CG9320_3
CG17618_CG1804_12
CG15259_CG15258_12
CG4565_CG14434_11
CG9132_CG14618_11
CG33002_CG13692_3
CG33991_CG7441_12
CG2186_CG5226_11
CG30157_CG14232_12
CG9652_CG12317_11
CG13836_CG4374_11
CG3169_CG15908_2
CG30338_CG11419_2
CG10419_CG4606_12
CG10296_CG9783_12
CG11176_CG13760_3
CG6386_CG11847_2
CG9212_CG4954_3
CG1168_CG7562_12
CG7686_CG4030_3
CG1583_CG10761_2
CG7795_CG7787_3
CG5826_CG5829_3
CG5558_CG14806_3
CG31127_CG8147_2
CG15221_CG4139_11
CG12885_CG3373_11
CG17368_CG8865_12
CG4139_CG4147_2
CG32052_CG33205_11
CG11184_CG5497_3
CG8273_CG32549_3
CG16989_CG7413_2
CG31381_CG10798_12
CG31536_CG9484_3
CG32666_CG32702_2
CG11018_CG9854_2
CG17252_CG6027_2
CG7038_CG17202_12
CG9125_CG12127_3
CG13190_CG2146_3
CG6993_CG7361_3
CG8392_CG8230_12
CG8166_CG6148_12
CG11294_CG11241_2
CG7576_CG9768_11
CG4086_CG4101_3
CG7857_CG9617_11
CG1264_CG10959_11
CG11899_CG33106_3
CG2977_CG12096_3
CG10103_CG32392_12
CG5931_CG10670_11
CG33302_CG4799_11
CG6522_CG4872_2
CG11964_CG32850_2
CG17294_CG4278_2
CG3897_CG15161_11
CG7739_CG6451_2
CG31062_CG3488_11
CG14224_CG8954_12
CG14762_CG5725_3
CG4147_CG1578_12
CG6669_CG31052_2
CG9829_CG14379_3
CG6632_CG2974_3
CG30492_CG2162_11
CG17127_CG2061_12
CG5581_CG33198_3
CG7979_CG6725_11
CG5495_CG33522_3
CG5640_CG5381_12
CG10163_CG6488_2
CG15817_CG9806_2
CG13594_CG8254_3
CG17378_CG31757_12
CG3782_CG7742_2
CG5762_CG33340_3
CG9433_CG11968_11
CG5669_CG13609_3
CG3446_CG13745_3
CG13344_CG8027_3
CG10075_CG9139_3
CG14230_CG12531_2
CG15236_CG12374_11
CG3923_CG9629_11
CG3441_CG2679_2
CG34048_CG31714_11
CG4742_CG9754_3
CG32772_CG2025_2
CG1100_CG1218_11
CG6686_CG3180_2
CG10068_CG11790_2
CG4337_CG5814_2
CG4721_CG9507_11
CG4824_CG18090_3
CG5110_CG6453_2
CG15081_CG3821_11
CG15707_CG14472_3
CG9432_CG18649_12
CG17383_CG2101_2
CG6547_CG13663_11
CG8953_CG18622_12
CG10032_CG14903_2
CG33214_CG18803_3
CG5532_CG8912_3
CG3831_CG7581_12
CG3244_CG3294_11
CG5313_CG32432_11
CG11153_CG11152_12
CG1737_CG18361_11
CG13176_CG31426_3
CG1167_CG1171_11
CG11757_CG11176_3
CG1591_CG6847_2
CG15811_CG15916_3
CG15926_CG3595_12
CG1276_CG6539_11
CG5027_CG13072_2
CG11710_CG6157_11
CG10610_CG9772_3
CG4538_CG4091_2
CG6838_CG11312_12
CG15393_CG3539_12
CG14622_CG11411_3
CG4107_CG14121_3
CG5510_CG10000_11
CG5808_CG15453_12
CG13888_CG11593_12
CG13090_CG18042_2
CG8293_CG8297_3
CG6072_CG8831_3
CG3488_CG17999_12
CG9107_CG18177_3
CG8098_CG1703_12
CG8246_CG8249_12
CG10334_CG10364_3
CG4032_CG18023_3
CG2368_CG30394_2
CG16963_CG16747_11
CG7670_CG2019_11
CG11798_CG3633_2
CG9224_CG3926_2
CG6353_CG6349_12
CG11294_CG1787_3
CG7920_CG14025_11
CG16787_CG13363_3
CG13410_CG6022_2
CG6474_CG17785_3
CG10340_CG4346_2
CG6831_CG8561_3
CG3915_CG3955_12
CG11988_CG5890_2
CG14940_CG31757_12
CG32243_CG11357_3
CG8890_CG3792_3
CG2034_CG9836_3
CG5640_CG2657_2
CG1474_CG12399_12
CG15736_CG3287_11
CG31716_CG5676_2
CG6171_CG5930_11
CG6509_CG7742_12
CG11369_CG32770_12
CG11861_CG9298_12
CG8983_CG33785_3
CG13449_CG3709_2
CG5270_CG33555_2
CG17907_CG11964_11
CG1639_CG7292_3
CG11233_CG12678_3
CG4096_CG9802_3
CG4962_CG31063_12
CG14788_CG1484_3
CG10043_CG15442_3
CG9491_CG10702_11
CG31626_CG8676_3
CG9003_CG33981_12
CG8505_CG15825_3
CG8415_CG10324_3
CG18012_CG31247_3
CG6103_CG6205_2
CG13633_CG13631_3
CG3363_CG12110_3
CG7385_CG14185_12
CG4015_CG14881_12
CG14882_CG4215_2
CG33505_CG1862_2
CG3620_CG14407_11
CG12404_CG5092_3
CG30417_CG3502_12
CG8823_CG9813_12
CG3556_CG3632_11
CG10191_CG7438_12
CG8545_CG8776_11
CG17998_CG11335_11
CG9414_CG31729_3
CG11447_CG4686_11
CG18397_CG10428_3
CG8286_CG7979_12
CG2788_CG17996_2
CG1113_CG6251_11
CG8877_CG6843_12
CG31033_CG10382_11
CG5491_CG6945_3
CG5809_CG17330_3
CG4307_CG11851_3
CG32560_CG12772_2
CG15085_CG13192_2
CG9764_CG11886_3
CG32542_CG7332_11
CG4468_CG15247_3
CG5455_CG12723_12
CG11382_CG11398_2
CG8959_CG8962_12
CG15302_CG13016_2
CG4840_CG5912_2
CG6939_CG10961_2
CG32392_CG5537_11
CG13258_CG14048_2
CG5626_CG32281_3
CG4186_CG5884_3
CG9590_CG2152_12
CG5588_CG31057_2
CG32531_CG4087_2
CG31363_CG1504_11
CG32425_CG5059_2
CG1074_CG31224_3
CG32380_CG3764_11
CG7129_CG12363_3
CG17580_CG31773_2
CG7937_CG6339_2
CG11804_CG13952_3
CG32234_CG18296_12
CG6120_CG17370_3
CG5709_CG30278_2
CG16912_CG7267_2
CG1785_CG2216_12
CG9919_CG7199_11
CG15100_CG2851_12
CG3587_CG1943_3
CG2227_CG7169_12
CG10907_CG10809_2
CG8582_CG30152_3
CG5316_CG6356_3
CG13462_CG33957_12
CG9968_CG32575_3
CG10545_CG10064_12
CG1490_CG3011_11
CG5102_CG5381_11
CG6133_CG7896_12
CG1976_CG31000_2
CG13603_CG8440_12
CG32485_CG31694_3
CG11260_CG9163_3
CG15019_CG7447_2
CG11905_CG3672_2
CG31862_CG8245_12
CG3835_CG3246_2
CG13676_CG4597_12
CG7889_CG14762_3
CG7985_CG14314_2
CG7322_CG7288_3
CG5726_CG8877_11
CG6729_CG17818_3
CG7162_CG8127_11
CG32280_CG17144_2
CG12858_CG5543_2
CG9975_CG11257_11
CG11738_CG6822_11
CG1744_CG14299_11
CG5836_CG5462_3
CG3135_CG10059_3
CG7378_CG31651_3
CG3359_CG14734_12
CG13253_CG13252_11
CG14270_CG15317_3
CG1113_CG7523_2
CG7610_CG1973_3
CG7055_CG5941_2
CG9413_CG9941_3
CG1709_CG31222_3
CG5583_CG14825_2
CG18335_CG12390_12
CG12345_CG10345_11
CG7231_CG9298_3
CG4444_CG12489_12
CG3668_CG12713_2
CG3228_CG3193_3
CG32036_CG32037_2
CG17142_CG33229_3
CG6349_CG5809_11
CG17735_CG4686_2
CG9311_CG10470_3
CG4103_CG4713_11
CG11526_CG12848_11
CG7127_CG13922_3
CG4426_CG4088_2
CG3850_CG17019_2
CG14183_CG7385_2
CG11456_CG32432_2
CG7993_CG3817_3
CG10052_CG5953_12
CG7757_CG8025_2
CG32604_CG2662_3
CG3722_CG9765_12
CG3948_CG2328_11
CG4468_CG2118_2
CG9231_CG9031_3
CG17840_CG4841_12
CG4685_CG17383_3
CG11518_CG4334_11
CG1461_CG13404_2
CG11370_CG6838_2
CG1636_CG7872_12
CG31802_CG31786_12
CG5215_CG17360_11
CG18296_CG32239_3
CG31973_CG2772_12
CG6382_CG7823_11
CG14497_CG5757_2
CG30164_CG4556_12
CG7609_CG14817_12
CG15201_CG1908_11
CG14919_CG14920_12
CG9307_CG10849_2
CG12154_CG9997_2
CG9752_CG6815_3
CG32138_CG33143_12
CG6258_CG3730_3
CG17304_CG10324_3
CG15133_CG7610_3
CG10541_CG10539_12
CG9177_CG7636_12
CG4336_CG14781_11
CG18135_CG7466_11
CG11200_CG8888_12
CG3271_CG3269_3
CG7225_CG7230_11
CG15440_CG9305_2
CG32707_CG7697_3
CG6493_CG7861_3
CG5840_CG5194_3
CG6871_CG2904_12
CG5116_CG7123_3
CG11200_CG13868_12
CG7747_CG9415_2
CG32560_CG7192_11
CG7556_CG5405_2
CG13432_CG9181_11
CG31146_CG2616_11
CG4675_CG4567_11
CG13045_CG32242_12
CG15923_CG12357_11
CG8411_CG8739_2
CG7889_CG11105_12
CG10922_CG4800_3
CG10563_CG3279_11
CG11534_CG8647_3
CG1317_CG8993_3
CG1504_CG9398_11
CG5360_CG17632_2
CG7352_CG31140_3
CG18432_CG2855_3
CG7958_CG10853_12
CG12093_CG32356_11
CG8195_CG2852_11
CG13401_CG17376_2
CG4064_CG6345_2
CG5041_CG7597_12
CG33336_CG11727_11
CG9587_CG8568_11
CG5524_CG33217_2
CG8516_CG9467_2
CG3183_CG11567_11
CG4064_CG1692_11
CG7864_CG7879_2
CG34001_CG9601_2
CG12959_CG8179_11
CG2022_CG2530_12
CG11586_CG1273_3
CG10655_CG6121_3
CG3911_CG10575_3
CG2264_CG5179_2
CG15449_CG7267_3
CG5037_CG5727_3
CG6007_CG6009_3
CG7598_CG1969_11
CG32018_CG4300_11
CG8454_CG7670_3
CG5709_CG8863_2
CG14324_CG5688_2
CG12311_CG13662_3
CG7788_CG7834_2
CG15204_CG6910_11
CG18678_CG3870_2
CG12508_CG13966_12
CG11310_CG32443_12
CG15666_CG10846_3
CG10321_CG14210_12
CG9975_CG13162_11
CG3320_CG2108_11
CG31723_CG3753_11
CG7974_CG3338_2
CG11059_CG10122_2
CG18598_CG5212_12
CG10682_CG10125_2
CG8487_CG8490_11
CG9376_CG13570_2
CG14132_CG7314_3
CG12361_CG17666_12
CG7706_CG13478_2
CG9688_CG2218_12
CG10428_CG31751_3
CG7884_CG4875_11
CG14271_CG5725_12
CG14598_CG1287_2
CG13363_CG5227_3
CG10718_CG10747_2
CG7637_CG17065_11
CG5189_CG17669_2
CG1901_CG33978_2
CG4629_CG4644_12
CG4437_CG4347_2
CG2222_CG1799_3
CG31028_CG6124_3
CG7583_CG3621_3
CG7166_CG14183_12
CG10160_CG10173_11
CG33158_CG32158_2
CG5903_CG12807_12
CG2380_CG5972_12
CG14101_CG8522_11
CG8625_CG30410_12
CG3420_CG11596_11
CG32451_CG11238_12
CG9680_CG9706_12
CG7762_CG14636_3
CG7134_CG12432_11
CG7993_CG15532_11
CG9791_CG32490_2
CG31713_CG4428_3
CG7649_CG1240_12
CG7809_CG7762_2
CG10890_CG13401_2
CG10133_CG10116_12
CG17166_CG3329_3
CG31317_CG3389_11
CG9281_CG3346_3
CG4200_CG5252_11
CG5317_CG8709_11
CG8460_CG9866_12
CG3244_CG15629_3
CG13475_CG7432_2
CG6915_CG14669_12
CG5394_CG33100_11
CG17258_CG17259_12
CG5354_CG5168_3
CG5285_CG31368_3
CG7744_CG10648_3
CG8053_CG6923_12
CG32380_CG8571_3
CG32702_CG2194_12
CG11498_CG9109_3
CG9994_CG8730_3
CG8261_CG7038_2
CG5165_CG16989_3
CG13597_CG13598_12
CG9028_CG8937_11
CG8717_CG18870_3
CG15314_CG15312_2
CG11281_CG2411_11
CG17259_CG17187_2
CG7351_CG1725_2
CG11576_CG2112_11
CG33526_CG3662_2
CG8945_CG8936_12
CG1241_CG13603_3
CG10627_CG10620_12
CG1225_CG18048_2
CG10988_CG12357_2
CG13190_CG8983_2
CG13221_CG1363_3
CG18262_CG10961_2
CG6896_CG7600_2
CG7263_CG4041_2
CG4702_CG5489_12
CG6852_CG32226_3
CG15423_CG10039_11
CG5639_CG5634_12
CG14326_CG14327_2
CG6818_CG14082_12
CG14291_CG17836_3
CG30089_CG30092_2
CG2637_CG9318_12
CG11281_CG13432_11
CG1295_CG15006_2
CG34031_CG17520_3
CG17184_CG17721_3
CG3036_CG12375_2
CG11648_CG15524_3
CG7556_CG7453_3
CG12534_CG14235_12
CG10287_CG31558_12
CG4166_CG10155_2
CG1666_CG14048_2
CG12082_CG11494_3
CG4567_CG31906_12
CG5830_CG5904_3
CG3848_CG14165_12
CG5641_CG11988_3
CG32736_CG3032_2
CG11786_CG6186_3
CG12975_CG5682_3
CG14550_CG4049_3
CG1104_CG1943_3
CG6354_CG13418_3
CG18531_CG14786_2
CG9710_CG9712_11
CG10043_CG16798_11
CG12872_CG31961_12
CG9448_CG7397_2
CG9326_CG5094_3
CG31991_CG9131_12
CG7841_CG33756_3
CG7730_CG12016_3
CG13316_CG3284_3
CG11018_CG7200_12
CG9314_CG7506_3
CG6049_CG11308_11
CG8971_CG5439_3
CG30077_CG2448_12
CG7584_CG1912_12
CG4686_CG8495_12
CG4722_CG31755_2
CG1371_CG7662_12
CG10418_CG10850_3
CG11815_CG3704_12
CG14650_CG14544_3
CG8340_CG8569_12
CG33141_CG10844_11
CG18528_CG5397_12
CG7945_CG7764_2
CG6118_CG5178_3
CG15111_CG8426_12
CG14945_CG6937_12
CG6618_CG11907_11
CG1839_CG12499_11
CG6964_CG5803_12
CG32717_CG3114_2
CG14748_CG14747_12
CG13691_CG4114_11
CG4775_CG1597_11
CG11522_CG12019_11
CG31835_CG10493_2
CG5057_CG10219_11
CG7548_CG7546_3
CG8141_CG8483_2
CG3129_CG31886_11
CG14327_CG14324_2
CG12910_CG18408_11
CG5671_CG5208_11
CG30349_CG2926_3
CG13954_CG5784_11
CG17820_CG9746_3
CG18625_CG12958_11
CG14142_CG5618_3
CG14900_CG14901_12
CG3200_CG1616_12
CG14133_CG11652_12
CG31368_CG10215_2
CG10954_CG15130_2
CG11395_CG11874_3
CG5880_CG7354_3
CG8786_CG10620_12
CG15414_CG3234_12
CG13809_CG9018_12
CG1868_CG5341_3
CG18041_CG15514_12
CG12175_CG11176_3
CG7872_CG14899_11
CG14779_CG8223_3
CG4634_CG32547_12
CG8676_CG11142_2
CG3192_CG3812_3
CG10754_CG11621_3
CG6674_CG32057_12
CG1750_CG12114_3
CG1427_CG2919_2
CG5165_CG12367_2
CG3703_CG3699_12
CG3427_CG15235_12
CG8430_CG33331_11
CG17100_CG8325_12
CG1236_CG8092_2
CG11413_CG30443_3
CG32069_CG32075_12
CG8286_CG2099_11
CG11221_CG11321_2
CG14658_CG14659_12
CG6712_CG11377_2
CG8981_CG7376_3
CG12891_CG1216_3
CG1088_CG2161_3
CG11111_CG2713_12
CG2031_CG8649_3
CG7610_CG7614_11
CG15528_CG8983_2
CG13708_CG18041_12
CG30053_CG30052_12
CG3050_CG2701_3
CG8464_CG13408_3
CG5148_CG5147_2
CG13458_CG17081_11
CG5466_CG5460_11
CG4696_CG4806_3
CG7622_CG9195_2
CG18572_CG1639_3
CG15803_CG1963_3
CG6619_CG8882_2
CG5199_CG5195_12
CG5532_CG9850_11
CG4086_CG4143_2
CG3862_CG3727_3
CG30161_CG6988_3
CG3662_CG15130_3
CG11263_CG34032_3
CG31239_CG8667_3
CG9475_CG8412_3
CG12478_CG6843_11
CG32346_CG1225_12
CG4045_CG4199_3
CG5012_CG6877_3
CG4579_CG7866_3
CG32423_CG13929_3
CG12498_CG3526_11
CG14591_CG7861_3
CG14884_CG6386_3
CG7011_CG4825_3
CG14815_CG14803_12
CG2316_CG31998_12
CG5612_CG5586_3
CG3018_CG11840_12
CG5315_CG4528_2
CG7724_CG31036_11
CG8153_CG3977_3
CG17347_CG10685_2
CG5352_CG7289_2
CG14517_CG14722_12
CG1276_CG1318_11
CG5964_CG10504_2
CG3284_CG31321_11
CG6657_CG6665_11
CG17820_CG6678_3
CG13955_CG13401_2
CG4537_CG7281_2
CG13867_CG8929_3
CG1911_CG7582_2
CG1619_CG18616_11
CG7671_CG6197_11
CG13558_CG3906_2
CG6378_CG5499_11
CG10979_CG11000_11
CG14899_CG14900_12
CG1403_CG1410_11
CG9201_CG5014_3
CG6218_CG6298_2
CG12187_CG13664_3
CG11199_CG11221_11
CG3696_CG3645_2
CG12276_CG9986_3
CG8448_CG6395_12
CG14884_CG6170_12
CG18292_CG32667_2
CG14883_CG32057_2
CG11872_CG6293_2
CG9896_CG9895_12
CG7605_CG7338_11
CG9638_CG9636_12
CG6822_CG6638_2
CG15154_CG7200_12
CG3389_CG2851_2
CG11727_CG1747_3
CG1265_CG15011_3
CG11583_CG4086_12
CG8383_CG5521_12
CG14182_CG9425_2
CG10938_CG30101_2
CG12581_CG9177_3
CG17252_CG10964_2
CG3511_CG32832_2
CG10825_CG7009_2
CG11982_CG33158_3
CG32171_CG5249_11
CG33249_CG12524_2
CG1594_CG14535_12
CG8890_CG1132_11
CG33213_CG6202_12
CG12028_CG10776_2
CG13326_CG15737_12
CG8202_CG8648_2
CG6664_CG32380_11
CG8947_CG9554_2
CG18740_CG5067_2
CG8432_CG10861_2
CG1842_CG30157_2
CG3152_CG32136_12
CG30426_CG31997_2
CG14714_CG14715_11
CG4080_CG6424_12
CG4317_CG4863_3
CG33106_CG5706_2
CG13626_CG1161_3
CG8592_CG8594_11
CG4349_CG7870_11
CG7525_CG4022_3
CG31232_CG15862_2
CG33139_CG3931_3
CG18468_CG6542_2
CG10493_CG14549_2
CG1883_CG12135_2
CG10724_CG11254_12
CG7506_CG12297_2
CG31241_CG11247_11
CG5923_CG13994_2
CG2249_CG3821_11
CG12377_CG11401_3
CG14223_CG8683_2
CG8815_CG8604_3
CG8836_CG8505_3
CG13258_CG1666_11
CG32016_CG6982_12
CG18041_CG5961_2
CG11123_CG1669_2
CG7186_CG7597_3
CG31478_CG6617_3
CG14651_CG1078_2
CG2671_CG1458_11
CG5163_CG13597_12
CG5285_CG5292_11
CG7324_CG31612_12
CG31004_CG3845_11
CG31992_CG11064_11
CG2330_CG15186_11
CG1495_CG9907_2
CG7112_CG15161_2
CG4168_CG12321_2
CG9782_CG10037_3
CG18176_CG33048_2
CG31937_CG2937_2
CG1098_CG5410_11
CG6984_CG8938_12
CG3218_CG4076_11
CG14130_CG5917_12
CG15125_CG11018_11
CG33182_CG3706_12
CG9310_CG5411_12
CG9461_CG14678_11
CG7229_CG13814_11
CG17645_CG17738_11
CG31650_CG31917_3
CG8376_CG5751_2
CG6116_CG9239_12
CG32179_CG32182_3
CG4405_CG1347_11
CG14827_CG3654_12
CG8892_CG31653_3
CG17622_CG2244_12
CG14615_CG14620_3
CG12015_CG6191_2
CG3077_CG7943_3
CG5469_CG15085_12
CG8986_CG13185_12
CG5404_CG6125_12
CG4159_CG5248_3
CG5848_CG7254_2
CG11534_CG6817_3
CG4942_CG8411_3
CG9195_CG32937_12
CG5996_CG4711_3
CG8768_CG2258_12
CG4364_CG9987_2
CG4083_CG6627_11
CG3621_CG15894_11
CG8014_CG15862_3
CG18067_CG13423_11
CG9659_CG1903_3
CG6136_CG7926_3
CG31038_CG13778_3
CG6412_CG5545_11
CG7832_CG3505_3
CG6815_CG7466_11
CG5976_CG5130_2
CG17732_CG17666_11
CG11182_CG5597_3
CG3192_CG4523_3
CG6371_CG33976_2
CG5479_CG5646_3
CG8487_CG5830_2
CG12070_CG15036_2
CG3335_CG9836_3
CG9853_CG14647_3
CG6692_CG12859_2
CG3588_CG18110_2
CG1532_CG15444_11
CG32032_CG6966_12
CG9300_CG13900_2
CG13646_CG3590_3
CG8954_CG9293_3
CG3338_CG9543_12
CG3203_CG2924_11
CG11567_CG3249_2
CG11168_CG11120_11
CG8097_CG8067_2
CG7986_CG32280_2
CG5352_CG11927_12
CG8987_CG12623_11
CG17347_CG18675_2
CG9078_CG14228_2
CG18642_CG3736_12
CG6944_CG6957_11
CG33106_CG5216_2
CG1587_CG1629_2
CG5023_CG7638_2
CG9699_CG3367_12
CG5818_CG4867_3
CG9886_CG9660_12
CG17230_CG8287_2
CG30415_CG1969_3
CG14271_CG32792_3
CG18315_CG12026_11
CG8729_CG14618_12
CG8972_CG1925_3
CG4520_CG5623_2
CG14541_CG8968_11
CG1925_CG2093_2
CG14439_CG8322_2
CG17018_CG10393_2
CG13688_CG10305_3
CG30380_CG6049_11
CG32409_CG13288_11
CG14036_CG18174_12
CG14791_CG17227_11
CG9947_CG11617_11
CG14121_CG4153_2
CG4756_CG9210_12
CG4016_CG33138_2
CG8232_CG9623_2
CG9953_CG10063_2
CG31950_CG17492_2
CG9351_CG14367_11
CG8601_CG2774_12
CG1895_CG9053_3
CG4147_CG1575_11
CG9792_CG8928_11
CG32741_CG14441_2
CG13076_CG6462_3
CG2174_CG13367_3
CG2543_CG7757_2
CG15110_CG15118_2
CG13726_CG6479_12
CG1303_CG14961_3
CG6098_CG7490_2
CG13426_CG30151_12
CG7250_CG17149_2
CG11837_CG4966_12
CG9140_CG11342_11
CG33111_CG12492_3
CG18176_CG18177_11
CG6742_CG31365_2
CG5827_CG2637_2
CG31619_CG31226_3
CG33756_CG7081_12
CG14789_CG33229_12
CG11920_CG32230_11
CG5439_CG2182_11
CG11874_CG16717_3
CG6538_CG12954_3
CG6178_CG9009_2
CG12775_CG3262_12
CG11901_CG1458_2
CG9609_CG4756_3
CG5057_CG13071_11
CG10128_CG5261_3
CG1412_CG4141_12
CG2767_CG5740_12
CG9659_CG2984_3
CG9212_CG12230_2
CG10035_CG31426_11
CG15756_CG15757_11
CG5493_CG13745_12
CG7359_CG32654_3
CG13081_CG10360_11
CG8726_CG16947_3
CG12199_CG14206_3
CG9086_CG4050_12
CG18362_CG9253_11
CG15860_CG13209_12
CG17124_CG6495_3
CG10371_CG10221_12
CG11561_CG7565_3
CG10731_CG17149_3
CG3884_CG13321_11
CG5555_CG2245_2
CG9595_CG9554_3
CG11181_CG11330_2
CG6958_CG6027_12
CG31478_CG12879_3
CG14968_CG13676_3
CG31040_CG7875_11
CG1555_CG1925_3
CG32145_CG33261_2
CG11508_CG1925_3
CG11727_CG32528_11
CG31992_CG40478_11
CG15036_CG11368_12
CG8397_CG15561_2
CG14977_CG13922_2
CG33169_CG3260_12
CG32226_CG7736_3
CG2017_CG18143_3
CG8348_CG11077_2
CG6222_CG2025_11
CG15111_CG9344_3
CG11761_CG17765_3
CG7220_CG33144_2
CG30383_CG12821_3
CG4586_CG3040_2
CG10231_CG7210_3
CG13159_CG7196_3
CG6443_CG8048_3
CG12071_CG12045_2
CG11324_CG9088_2
CG14060_CG10981_3
CG4618_CG10123_3
CG6910_CG2841_11
CG14722_CG3240_12
CG9004_CG8593_11
CG7487_CG7020_3
CG5330_CG5594_12
CG14122_CG5654_2
CG3169_CG13604_11
CG32095_CG6746_3
CG13396_CG13393_11
CG8795_CG8784_11
CG3984_CG3987_11
CG6501_CG4909_3
CG6877_CG33995_3
CG1759_CG16975_3
CG8816_CG17249_3
CG12025_CG10686_2
CG31992_CG11414_2
CG7002_CG32113_2
CG7769_CG13692_2
CG31638_CG10632_2
CG9281_CG11940_3
CG7706_CG8481_11
CG14561_CG7139_2
CG13094_CG6148_11
CG9556_CG18661_3
CG7233_CG7231_3
CG5058_CG33785_3
CG6666_CG15081_3
CG12096_CG3040_2
CG9554_CG9067_12
CG2960_CG15425_11
CG3744_CG31381_3
CG4615_CG5222_12
CG17262_CG14024_3
CG9104_CG4875_3
CG17233_CG14821_12
CG5407_CG5315_3
CG6098_CG31721_11
CG12919_CG11798_12
CG3770_CG8390_2
CG3332_CG1315_3
CG15082_CG6525_12
CG14892_CG14904_12
CG7899_CG7903_11
CG5317_CG7061_2
CG3181_CG4897_2
CG7097_CG31369_3
CG30080_CG30115_12
CG5360_CG30390_3
CG4622_CG2670_2
CG1882_CG1548_2
CG8223_CG11768_2
CG9425_CG2160_3
CG2679_CG11182_11
CG15845_CG8739_2
CG14325_CG8286_11
CG7946_CG4675_2
CG3953_CG6254_2
CG1544_CG5085_2
CG17686_CG2714_3
CG5408_CG3871_2
CG31739_CG31991_12
CG11722_CG32435_12
CG5895_CG5917_12
CG5026_CG5651_2
CG5928_CG9812_12
CG3163_CG2813_12
CG7946_CG11188_11
CG5948_CG5959_11
CG14877_CG4221_3
CG5441_CG6666_11
CG6363_CG14903_11
CG12306_CG32226_3
CG32025_CG32030_11
CG7837_CG7057_3
CG17256_CG18624_12
CG10911_CG10912_12
CG2813_CG12120_2
CG17046_CG8676_3
CG15771_CG6115_2
CG7831_CG17657_12
CG12125_CG8269_2
CG32550_CG32548_2
CG3926_CG12432_3
CG4057_CG3260_3
CG14684_CG4073_11
CG8815_CG6742_2
CG3983_CG5184_3
CG5231_CG12775_11
CG13108_CG9586_2
CG6618_CG5353_3
CG3504_CG3668_3
CG14228_CG31223_12
CG9577_CG7718_2
CG11551_CG13462_12
CG1126_CG2616_12
CG5330_CG30188_2
CG5911_CG8188_2
CG14817_CG5735_12
CG10996_CG33174_3
CG7466_CG3332_12
CG14622_CG12845_12
CG16801_CG10916_11
CG4356_CG1416_12
CG33158_CG6859_3
CG14624_CG11382_11
CG5341_CG6905_11
CG5940_CG17689_12
CG7138_CG6321_12
CG14057_CG7930_3
CG10424_CG9543_3
CG13746_CG2998_2
CG5840_CG5824_2
CG1966_CG11590_11
CG15482_CG8665_12
CG8710_CG9373_3
CG33214_CG9149_2
CG31998_CG32000_11
CG9310_CG9314_12
CG3527_CG8461_2
CG7392_CG4214_2
CG10406_CG2087_2
CG5147_CG32195_3
CG6323_CG6937_3
CG5395_CG16975_3
CG32435_CG12000_12
CG17369_CG7009_11
CG17959_CG3603_11
CG6116_CG31729_11
CG17327_CG4585_3
CG17520_CG1749_11
CG10757_CG10756_12
CG13747_CG8196_2
CG14696_CG9749_3
CG10578_CG10573_2
CG4402_CG34029_12
CG15343_CG1636_3
CG17947_CG32230_3
CG16752_CG12730_11
CG8630_CG15888_2
CG31381_CG8833_12
CG6147_CG5486_3
CG7748_CG31111_2
CG6345_CG14680_3
CG6589_CG6509_11
CG14981_CG10866_3
CG30467_CG8187_2
CG4755_CG5695_12
CG9890_CG6701_11
CG6022_CG7788_11
CG5023_CG5067_11
CG11258_CG14996_11
CG7636_CG8798_2
CG10303_CG15598_11
CG6198_CG5515_2
CG8956_CG18622_12
CG9045_CG2525_3
CG4395_CG14543_3
CG15729_CG11146_11
CG3939_CG1937_3
CG1417_CG4013_12
CG3240_CG8494_11
CG11620_CG3352_12
CG8612_CG3780_12
CG11738_CG6159_3
CG5060_CG5067_11
CG4432_CG10440_2
CG9471_CG18802_3
CG5397_CG5423_11
CG32204_CG14076_11
CG5467_CG14240_2
CG33108_CG5405_2
CG17716_CG4326_3
CG4569_CG13581_3
CG5041_CG9060_2
CG9339_CG6153_2
CG5664_CG13670_3
CG5952_CG4316_12
CG4752_CG30181_11
CG6606_CG6540_3
CG6684_CG6693_12
CG2967_CG3707_3
CG30502_CG6213_2
CG2261_CG10406_3
CG15098_CG15083_3
CG2182_CG1109_3
CG5002_CG3615_2
CG7229_CG11883_3
CG3136_CG33554_2
CG11132_CG11136_11
CG30440_CG33554_2
CG3654_CG32036_2
CG12207_CG11755_2
CG32030_CG9847_2
CG9811_CG6668_3
CG10583_CG13623_11
CG1771_CG1770_12
CG5005_CG4545_12
CG7650_CG8274_11
CG9882_CG1441_12
CG1228_CG33232_2
CG11748_CG4798_2
CG1973_CG7685_11
CG7098_CG7206_2
CG6181_CG17776_11
CG17841_CG2221_3
CG7755_CG30324_12
CG9951_CG7852_3
CG32717_CG1697_11
CG6382_CG5421_2
CG5467_CG7771_2
CG12758_CG5674_3
CG9005_CG2199_3
CG12531_CG9059_2
CG15405_CG18104_12
CG15087_CG15088_12
CG1064_CG6915_11
CG15011_CG1309_3
CG13887_CG11137_12
CG10971_CG6151_12
CG4071_CG4329_2
CG6189_CG7839_11
CG8397_CG8399_3
CG7275_CG17962_11
CG1072_CG8288_3
CG2681_CG10990_12
CG1176_CG14728_12
CG7404_CG3153_2
CG31081_CG14242_11
CG3962_CG4182_3
CG6176_CG2774_11
CG1812_CG11590_12
CG16989_CG30467_2
CG1756_CG8852_3
CG5723_CG10754_2
CG6171_CG8043_3
CG5242_CG31289_2
CG33969_CG5408_12
CG7319_CG32451_12
CG5676_CG5640_3
CG5748_CG2173_12
CG10914_CG3631_3
CG30106_CG33227_12
CG6729_CG6443_3
CG14618_CG15738_2
CG3633_CG10344_12
CG9339_CG9342_12
CG5055_CG32555_2
CG9386_CG8199_3
CG12750_CG4935_11
CG13876_CG4933_11
CG10652_CG6422_3
CG1685_CG31342_3
CG1597_CG12005_11
CG17776_CG17777_11
CG6779_CG31357_3
CG10357_CG18214_2
CG32418_CG32417_12
CG5576_CG5170_3
CG6201_CG9849_12
CG11799_CG7636_3
CG15743_CG3457_3
CG5273_CG7434_2
CG11427_CG13758_2
CG13220_CG12058_11
CG33466_CG30079_12
CG7602_CG9374_3
CG6233_CG11793_3
CG13628_CG6619_11
CG12259_CG12713_2
CG31862_CG6504_11
CG1417_CG2277_11
CG4775_CG3488_3
CG11267_CG10446_12
CG33931_CG2261_3
CG14184_CG11306_3
CG6358_CG18445_3
CG17258_CG3542_2
CG5068_CG17754_2
CG7893_CG15064_3
CG7614_CG33144_12
CG4449_CG14394_12
CG5741_CG13076_11
CG15099_CG8389_2
CG17228_CG32466_11
CG9637_CG7260_12
CG4341_CG11907_3
CG12410_CG1502_12
CG1969_CG7609_2
CG30084_CG5543_12
CG30415_CG10315_3
CG3020_CG32206_11
CG13902_CG13888_3
CG2087_CG2261_3
CG15365_CG10970_12
CG10277_CG1021_2
CG6597_CG11317_12
CG12279_CG32628_3
CG4634_CG11414_3
CG2177_CG6915_12
CG31247_CG11981_2
CG6758_CG1609_3
CG1616_CG12320_3
CG5479_CG4091_2
CG8190_CG1976_2
CG10917_CG33198_11
CG11847_CG11848_11
CG33343_CG7480_3
CG11577_CG13258_3
CG30169_CG13585_11
CG10904_CG3090_11
CG1877_CG15835_2
CG9172_CG9086_3
CG2984_CG32813_11
CG32350_CG33096_3
CG2023_CG9746_2
CG6211_CG6146_11
CG6188_CG6625_12
CG10184_CG14512_3
CG32537_CG32536_12
CG13367_CG16982_11
CG4203_CG6654_2
CG1468_CG10830_3
CG1298_CG32095_12
CG14944_CG5006_3
CG9659_CG3332_2
CG5919_CG3308_2
CG13632_CG6879_11
CG5727_CG4901_3
CG2699_CG15087_2
CG9273_CG4026_2
CG10673_CG4618_3
CG12909_CG8268_3
CG2126_CG5643_3
CG1810_CG12047_3
CG13886_CG30159_12
CG7795_CG15170_11
CG7523_CG10254_3
CG3078_CG32533_2
CG7038_CG14045_2
CG9866_CG15390_3
CG2328_CG2331_11
CG10399_CG18304_11
CG3018_CG9864_11
CG8959_CG15811_3
CG5709_CG14701_3
CG9969_CG12754_12
CG7449_CG10844_11
CG7590_CG7533_12
CG4539_CG5525_2
CG7340_CG5300_3
CG8285_CG14541_11
CG15918_CG11395_11
CG13597_CG18812_12
CG10166_CG1669_3
CG17816_CG7665_2
CG4683_CG14698_11
CG14724_CG3114_2
CG1520_CG1451_12
CG4584_CG3663_2
CG9856_CG32809_11
CG5029_CG17295_11
CG6197_CG11337_3
CG8434_CG14651_3
CG4029_CG33111_2
CG1751_CG12019_12
CG32280_CG32281_11
CG17209_CG10506_2
CG16717_CG32226_12
CG18662_CG9556_2
CG3163_CG30172_2
CG6249_CG4738_3
CG6932_CG32032_2
CG9277_CG7744_3
CG32016_CG1862_12
CG7700_CG31229_11
CG8237_CG6601_11
CG15454_CG15453_2
CG7351_CG11652_3
CG14048_CG11107_3
CG4068_CG6899_3
CG6962_CG31368_3
CG3284_CG1830_2
CG14004_CG31644_12
CG11790_CG11791_11
CG8243_CG5685_2
CG4205_CG6838_3
CG13581_CG4589_12
CG17574_CG5729_3
CG6966_CG31304_12
CG7047_CG13625_3
CG33116_CG13097_3
CG3593_CG3421_12
CG6462_CG2275_3
CG13123_CG32016_2
CG11448_CG14772_11
CG5341_CG7737_11
CG32030_CG13310_2
CG12904_CG4221_12
CG10275_CG8849_12
CG7206_CG7113_3
CG32775_CG12234_3
CG3402_CG6463_3
CG11301_CG10639_11
CG6253_CG12028_2
CG3697_CG3479_12
CG17367_CG5913_11
CG11784_CG18659_2
CG17360_CG14723_3
CG9615_CG13667_2
CG9139_CG9148_11
CG2837_CG17183_2
CG9739_CG5964_11
CG1120_CG11257_12
CG14270_CG14897_2
CG7760_CG4154_12
CG1862_CG9537_12
CG32578_CG8104_2
CG12219_CG3823_3
CG17907_CG8483_11
CG1227_CG13567_3
CG1554_CG16812_3
CG32790_CG9858_2
CG9227_CG10110_12
CG10981_CG14825_11
CG18110_CG7577_12
CG10374_CG10214_2
CG2038_CG11241_11
CG15274_CG4182_11
CG1307_CG2358_3
CG4813_CG17618_3
CG9542_CG2467_12
CG3631_CG8857_11
CG6971_CG13608_12
CG15020_CG12607_11
CG9954_CG2903_12
CG5121_CG1420_2
CG12199_CG32679_3
CG5409_CG33544_11
CG1472_CG1513_12
CG9710_CG13062_2
CG12108_CG3011_3
CG2061_CG12529_11
CG17149_CG17233_2
CG2577_CG2028_11
CG12204_CG1814_3
CG11658_CG7319_3
CG6235_CG11183_2
CG16952_CG6905_12
CG7866_CG7883_2
CG7891_CG9656_2
CG8417_CG3362_12
CG12359_CG14195_12
CG4644_CG11143_11
CG5605_CG7757_3
CG11508_CG5038_2
CG11127_CG11139_2
CG9245_CG7659_12
CG8055_CG7378_3
CG30429_CG33680_12
CG3358_CG8016_3
CG8730_CG7849_2
CG14414_CG14413_2
CG11298_CG31033_11
CG11621_CG1759_2
CG12855_CG3931_12
CG11398_CG11403_3
CG7128_CG2021_3
CG12343_CG6061_11
CG30483_CG8233_12
CG7097_CG7137_11
CG32654_CG1463_2
CG5330_CG5594_3
CG1960_CG5690_3
CG5685_CG11337_12
CG14616_CG3595_12
CG15912_CG15897_12
CG11680_CG8314_3
CG13835_CG4677_12
CG32513_CG5941_11
CG8257_CG12366_3
CG11964_CG9821_11
CG5022_CG8222_12
CG4488_CG9565_3
CG10642_CG9628_3
CG4266_CG33975_2
CG7851_CG8614_3
CG32832_CG30217_11
CG8320_CG8322_2
CG11403_CG10996_2
CG6225_CG14395_11
CG6996_CG14285_11
CG4069_CG5840_3
CG8483_CG14380_2
CG32038_CG3445_2
CG1354_CG32698_11
CG8261_CG3216_3
CG33002_CG15435_3
CG8055_CG30342_3
CG6819_CG15033_3
CG4785_CG14341_11
CG17309_CG3903_2
CG10542_CG32386_3
CG8151_CG32149_11
CG4771_CG6990_3
CG10617_CG10711_11
CG3542_CG3337_2
CG31156_CG31159_2
CG6024_CG11611_12
CG31841_CG31765_11
CG12121_CG15914_3
CG2245_CG1890_11
CG3830_CG11699_11
CG7943_CG7356_2
CG7948_CG5394_12
CG12007_CG14157_11
CG6439_CG11321_12
CG8929_CG4266_3
CG2448_CG18268_3
CG31363_CG18764_3
CG14767_CG6195_2
CG2701_CG30389_12
CG10565_CG6606_12
CG1064_CG2128_2
CG31908_CG32393_12
CG9113_CG8613_2
CG8460_CG8445_3
CG5675_CG14770_11
CG13648_CG11120_12
CG4260_CG1775_3
CG5714_CG7037_11
CG17520_CG17947_2
CG6625_CG9279_2
CG7949_CG7272_3
CG15012_CG18178_3
CG9662_CG8211_3
CG9210_CG7872_3
CG15035_CG15036_12
CG2247_CG1703_3
CG6930_CG4662_2
CG13097_CG13089_3
CG10576_CG7034_12
CG9344_CG15650_12
CG30431_CG17994_2
CG18208_CG31226_12
CG7974_CG4554_3
CG2984_CG3711_2
CG32435_CG6509_12
CG6105_CG31961_2
CG14396_CG6700_2
CG2261_CG2150_11
CG10778_CG1530_3
CG16880_CG31811_11
CG7736_CG9635_12
CG33173_CG8959_2
CG12342_CG6345_2
CG10703_CG17187_12
CG12565_CG6899_3
CG9099_CG30020_2
CG11858_CG8053_3
CG17325_CG1911_11
CG11276_CG30084_2
CG9919_CG9921_12
CG32113_CG7811_12
CG2165_CG6432_2
CG17767_CG11299_3
CG14472_CG10583_11
CG3578_CG3556_11
CG10420_CG4511_12
CG13348_CG6704_2
CG12129_CG12128_3
CG13206_CG13209_3
CG3511_CG4084_11
CG1474_CG7785_2
CG8189_CG9577_3
CG32705_CG16899_11
CG14309_CG31232_3
CG14487_CG12298_2
CG13425_CG17985_2
CG6202_CG31301_3
CG11340_CG11339_3
CG14166_CG14165_11
CG9410_CG8194_12
CG5553_CG5528_12
CG1088_CG6136_2
CG9773_CG14318_11
CG12140_CG8996_12
CG9060_CG15456_3
CG1389_CG18812_12
CG10662_CG32556_3
CG15278_CG33308_2
CG15530_CG7825_12
CG9741_CG11753_3
CG5412_CG5414_3
CG32136_CG7002_12
CG12845_CG12142_12
CG7921_CG7926_3
CG34004_CG12301_3
CG8735_CG10726_12
CG8590_CG1763_11
CG14234_CG11141_12
CG33671_CG5408_2
CG32300_CG13807_3
CG8180_CG12964_12
CG4080_CG13888_11
CG7480_CG3035_2
CG33714_CG1696_12
CG17600_CG9210_11
CG12932_CG12190_11
CG3823_CG15894_11
CG1622_CG5109_11
CG4636_CG5528_11
CG14353_CG5290_3
CG31605_CG5482_2
CG32490_CG14681_3
CG11759_CG9940_12
CG1315_CG17603_3
CG3278_CG9330_2
CG5315_CG2774_2
CG31369_CG11076_12
CG9014_CG31813_3
CG10425_CG2009_3
CG1628_CG9817_12
CG14489_CG6841_3
CG12740_CG3570_12
CG8435_CG3782_3
CG33335_CG7084_3
CG10075_CG18408_2
CG13608_CG5501_3
CG16849_CG16850_11
CG6817_CG30296_3
CG15888_CG15887_12
CG7528_CG7962_3
CG10061_CG11033_3
CG3576_CG12238_2
CG3045_CG6758_3
CG6803_CG4154_3
CG15151_CG9703_11
CG17565_CG2666_3
CG30383_CG1210_2
CG14945_CG15929_2
CG1922_CG11153_2
CG32816_CG12730_12
CG4406_CG3800_11
CG15538_CG1845_3
CG7220_CG4300_11
CG4062_CG4257_3
CG1782_CG10459_3
CG30361_CG17453_3
CG12343_CG12325_3
CG2213_CG9160_2
CG15015_CG5493_2
CG14616_CG17600_11
CG9967_CG32632_3
CG3997_CG10392_11
CG30274_CG30264_11
CG3460_CG14981_2
CG1309_CG9999_2
CG4795_CG7988_3
CG8654_CG10177_12
CG9940_CG32627_3
CG30048_CG4747_12
CG5940_CG6948_11
CG4863_CG32146_2
CG5183_CG33649_2
CG11086_CG3195_3
CG31795_CG4385_12
CG1787_CG6551_11
CG3278_CG8426_11
CG8351_CG9381_11
CG14168_CG4029_3
CG17816_CG10425_3
CG3645_CG17075_12
CG9286_CG8231_3
CG2890_CG4376_2
CG1765_CG11212_3
CG13310_CG4974_3
CG12173_CG14624_3
CG7097_CG11711_11
CG3955_CG3361_3
CG32112_CG32109_3
CG5802_CG5276_3
CG4931_CG6218_2
CG6601_CG11526_2
CG10581_CG32061_11
CG11802_CG8326_2
CG6850_CG12219_2
CG7018_CG6765_2
CG11900_CG2129_3
CG6379_CG6358_12
CG10383_CG5740_11
CG3527_CG7846_3
CG1490_CG8607_11
CG18065_CG13424_3
CG13580_CG13591_2
CG2063_CG3835_2
CG30404_CG1430_2
CG4346_CG5092_12
CG33158_CG32704_3
CG13124_CG15738_2
CG5836_CG5692_3
CG13622_CG13618_3
CG1577_CG12107_3
CG1554_CG11699_3
CG14614_CG14434_2
CG1770_CG7332_11
CG2202_CG15220_11
CG5547_CG7161_11
CG12532_CG7512_12
CG6205_CG4894_11
CG14517_CG1420_12
CG4041_CG7655_3
CG13811_CG32223_12
CG9257_CG4184_3
CG4190_CG5411_12
CG11276_CG6664_12
CG7166_CG5803_3
CG5463_CG2049_3
CG6131_CG15884_12
CG5720_CG31132_3
CG32945_CG4336_3
CG4863_CG11875_3
CG9319_CG9320_3
CG12182_CG12002_12
CG7066_CG7189_2
CG7077_CG7073_11
CG13213_CG32075_12
CG3140_CG2069_2
CG13387_CG7061_3
CG17952_CG13165_3
CG1597_CG1738_3
CG3508_CG5292_2
CG18508_CG3126_12
CG2017_CG2105_2
CG7967_CG3691_2
CG9200_CG6410_2
CG3808_CG5575_11
CG4573_CG4561_12
CG32386_CG10542_2
CG5282_CG2031_12
CG8611_CG7846_3
CG7404_CG3803_3
CG1869_CG8428_2
CG2835_CG14982_12
CG6659_CG11837_2
CG15406_CG11319_3
CG3253_CG34031_3
CG9993_CG15231_12
CG4943_CG15449_12
CG6742_CG2038_3
CG1698_CG3845_11
CG8314_CG8320_2
CG14282_CG5555_2
CG11738_CG10646_2
CG12077_CG8657_11
CG18262_CG2129_12
CG9900_CG4848_11
CG2637_CG4133_2
CG18095_CG16876_3
CG10655_CG10484_3
CG9265_CG31826_2
CG1963_CG7593_2
CG9413_CG17952_12
CG4554_CG30380_11
CG7885_CG4185_2
CG15133_CG31805_2
CG4008_CG8930_11
CG7769_CG7771_11
CG16984_CG10753_12
CG17509_CG17166_11
CG4764_CG33979_2
CG32190_CG12713_3
CG5524_CG4872_3
CG4779_CG7111_3
CG7326_CG17757_3
CG17255_CG2889_12
CG7989_CG6258_2
CG1692_CG11563_3
CG1397_CG1322_12
CG13954_CG2078_11
CG12323_CG12938_2
CG13343_CG16935_2
CG4079_CG4008_3
CG10868_CG6759_12
CG14591_CG9036_12
CG2227_CG11839_3
CG11882_CG1721_3
CG7638_CG5837_12
CG10113_CG11783_2
CG7466_CG18472_2
CG33217_CG32230_11
CG14195_CG12119_12
CG4452_CG10117_3
CG8024_CG17632_2
CG12759_CG8080_2
CG11757_CG8739_2
CG5740_CG33335_2
CG10009_CG9983_3
CG11495_CG32280_11
CG15432_CG15437_2
CG12316_CG10510_11
CG30497_CG7275_12
CG9936_CG14181_3
CG9257_CG6840_3
CG8269_CG33130_12
CG8395_CG34045_12
CG3095_CG9746_2
CG14434_CG15766_3
CG7886_CG32085_3
CG7933_CG7938_3
CG10418_CG10698_2
CG4076_CG12317_2
CG10360_CG3633_2
CG11328_CG13771_3
CG8793_CG8407_2
CG13162_CG30010_3
CG9412_CG16901_12
CG1935_CG7825_12
CG33464_CG30426_2
CG3726_CG32364_11
CG31800_CG15497_3
CG17291_CG6962_11
CG7993_CG7168_2
CG5895_CG12284_2
CG32132_CG32542_12
CG4434_CG6759_2
CG6750_CG9615_11
CG1577_CG8607_2
CG4910_CG5125_2
CG13367_CG3304_11
CG32687_CG33175_12
CG3284_CG10973_11
CG30443_CG9448_11
CG10198_CG33336_3
CG8781_CG13868_3
CG32022_CG5562_3
CG6413_CG6382_11
CG15727_CG7826_11
CG7091_CG11411_2
CG1342_CG7123_2
CG13320_CG3884_2
CG9531_CG17584_12
CG1129_CG15081_11
CG31075_CG11648_11
CG6706_CG11900_11
CG17717_CG10695_11
CG10333_CG13142_12
CG3413_CG13533_3
CG32663_CG1895_11
CG14264_CG3061_3
CG7146_CG1519_11
CG7138_CG13089_3
CG13936_CG12024_3
CG6287_CG5002_3
CG6189_CG32770_2
CG14881_CG13972_3
CG15412_CG9662_12
CG1358_CG7630_3
CG17166_CG5392_2
CG7649_CG7530_12
CG14779_CG10624_12
CG3086_CG11875_3
CG14741_CG1830_11
CG15736_CG10018_3
CG8188_CG5884_3
CG33151_CG33150_3
CG17111_CG8806_2
CG5252_CG13626_11
CG11993_CG10061_3
CG7471_CG13717_2
CG10711_CG10743_3
CG14748_CG33183_12
CG5264_CG4159_3
CG16757_CG14969_3
CG18348_CG6391_2
CG4813_CG17952_2
CG12056_CG12106_11
CG5160_CG3652_3
CG9975_CG14194_2
CG13650_CG32230_12
CG32075_CG9936_12
CG15400_CG9239_2
CG6262_CG9218_12
CG1746_CG8454_2
CG11254_CG6838_11
CG12775_CG17018_3
CG13379_CG5140_3
CG34048_CG13136_12
CG10459_CG1772_11
CG6126_CG31287_3
CG30377_CG1513_11
CG1555_CG7376_2
CG31632_CG4851_12
CG13366_CG8165_12
CG3071_CG2924_2
CG8772_CG3894_11
CG31922_CG5004_3
CG2219_CG2168_11
CG32593_CG12006_2
CG17735_CG6995_11
CG11734_CG32663_3
CG31917_CG18631_3
CG7890_CG15432_2
CG11326_CG9943_3
CG12812_CG11856_3
CG3973_CG14444_3
CG31531_CG6454_3
CG18102_CG5354_3
CG1416_CG3294_12
CG13399_CG33275_11
CG12927_CG1863_12
CG5499_CG14721_11
CG1530_CG2675_12
CG32243_CG6871_2
CG8344_CG6638_3
CG11390_CG3204_12
CG9272_CG10446_11
CG9333_CG9339_2
CG31886_CG2975_2
CG14352_CG31641_11
CG14741_CG1575_3
CG12338_CG7220_3
CG2061_CG18783_11
CG14808_CG12598_3
CG11242_CG5800_3
CG5125_CG3082_12
CG13106_CG32982_11
CG10639_CG15880_2
CG14676_CG6706_12
CG5053_CG7379_2
CG31855_CG9306_2
CG13046_CG13045_12
CG17584_CG17574_2
CG8288_CG4164_2
CG32808_CG6417_3
CG5461_CG31663_3
CG16807_CG4877_3
CG13876_CG12236_2
CG33209_CG13446_12
CG31390_CG8049_3
CG2092_CG3073_2
CG1935_CG14906_3
CG5929_CG13921_11
CG7755_CG14521_11
CG14724_CG6950_2
CG9201_CG6308_3
CG16836_CG5154_11
CG5270_CG11874_11
CG3209_CG33149_11
CG4893_CG12086_2
CG17342_CG3421_12
CG8857_CG12758_11
CG10382_CG7563_12
CG9705_CG13344_3
CG1815_CG6584_11
CG15929_CG15771_3
CG4184_CG2830_12
CG32095_CG30383_3
CG1712_CG11166_12
CG32944_CG14647_2
CG14680_CG7776_2
CG2227_CG15307_3
CG9738_CG4695_2
CG14206_CG3552_3
CG6620_CG6521_3
CG11178_CG6103_12
CG7589_CG10633_11
CG7314_CG32087_11
CG5589_CG13746_2
CG17265_CG17257_2
CG7261_CG7263_11
CG10053_CG15284_11
CG1539_CG11698_11
CG33106_CG8507_2
CG31342_CG7488_11
CG2902_CG9135_2
CG2028_CG4013_2
CG30296_CG9350_11
CG5829_CG1511_12
CG13761_CG8636_12
CG10469_CG10467_12
CG3045_CG18004_3
CG8779_CG17520_2
CG15249_CG32698_2
CG2091_CG7326_11
CG6706_CG7609_2
CG18622_CG3065_12
CG4205_CG4190_12
CG7139_CG7490_3
CG3605_CG2244_12
CG33979_CG10346_3
CG32474_CG6384_12
CG14669_CG13605_11
CG3386_CG3371_12
CG18290_CG9764_2
CG18066_CG9209_2
CG31997_CG2125_11
CG8705_CG30376_2
CG7186_CG13472_12
CG9282_CG32344_3
CG32435_CG9948_11
CG8965_CG4185_11
CG8771_CG8271_12
CG18177_CG32300_3
CG33996_CG4751_11
CG7864_CG1500_2
CG3199_CG9722_11
CG12024_CG1898_2
CG4621_CG5595_3
CG12091_CG7852_3
CG2902_CG6486_12
CG6513_CG18593_2
CG34019_CG3335_2
CG31381_CG2767_3
CG14999_CG1167_3
CG5941_CG5124_3
CG10855_CG17666_2
CG5139_CG14342_12
CG17768_CG4064_12
CG12006_CG10847_11
CG8199_CG9388_2
CG7863_CG18426_3
CG4600_CG5885_2
CG3411_CG4356_2
CG7630_CG33051_11
CG13329_CG3173_3
CG5515_CG5524_12
CG9325_CG18426_3
CG4792_CG6985_3
CG2102_CG18764_12
CG16708_CG2380_2
CG3331_CG6069_12
CG13852_CG13848_2
CG10131_CG10139_11
CG10375_CG31191_12
CG32638_CG15717_3
CG10992_CG13886_2
CG31226_CG2201_2
CG7395_CG8596_3
CG31450_CG11980_3
CG7409_CG7399_11
CG6338_CG5518_3
CG11888_CG30404_12
CG6751_CG17385_2
CG1512_CG2052_11
CG7219_CG13778_11
CG1969_CG1973_2
CG32858_CG32409_2
CG4690_CG2982_11
CG31224_CG5555_2
CG32345_CG12030_3
CG9380_CG3356_12
CG5942_CG9542_12
CG11306_CG13443_11
CG1528_CG5521_3
CG8829_CG15405_12
CG15654_CG15655_11
CG6422_CG31110_12
CG9344_CG15650_2
CG12214_CG7424_3
CG5012_CG15793_12
CG8362_CG9325_12
CG7503_CG13704_3
CG7664_CG7147_3
CG2302_CG1486_3
CG8632_CG7178_2
CG3373_CG3348_2
CG9601_CG10151_12
CG10990_CG2371_11
CG33493_CG6463_12
CG9523_CG9527_2
CG14928_CG33978_11
CG10340_CG6588_3
CG6538_CG14103_2
CG1725_CG32664_2
CG5576_CG6665_3
CG6931_CG10542_12
CG7761_CG5109_2
CG10261_CG12424_3
CG30161_CG3683_3
CG1291_CG18112_2
CG18145_CG4897_3
CG2656_CG12162_2
CG33547_CG31243_11
CG9181_CG5021_11
CG7796_CG7897_12
CG16963_CG15443_11
CG31258_CG7994_11
CG9203_CG6282_11
CG7636_CG3585_3
CG6586_CG3943_3
CG8475_CG18090_11
CG18042_CG17834_3
CG17839_CG13467_11
CG10811_CG11144_3
CG31317_CG7073_11
CG13155_CG8501_3
CG32858_CG15370_2
CG8515_CG13157_11
CG7050_CG7048_11
CG5958_CG12673_3
CG9596_CG7042_3
CG6232_CG5352_11
CG5613_CG6506_3
CG8765_CG8603_11
CG12499_CG9218_12
CG11967_CG11966_11
CG12746_CG5793_2
CG1468_CG9686_11
CG5508_CG1234_3
CG10543_CG30291_2
CG33472_CG7405_2
CG3325_CG8524_2
CG9143_CG9090_12
CG12016_CG1934_2
CG7055_CG7065_3
CG4563_CG7449_12
CG12765_CG7077_3
CG32677_CG12637_11
CG32315_CG9890_12
CG32793_CG3592_11
CG4389_CG31884_3
CG31935_CG4502_12
CG13387_CG12811_12
CG6043_CG9414_2
CG17364_CG13138_12
CG4937_CG9104_12
CG11807_CG13562_3
CG3095_CG12223_2
CG3210_CG14396_3
CG9054_CG11523_2
CG17888_CG32365_12
CG1359_CG6157_3
CG4616_CG12251_2
CG5558_CG5557_3
CG10954_CG6033_11
CG13124_CG5734_2
CG9752_CG4311_2
CG3620_CG1664_12
CG13634_CG6892_3
CG9282_CG9044_11
CG7254_CG31817_11
CG2615_CG5131_11
CG17753_CG8709_11
CG14536_CG7138_3
CG6009_CG7788_12
CG13431_CG1218_3
CG9836_CG14637_3
CG18647_CG3752_2
CG15406_CG33308_12
CG10371_CG10219_2
CG13008_CG18358_2
CG4364_CG18660_12
CG1303_CG3181_12
CG11173_CG18066_12
CG9556_CG4589_11
CG33295_CG18661_11
CG7446_CG7506_11
CG8233_CG12936_2
CG14817_CG13957_3
CG3000_CG10932_12
CG33144_CG14450_12
CG3595_CG14446_3
CG5664_CG5656_12
CG13014_CG13956_2
CG6818_CG17266_3
CG2675_CG7864_3
CG4170_CG3506_3
CG1119_CG5842_11
CG1363_CG1360_12
CG13109_CG7168_11
CG3731_CG4589_2
CG12998_CG8915_2
CG7597_CG7611_11
CG7538_CG9630_2
CG6067_CG3726_3
CG17227_CG5641_11
CG32315_CG7771_11
CG12345_CG7717_2
CG7077_CG6523_11
CG2446_CG9526_12
CG5809_CG8707_2
CG1862_CG2986_3
CG11986_CG10160_3
CG13409_CG6015_12
CG2846_CG4347_3
CG3173_CG5127_11
CG31528_CG14675_2
CG6038_CG4190_11
CG12147_CG14669_3
CG3274_CG8214_2
CG10882_CG5325_3
CG15617_CG4029_3
CG13992_CG9553_12
CG1070_CG13316_12
CG2227_CG33096_11
CG11044_CG5729_3
CG18596_CG5857_12
CG12238_CG6803_2
CG32832_CG15614_3
CG14767_CG17818_3
CG10160_CG14911_3
CG12970_CG3165_2
CG9849_CG4527_12
CG7956_CG17077_11
CG31226_CG14298_3
CG13661_CG31108_2
CG3699_CG32532_11
CG6910_CG5632_2
CG6857_CG6873_12
CG5289_CG13599_3
CG33316_CG10662_11
CG8417_CG9680_3
CG30051_CG8529_11
CG12489_CG7686_12
CG33672_CG8625_3
CG12758_CG7207_11
CG8863_CG1738_3
CG14283_CG17119_3
CG5692_CG8376_2
CG8711_CG30372_2
CG13995_CG9380_12
CG33558_CG3567_12
CG13001_CG7979_3
CG32555_CG3075_3
CG7212_CG10225_3
CG15110_CG33547_11
CG2177_CG2165_2
CG11212_CG8335_3
CG3731_CG1129_3
CG8445_CG7789_2
CG11763_CG8529_2
CG7184_CG12477_11
CG10222_CG10724_3
CG8431_CG3340_2
CG13552_CG13557_2
CG5838_CG12006_3
CG5254_CG2934_11
CG3862_CG13387_2
CG14044_CG13671_12
CG4221_CG5268_11
CG12151_CG9247_12
CG4237_CG10616_3
CG17050_CG17049_12
CG6106_CG5055_12
CG33473_CG13232_3
CG7629_CG14325_11
CG7846_CG8340_3
CG10631_CG10628_12
CG2934_CG3000_3
CG5486_CG2162_3
CG33131_CG10628_3
CG10523_CG10641_3
CG6315_CG8905_11
CG11958_CG11501_12
CG4261_CG31249_11
CG5886_CG6213_3
CG30023_CG7759_3
CG3812_CG3326_12
CG15923_CG4972_3
CG9601_CG13579_11
CG31038_CG15517_2
CG1091_CG3187_3
CG8520_CG8525_11
CG8032_CG8036_11
CG3631_CG4351_2
CG5923_CG7415_3
CG10645_CG4065_12
CG33988_CG30421_3
CG6783_CG3240_2
CG3902_CG7988_2
CG12758_CG15105_11
CG9705_CG9706_11
CG10128_CG12864_12
CG14446_CG14445_11
CG2677_CG2681_2
CG4947_CG8732_3
CG3061_CG9924_3
CG11652_CG6053_12
CG3479_CG17510_12
CG8067_CG8085_2
CG12372_CG1648_2
CG14688_CG2617_11
CG3025_CG3016_12
CG7772_CG1572_3
CG5988_CG33542_3
CG7409_CG32443_2
CG31304_CG31612_3
CG5180_CG15922_2
CG12954_CG8092_3
CG9117_CG31643_3
CG1475_CG5352_12
CG8182_CG14445_12
CG8239_CG32592_3
CG8546_CG7577_11
CG32683_CG10772_11
CG8079_CG6665_3
CG15897_CG15896_11
CG11414_CG30372_3
CG8683_CG12375_12
CG10682_CG2054_3
CG13994_CG9144_2
CG9218_CG3169_12
CG6115_CG6312_12
CG6054_CG18599_12
CG16940_CG1265_3
CG9297_CG12413_11
CG31660_CG11050_12
CG3967_CG3874_3
CG14598_CG1142_2
CG3068_CG8571_2
CG3658_CG4196_12
CG31360_CG18212_3
CG10936_CG14880_11
CG15785_CG7095_2
CG4398_CG4622_2
CG32711_CG13014_11
CG18473_CG32732_2
CG12016_CG14837_12
CG9795_CG14643_2
CG6171_CG6156_12
CG6318_CG31652_2
CG4082_CG14686_12
CG5274_CG9107_2
CG4572_CG4686_3
CG5252_CG1783_2
CG14195_CG7874_3
CG3106_CG15319_12
CG7047_CG7994_11
CG32131_CG14105_11
CG5037_CG5034_11
CG13475_CG13478_3
CG31961_CG4539_2
CG3563_CG8173_11
CG3688_CG6413_2
CG1818_CG7230_3
CG2095_CG2446_11
CG4768_CG5424_2
CG31743_CG6115_2
CG10318_CG11770_2
CG33640_CG9263_2
CG10166_CG8520_12
CG17190_CG4433_12
CG31715_CG5025_11
CG3420_CG9436_12
CG4045_CG8091_11
CG11055_CG9193_2
CG5813_CG4455_3
CG18635_CG1639_2
CG8609_CG7918_2
CG4307_CG1401_3
CG4182_CG4180_2
CG2702_CG2747_2
CG10747_CG3407_3
CG11286_CG18744_12
CG5072_CG30373_12
CG5064_CG5644_2
CG4345_CG4319_12
CG11101_CG5072_3
CG5780_CG6766_2
CG1249_CG7920_3
CG4390_CG3319_12
CG31991_CG13280_2
CG31550_CG31547_2
CG32904_CG4749_3
CG11679_CG4346_11
CG12367_CG8407_11
CG15504_CG11123_11
CG11258_CG7656_12
CG1968_CG6410_3
CG16787_CG9126_11
CG14869_CG14291_3
CG31817_CG32635_3
CG9433_CG7861_2
CG8173_CG12306_3
CG3983_CG31048_11
CG34037_CG7706_11
CG14741_CG2253_2
CG3792_CG9296_3
CG9065_CG4581_3
CG11188_CG16940_3
CG6986_CG14919_2
CG4560_CG3944_2
CG17572_CG5547_12
CG5068_CG5280_2
CG14521_CG1443_12
CG14999_CG15811_12
CG11886_CG7850_2
CG16721_CG2864_2
CG31317_CG14853_11
CG31411_CG12948_12
CG6905_CG11899_11
CG4646_CG1093_12
CG7924_CG7013_12
CG16976_CG12187_12
CG6562_CG6205_11
CG32850_CG15828_3
CG33304_CG18316_11
CG14670_CG12015_3
CG8443_CG8445_11
CG4080_CG9972_11
CG17294_CG13391_2
CG5206_CG15923_2
CG6725_CG4495_11
CG2144_CG1868_3
CG1059_CG12001_11
CG9626_CG8728_11
CG1796_CG11242_2
CG14792_CG6814_3
CG5226_CG30502_11
CG1770_CG6869_11
CG10888_CG5279_12
CG5508_CG17369_12
CG9882_CG9093_3
CG4908_CG5091_12
CG5067_CG5060_11
CG10393_CG10333_12
CG11073_CG6613_3
CG12873_CG12426_12
CG6444_CG6743_2
CG11966_CG11967_3
CG10632_CG10753_12
CG17158_CG6841_2
CG3803_CG12186_3
CG17762_CG2028_11
CG11586_CG1994_3
CG8359_CG9837_2
CG11611_CG6004_2
CG31694_CG11044_2
CG7104_CG4615_12
CG7084_CG13860_3
CG1821_CG10846_11
CG5310_CG10223_11
CG18178_CG13980_12
CG5483_CG31842_2
CG8929_CG3082_12
CG4659_CG32423_2
CG8155_CG15356_11
CG5288_CG13570_11
CG6151_CG11137_3
CG6213_CG10166_12
CG6982_CG6103_3
CG4554_CG4610_11
CG13981_CG33295_12
CG8380_CG4690_2
CG4096_CG33080_2
CG17600_CG5613_12
CG6143_CG4143_3
CG32590_CG5091_11
CG8053_CG7655_3
CG11295_CG12788_12
CG14408_CG1847_2
CG6214_CG7171_11
CG6547_CG4244_3
CG15784_CG3239_11
CG11310_CG33473_3
CG31156_CG14271_12
CG1449_CG2999_2
CG11258_CG11268_3
CG3572_CG13202_12
CG7908_CG1074_2
CG12232_CG3948_2
CG13867_CG1543_2
CG15515_CG31036_11
CG13090_CG1249_2
CG6265_CG9704_3
CG8768_CG15871_12
CG15678_CG4672_12
CG7083_CG5569_12
CG9887_CG18641_2
CG5458_CG9252_11
CG6310_CG7339_3
CG14967_CG1024_12
CG1133_CG17387_12
CG6652_CG1163_11
CG10327_CG7649_11
CG13787_CG5922_11
CG32699_CG15871_3
CG7872_CG12446_12
CG17985_CG30147_12
CG4122_CG12047_3
CG17917_CG10298_11
CG8070_CG12099_2
CG1311_CG10263_3
CG11661_CG14060_11
CG5880_CG10365_12
CG13814_CG7843_12
CG30338_CG33261_2
CG7367_CG7787_3
CG12529_CG14225_2
CG5384_CG18619_11
CG9148_CG33149_2
CG15760_CG13277_11
CG33120_CG14945_11
CG6401_CG32448_2
CG15912_CG7766_3
CG4785_CG8764_3
CG14299_CG4775_12
CG2069_CG18173_11
CG32354_CG10023_11
CG6672_CG11837_12
CG12267_CG5608_2
CG6819_CG3192_2
CG17269_CG17270_12
CG6724_CG5112_11
CG17982_CG10959_11
CG5923_CG18766_2
CG11895_CG7430_2
CG6413_CG15010_11
CG8236_CG3332_11
CG8770_CG8780_3
CG12214_CG33183_12
CG6191_CG13285_3
CG14318_CG7713_3
CG11990_CG6617_3
CG10967_CG7283_12
CG9712_CG9669_11
CG31149_CG14290_12
CG13626_CG31127_12
CG7196_CG7191_11
CG4702_CG13407_11
CG10460_CG7749_3
CG11110_CG33786_2
CG2943_CG2670_3
CG14871_CG5205_3
CG13845_CG5378_2
CG18508_CG3314_12
CG12598_CG11759_3
CG32158_CG33158_12
CG18003_CG10497_12
CG9240_CG9245_12
CG10861_CG9762_2
CG3740_CG32743_3
CG32206_CG16838_2
CG17209_CG33172_11
CG13788_CG6055_3
CG9523_CG3090_12
CG12917_CG13913_3
CG8947_CG15015_11
CG13027_CG11661_11
CG8057_CG9696_12
CG13720_CG32242_12
CG9325_CG7563_3
CG4428_CG10264_12
CG12021_CG1935_2
CG11294_CG1787_11
CG7756_CG31157_11
CG8075_CG6493_3
CG6719_CG10866_11
CG3203_CG14439_3
CG3907_CG10361_11
CG7789_CG7831_2
CG18265_CG7603_11
CG11101_CG13748_2
CG18004_CG14220_2
CG3352_CG2789_11
CG1637_CG1615_12
CG10590_CG4332_3
CG12985_CG3346_11
CG6933_CG4840_11
CG9128_CG9133_11
CG8182_CG10522_12
CG6512_CG7691_2
CG7516_CG2225_12
CG7066_CG11611_3
CG7637_CG12341_12
CG5059_CG5047_12
CG32146_CG10581_3
CG33548_CG13363_12
CG6265_CG5811_11
CG7798_CG13908_2
CG7752_CG11310_2
CG4521_CG4610_2
CG16928_CG8651_12
CG17002_CG30159_11
CG13466_CG1412_2
CG13966_CG12367_11
CG6920_CG3240_3
CG18004_CG9900_3
CG6850_CG18012_3
CG16755_CG9356_2
CG11835_CG18156_12
CG10585_CG10289_12
CG17083_CG4434_12
CG33135_CG12214_12
CG4963_CG14621_2
CG10039_CG11767_2
CG3413_CG33466_3
CG10019_CG31959_11
CG4123_CG32147_2
CG17065_CG1504_11
CG9836_CG32531_2
CG9996_CG4412_12
CG32076_CG6210_2
CG11450_CG7156_3
CG32039_CG12093_11
CG12042_CG11242_3
CG13653_CG13654_11
CG6224_CG9311_3
CG10211_CG3975_2
CG13298_CG10236_12
CG8441_CG13344_3
CG11844_CG11847_3
CG9196_CG8428_2
CG7826_CG7163_12
CG1507_CG5824_2
CG17259_CG3883_12
CG5189_CG4947_3
CG8383_CG6236_11
CG3683_CG5417_12
CG14513_CG14814_12
CG5586_CG5515_3
CG33113_CG7254_11
CG32701_CG8946_2
CG5562_CG30170_2
CG15863_CG12323_3
CG31158_CG1518_2
CG3058_CG15431_2
CG8710_CG2160_3
CG32237_CG13705_3
CG2962_CG15308_12
CG3722_CG10540_3
CG7915_CG7919_11
CG5850_CG3173_3
CG6424_CG32068_2
CG16790_CG5336_12
CG8449_CG15888_12
CG4523_CG7838_2
CG9175_CG9140_3
CG1530_CG11076_3
CG1721_CG17645_11
CG15092_CG11086_12
CG3162_CG9998_12
CG8605_CG15736_3
CG11084_CG11086_2
CG11295_CG4648_2
CG6990_CG3923_3
CG5929_CG12879_11
CG14853_CG7904_2
CG5384_CG5465_3
CG4039_CG1967_3
CG17077_CG6763_2
CG9925_CG3041_3
CG30429_CG1569_12
CG7583_CG12360_2
CG5519_CG13930_3
CG17666_CG32134_11
CG1444_CG1514_11
CG6551_CG2889_3
CG6638_CG6416_11
CG16807_CG32103_11
CG18767_CG4452_2
CG10042_CG15535_2
CG16782_CG17867_3
CG6217_CG9766_3
CG7937_CG7956_11
CG9591_CG6213_12
CG4909_CG6488_11
CG3238_CG15119_3
CG6674_CG1212_12
CG15395_CG9880_11
CG6713_CG18374_12
CG6418_CG15429_2
CG8433_CG3806_3
CG10225_CG8264_3
CG2670_CG12190_11
CG8108_CG5021_12
CG6388_CG5442_2
CG9541_CG16826_11
CG8654_CG13872_3
CG14242_CG14248_2
CG4214_CG5855_2
CG7716_CG3821_3
CG3066_CG11286_2
CG31251_CG15387_3
CG1411_CG2926_2
CG8998_CG12118_3
CG33472_CG7776_11
CG4972_CG5676_2
CG32187_CG5582_12
CG4390_CG10888_12
CG8828_CG15085_2
CG31369_CG12008_2
CG8651_CG10915_2
CG8912_CG4192_3
CG7207_CG15649_11
CG10979_CG6588_12
CG3107_CG15707_3
CG31666_CG17158_11
CG14340_CG4710_2
CG6253_CG11357_11
CG5546_CG7430_3
CG3980_CG33120_12
CG10582_CG12077_3
CG10952_CG2865_11
CG10382_CG6796_11
CG7075_CG2614_3
CG6798_CG33139_12
CG33545_CG4665_3
CG4634_CG14367_2
CG12127_CG9060_12
CG5384_CG4968_2
CG9293_CG15269_2
CG14562_CG16903_12
CG12104_CG13926_12
CG11888_CG7125_2
CG30116_CG5226_3
CG31200_CG10692_2
CG10639_CG31721_3
CG14926_CG6488_12
CG6341_CG8806_3
CG11369_CG12153_11
CG17257_CG7382_3
CG7202_CG14101_2
CG14806_CG15655_2
CG15157_CG31802_12
CG3407_CG7830_2
CG4195_CG4109_3
CG9264_CG33508_2
CG13927_CG7659_12
CG11377_CG2257_11
CG8742_CG30340_11
CG5895_CG12284_12
CG4261_CG3281_11
CG4428_CG10527_12
CG1241_CG17947_3
CG2021_CG13178_3
CG4203_CG15270_2
CG14791_CG33175_3
CG3652_CG3054_3
CG32052_CG16880_3
CG5599_CG11144_12
CG8801_CG12131_3
CG9227_CG14651_2
CG14854_CG7987_12
CG3717_CG1467_11
CG9648_CG6773_12
CG7146_CG15161_11
CG6949_CG1088_2
CG13886_CG13901_2
CG6128_CG11711_12
CG11312_CG31645_2
CG11105_CG6792_12
CG32202_CG13379_12
CG6329_CG5589_2
CG31723_CG14071_12
CG4354_CG5738_3
CG13207_CG7741_11
CG5022_CG13141_2
CG7003_CG7957_3
CG7610_CG30185_3
CG11063_CG32626_12
CG8910_CG5222_11
CG18431_CG4844_11
CG7103_CG8590_12
CG17592_CG11009_12
CG6531_CG15221_2
CG1934_CG14973_12
CG3136_CG3026_2
CG32628_CG9941_2
CG12626_CG15204_12
CG12343_CG8905_12
CG7497_CG5886_3
CG1572_CG11284_3
CG9054_CG14750_3
CG7987_CG33958_11
CG9140_CG13994_3
CG7577_CG15020_12
CG10494_CG10079_3
CG6144_CG4584_3
CG10121_CG4483_11
CG7753_CG1389_3
CG6531_CG2004_12
CG4825_CG4858_3
CG10585_CG4684_3
CG2241_CG13648_12
CG4118_CG8642_11
CG10337_CG13111_12
CG4547_CG32743_11
CG34031_CG11284_12
CG5733_CG31842_12
CG11763_CG8331_3
CG11448_CG9617_3
CG13159_CG2980_11
CG4742_CG8544_3
CG15729_CG1848_12
CG3328_CG4326_2
CG31714_CG13133_12
CG4445_CG12832_12
CG9677_CG13432_2
CG17237_CG4267_12
CG31729_CG15639_2
CG9792_CG8298_11
CG1529_CG1740_3
CG10189_CG10084_3
CG8507_CG9876_2
CG11069_CG13643_2
CG5377_CG5510_11
CG10308_CG4665_12
CG8288_CG3704_2
CG3054_CG17325_12
CG8538_CG8766_11
CG12141_CG7857_11
CG4274_CG7134_3
CG11449_CG2174_3
CG7218_CG2261_12
CG4341_CG7075_11
CG31989_CG8173_12
CG5671_CG7818_2
CG33336_CG5874_3
CG6196_CG14650_12
CG15860_CG7840_12
CG5862_CG10007_11
CG10275_CG10211_3
CG33304_CG12875_3
CG3469_CG7586_2
CG6302_CG6652_3
CG1963_CG8129_2
CG3893_CG6843_3
CG1064_CG6782_2
CG10228_CG17453_3
CG1169_CG15189_11
CG2924_CG2918_12
CG10000_CG3291_3
CG16747_CG8862_3
CG32544_CG2155_3
CG13082_CG10149_3
CG3283_CG15237_2
CG5688_CG11799_3
CG3407_CG30481_11
CG7949_CG10805_3
CG9126_CG2807_11
CG7206_CG11326_12
CG8615_CG16973_3
CG15376_CG6379_2
CG14996_CG14998_12
CG33556_CG13478_2
CG15874_CG3483_3
CG9924_CG3041_12
CG2155_CG32516_3
CG2054_CG2790_11
CG9745_CG9746_12
CG17723_CG7582_2
CG7018_CG12755_2
CG2943_CG4237_12
CG13386_CG31898_11
CG3488_CG7742_11
CG7103_CG1772_2
CG9533_CG6531_11
CG14543_CG8464_12
CG6422_CG11790_2
CG8397_CG4013_2
CG15628_CG18317_3
CG31746_CG15157_12
CG1030_CG32741_11
CG6756_CG4552_3
CG9926_CG3028_3
CG4068_CG11593_12
CG12186_CG32297_3
CG33488_CG8866_11
CG3319_CG4528_3
CG13364_CG3021_3
CG7785_CG4451_2
CG33096_CG11791_2
CG9131_CG12393_3
CG9256_CG1099_2
CG15922_CG5191_3
CG30070_CG13939_2
CG7438_CG8321_3
CG13313_CG4871_2
CG31021_CG1471_3
CG7962_CG5125_11
CG14221_CG15601_11
CG8497_CG8509_11
CG15506_CG1963_11
CG14419_CG3526_3
CG14902_CG14900_11
CG16786_CG33519_12
CG2956_CG5823_2
CG33193_CG17272_3
CG7441_CG12755_3
CG7832_CG7600_12
CG13167_CG13872_11
CG5316_CG31221_11
CG12189_CG6964_12
CG4602_CG4600_11
CG5217_CG14280_3
CG3022_CG13948_11
CG1161_CG12000_2
CG4913_CG8379_12
CG3441_CG11208_12
CG6406_CG14321_2
CG4080_CG7269_11
CG11375_CG6414_12
CG11411_CG9623_11
CG8300_CG9650_11
CG6589_CG9528_11
CG3810_CG3480_3
CG13871_CG15112_11
CG13778_CG11606_3
CG1591_CG8910_11
CG7564_CG6845_12
CG5193_CG9098_2
CG4426_CG4779_12
CG12165_CG5625_2
CG31111_CG11819_3
CG7138_CG7134_2
CG1688_CG1698_3
CG8069_CG30157_11
CG8680_CG4087_12
CG6227_CG9164_2
CG5902_CG13604_2
CG12763_CG10794_11
CG5924_CG7558_11
CG32016_CG12432_12
CG3766_CG1594_12
CG5829_CG5832_11
CG11892_CG18765_2
CG32344_CG32343_12
CG30340_CG15918_3
CG4913_CG14865_3
CG13608_CG6193_3
CG3630_CG3621_11
CG7437_CG1666_11
CG33122_CG8853_3
CG13626_CG31937_11
CG2614_CG8118_2
CG13315_CG8589_2
CG12809_CG5619_12
CG14425_CG18350_12
CG8549_CG10631_12
CG6800_CG10188_11
CG8282_CG14309_2
CG15203_CG18085_2
CG7623_CG5452_3
CG2227_CG4721_12
CG1514_CG32676_2
CG1744_CG18729_12
CG4287_CG5516_3
CG6463_CG32067_2
CG8611_CG15274_12
CG2087_CG1424_3
CG13076_CG8581_2
CG4074_CG5543_3
CG4482_CG3183_12
CG3165_CG9643_2
CG5198_CG4420_3
CG3665_CG15571_12
CG7281_CG10155_3
CG11337_CG8852_11
CG1789_CG6338_2
CG11822_CG12081_3
CG4951_CG5527_3
CG13048_CG7843_3
CG18124_CG8674_2
CG12372_CG9401_11
CG9674_CG9710_3
CG31369_CG13779_3
CG5300_CG9138_3
CG3017_CG3029_11
CG5516_CG4266_12
CG31319_CG7713_12
CG3028_CG15514_12
CG9630_CG10574_12
CG32649_CG1668_2
CG14071_CG14070_2
CG4166_CG6897_3
CG1017_CG6493_2
CG8483_CG7171_11
CG32711_CG18009_3
CG3193_CG3078_12
CG13449_CG33209_12
CG8394_CG14480_3
CG14687_CG31289_12
CG6720_CG6185_2
CG1669_CG30502_12
CG32859_CG11379_3
CG5676_CG5102_12
CG1615_CG1582_12
CG13779_CG10222_2
CG17584_CG13106_11
CG13045_CG4962_12
CG12402_CG14360_3
CG8849_CG30069_12
CG1263_CG16973_12
CG32447_CG4758_12
CG30011_CG14748_2
CG10419_CG5032_3
CG2116_CG7834_2
CG5052_CG3766_2
CG5337_CG5198_3
CG5222_CG6258_11
CG12099_CG7143_11
CG18042_CG17265_11
CG7808_CG3954_12
CG10191_CG32120_12
CG17947_CG8383_2
CG33291_CG14577_12
CG7728_CG6652_11
CG8205_CG8207_12
CG1806_CG4937_2
CG8542_CG12001_3
CG7889_CG7992_2
CG33197_CG2069_12
CG2855_CG3139_2
CG4789_CG9125_2
CG6136_CG6051_12
CG9195_CG1430_12
CG8598_CG8597_3
CG15189_CG9285_2
CG4007_CG5654_11
CG7920_CG7921_12
CG15673_CG18870_12
CG3724_CG14655_2
CG8484_CG11753_3
CG12390_CG18336_12
CG30194_CG9893_2
CG7966_CG11396_2
CG13921_CG2054_2
CG15442_CG10840_3
CG13106_CG12194_2
CG32365_CG8277_11
CG5189_CG5519_2
CG4722_CG8237_11
CG32937_CG5729_2
CG10664_CG3647_2
CG31120_CG11168_3
CG13321_CG8889_11
CG13636_CG7006_2
CG14764_CG11295_3
CG14950_CG15015_2
CG14655_CG17735_11
CG12384_CG6543_11
CG31678_CG2615_3
CG6803_CG7146_12
CG9669_CG9715_3
CG9356_CG14249_2
CG30296_CG7185_2
CG7110_CG30181_12
CG8195_CG3894_11
CG31997_CG2168_12
CG4046_CG11312_11
CG9375_CG8161_3
CG8048_CG2051_2
CG3529_CG7841_11
CG10071_CG2275_3
CG3792_CG3782_3
CG7516_CG9045_3
CG5288_CG1486_12
CG3929_CG17717_11
CG18455_CG12769_2
CG11999_CG33169_12
CG14327_CG5480_11
CG2507_CG10055_2
CG3947_CG12202_3
CG12840_CG9027_12
CG7791_CG12792_11
CG5183_CG5193_11
CG10657_CG10681_3
CG10917_CG15085_11
CG5895_CG8291_2
CG1637_CG8853_2
CG5446_CG4293_12
CG1132_CG8890_2
CG6675_CG15219_11
CG1673_CG16912_3
CG1839_CG9242_3
CG14064_CG13690_2
CG2171_CG11258_2
CG10309_CG1520_3
CG14489_CG17249_12
CG14285_CG3149_3
CG32937_CG11920_2
CG2145_CG3335_2
CG11552_CG14325_12
CG10431_CG4282_11
CG18332_CG5290_3
CG17100_CG6325_2
CG3502_CG2111_11
CG7334_CG14133_2
CG6884_CG10043_3
CG16973_CG12008_3
CG17838_CG17269_2
CG1887_CG13925_3
CG12340_CG12935_3
CG8510_CG8511_11
CG12119_CG12120_12
CG8811_CG12372_3
CG9313_CG15651_2
CG4972_CG5363_3
CG16790_CG11975_2
CG7429_CG6833_3
CG1600_CG18112_3
CG14869_CG14870_3
CG3016_CG5354_2
CG2875_CG5076_12
CG9650_CG6121_3
CG2675_CG2677_3
CG10234_CG7849_3
CG14438_CG13760_3
CG7292_CG31156_3
CG11637_CG3902_2
CG5629_CG3169_2
CG7988_CG10825_2
CG12501_CG13733_2
CG6015_CG5695_3
CG11642_CG5485_12
CG1308_CG15005_2
CG6629_CG4706_3
CG5645_CG12131_11
CG8846_CG2699_2
CG6499_CG4285_3
CG33248_CG32697_3
CG18190_CG12763_3
CG16953_CG4173_12
CG4049_CG6005_11
CG16910_CG2925_3
CG14401_CG6583_2
CG12874_CG5572_12
CG6504_CG31764_2
CG30172_CG3924_12
CG3319_CG14741_2
CG8979_CG1667_3
CG13424_CG33472_11
CG33635_CG11488_3
CG8418_CG7138_12
CG4975_CG4406_2
CG4943_CG10936_2
CG3870_CG7857_3
CG1440_CG12123_2
CG6213_CG7360_3
CG31120_CG31712_11
CG6391_CG6539_11
CG6773_CG5639_3
CG33130_CG7486_3
CG10326_CG30100_2
CG8343_CG11211_2
CG8649_CG14567_11
CG17291_CG31690_12
CG14073_CG4785_2
CG1756_CG1749_11
CG6249_CG32498_11
CG2111_CG17190_2
CG5458_CG3779_12
CG11191_CG14762_12
CG7445_CG3689_3
CG6870_CG14414_3
CG1966_CG11575_11
CG16868_CG7762_2
CG4665_CG15860_11
CG18764_CG13016_3
CG13410_CG6028_11
CG5482_CG5721_2
CG6072_CG1513_3
CG30338_CG30340_2
CG12581_CG7152_11
CG2995_CG11837_3
CG8615_CG32663_11
CG9936_CG8612_3
CG13014_CG14814_3
CG8971_CG12393_3
CG17549_CG17544_12
CG10866_CG14982_3
CG1689_CG1594_3
CG4984_CG4989_11
CG5021_CG15552_3
CG10360_CG10619_2
CG12110_CG9403_11
CG7995_CG2069_3
CG7200_CG12015_3
CG9907_CG5022_3
CG8420_CG16733_12
CG3068_CG12213_3
CG12018_CG8667_2
CG10908_CG33673_12
CG6025_CG5949_2
CG1501_CG13018_2
CG7036_CG1216_3
CG6121_CG18646_2
CG1519_CG5333_3
CG4046_CG9353_12
CG3457_CG3456_11
CG17046_CG3703_3
CG12034_CG30149_3
CG1692_CG10996_2
CG32770_CG6927_11
CG14936_CG5776_12
CG1315_CG7013_11
CG14900_CG11769_3
CG17645_CG3942_3
CG13966_CG13968_3
CG2706_CG9917_3
CG13251_CG13253_2
CG7845_CG3198_3
CG6896_CG10939_2
CG17579_CG17580_11
CG4061_CG4045_2
CG8905_CG12016_12
CG9378_CG16790_11
CG15191_CG1763_3
CG8909_CG9056_2
CG13358_CG8568_3
CG6424_CG13742_11
CG5134_CG12488_12
CG6803_CG10035_2
CG4935_CG7664_2
CG6131_CG4468_12
CG12316_CG6988_12
CG6144_CG5121_11
CG6958_CG2926_2
CG32763_CG18815_2
CG31223_CG10228_3
CG6011_CG6013_3
CG1017_CG8631_3
CG32380_CG18136_11
CG18013_CG14688_11
CG2211_CG9165_3
CG3773_CG10506_3
CG10520_CG5515_3
CG15317_CG32702_12
CG14997_CG1258_11
CG5937_CG32779_11
CG4337_CG6889_3
CG11098_CG31636_2
CG32486_CG12134_2
CG8933_CG14622_3
CG11455_CG3436_11
CG15283_CG11376_11
CG16865_CG13293_3
CG3016_CG1785_3
CG1896_CG2210_2
CG9277_CG7626_12
CG9063_CG17386_12
CG31063_CG5429_2
CG2615_CG1298_2
CG2975_CG31908_12
CG12404_CG31137_12
CG5273_CG4293_3
CG13387_CG5037_2
CG11596_CG1943_11
CG12534_CG13083_11
CG6382_CG10026_11
CG13539_CG17510_11
CG8241_CG2851_12
CG10585_CG6764_2
CG17736_CG17732_11
CG33970_CG14239_2
CG7920_CG9809_12
CG2114_CG8414_2
CG14939_CG8787_3
CG33151_CG33506_2
CG3738_CG10262_12
CG32540_CG7058_3
CG14305_CG14303_11
CG8675_CG1115_2
CG14427_CG14426_11
CG11418_CG12773_12
CG14341_CG8325_11
CG32180_CG13830_2
CG6860_CG6521_3
CG18767_CG7528_12
CG12134_CG9236_11
CG17364_CG18649_11
CG5280_CG32220_11
CG8605_CG8602_2
CG14156_CG14157_3
CG10541_CG10542_2
CG15218_CG3727_11
CG30324_CG3767_3
CG32547_CG1531_12
CG17257_CG17259_2
CG6501_CG7766_11
CG5841_CG13076_3
CG6335_CG14220_2
CG5491_CG1639_2
CG1927_CG15871_12
CG17278_CG14872_2
CG8905_CG8844_3
CG14210_CG3564_3
CG3907_CG3090_3
CG31917_CG33995_11
CG8228_CG11305_11
CG8363_CG8287_2
CG5915_CG33108_11
CG11310_CG10575_11
CG6154_CG33970_11
CG5969_CG1665_11
CG5748_CG2173_2
CG17608_CG11628_2
CG1599_CG8290_3
CG32109_CG10753_2
CG5317_CG3004_2
CG14358_CG9380_11
CG15522_CG15520_3
CG9053_CG2222_3
CG8431_CG8433_2
CG10326_CG10324_2
CG2674_CG5836_12
CG8111_CG4974_3
CG31256_CG18144_3
CG8222_CG5130_12
CG15708_CG12942_12
CG8092_CG14748_12
CG8383_CG8327_2
CG11213_CG9446_11
CG8079_CG33466_11
CG3040_CG14228_2
CG9577_CG9581_2
CG13106_CG32052_2
CG6443_CG4141_2
CG6760_CG3419_11
CG2277_CG14998_11
CG13721_CG10719_12
CG1623_CG1663_3
CG14048_CG7664_2
CG10019_CG33722_2
CG15085_CG15086_12
CG12251_CG8271_11
CG18362_CG18144_12
CG11909_CG10772_12
CG17352_CG8372_3
CG15598_CG1169_2
CG31170_CG13645_3
CG2956_CG10257_3
CG5248_CG10296_2
CG18780_CG12713_12
CG8972_CG4390_2
CG2254_CG2256_12
CG2845_CG14048_2
CG4272_CG15390_11
CG7985_CG14314_11
CG7006_CG3351_3
CG2225_CG6287_12
CG14688_CG7260_11
CG10988_CG18780_3
CG1091_CG6695_2
CG10265_CG7449_3
CG3800_CG9849_3
CG10576_CG7603_2
CG13942_CG8765_11
CG14254_CG31077_11
CG8068_CG11784_11
CG6064_CG32182_3
CG12191_CG10698_11
CG1689_CG2467_12
CG11199_CG12765_3
CG7670_CG9804_11
CG12905_CG12908_3
CG7380_CG6866_12
CG5366_CG6043_2
CG18155_CG15711_11
CG6249_CG2709_2
CG3016_CG3929_3
CG9815_CG5357_3
CG4356_CG1416_3
CG5032_CG14485_11
CG14939_CG14940_12
CG10541_CG2101_11
CG13688_CG10341_11
CG11738_CG6816_2
CG4585_CG5569_3
CG13018_CG13016_3
CG13424_CG7405_2
CG8412_CG9603_2
CG15605_CG15918_3
CG5212_CG9638_2
CG15669_CG10079_11
CG4199_CG4061_3
CG8301_CG4206_11
CG12659_CG2171_3
CG4114_CG4995_11
CG12127_CG15793_3
CG6907_CG14904_2
CG9238_CG4719_12
CG13196_CG6568_11
CG9706_CG4030_11
CG13018_CG8257_3
CG14577_CG13248_12
CG4952_CG15152_12
CG8771_CG13148_3
CG3753_CG11447_3
CG18104_CG9031_12
CG9749_CG3172_3
CG4424_CG8309_2
CG11654_CG1938_3
CG32687_CG6121_3
CG32677_CG32676_2
CG3981_CG18102_11
CG7656_CG16928_2
CG33507_CG9375_11
CG1900_CG2577_3
CG33249_CG33248_12
CG13200_CG9027_12
CG7837_CG5915_12
CG13124_CG14305_3
CG18619_CG14513_12
CG33507_CG33129_12
CG14830_CG9854_3
CG16889_CG18432_3
CG4449_CG7896_11
CG11628_CG4535_11
CG2093_CG4180_3
CG11980_CG11981_2
CG8507_CG5467_2
CG15747_CG8431_3
CG7951_CG9576_11
CG9723_CG18572_3
CG13230_CG7734_11
CG1246_CG12186_2
CG4204_CG31635_3
CG7384_CG9256_3
CG6845_CG6818_3
CG33677_CG5183_12
CG10904_CG4163_2
CG12948_CG5417_3
CG5462_CG8417_12
CG31258_CG4759_11
CG6128_CG7512_11
CG18345_CG2165_2
CG10079_CG14964_2
CG17565_CG11525_11
CG11738_CG1467_2
CG9033_CG13200_12
CG8312_CG3068_3
CG3508_CG7825_2
CG15009_CG1258_12
CG15786_CG3323_2
CG15180_CG17141_3
CG4937_CG9086_2
CG1864_CG9317_2
CG7250_CG12355_2
CG31957_CG8987_12
CG1963_CG10219_2
CG12304_CG7407_3
CG7083_CG7108_11
CG5973_CG5958_2
CG5408_CG5034_12
CG6191_CG4016_11
CG7864_CG6542_2
CG14039_CG31651_11
CG3058_CG33094_2
CG8637_CG32221_3
CG10973_CG3284_3
CG9025_CG11136_2
CG2715_CG18004_2
CG2675_CG9126_11
CG2277_CG12938_12
CG6128_CG17337_2
CG4084_CG12788_2
CG33517_CG2157_3
CG9716_CG9738_12
CG11141_CG11900_2
CG11380_CG1954_3
CG10050_CG3469_11
CG4005_CG3695_3
CG3421_CG18144_11
CG6932_CG1451_3
CG32352_CG31717_3
CG2862_CG14887_2
CG17187_CG12321_3
CG15549_CG7530_12
CG6027_CG7937_3
CG14410_CG14407_2
CG11875_CG7637_3
CG2794_CG14779_2
CG3124_CG9868_12
CG7154_CG17158_3
CG1629_CG1587_3
CG3262_CG3278_3
CG12008_CG14961_2
CG13671_CG8600_12
CG15085_CG18604_3
CG3104_CG8060_11
CG8444_CG10234_12
CG6019_CG10120_12
CG7215_CG9954_2
CG8196_CG8193_12
CG11132_CG11136_3
CG5594_CG13868_3
CG12251_CG4627_3
CG10619_CG18397_12
CG10808_CG13579_11
CG11094_CG2791_12
CG18243_CG17149_3
CG8454_CG8861_2
CG9741_CG1079_12
CG10231_CG15160_3
CG12135_CG16786_3
CG9203_CG6340_3
CG7837_CG7788_3
CG10679_CG10637_12
CG8929_CG15434_2
CG4858_CG4456_12
CG10327_CG8830_12
CG9680_CG10635_11
CG1249_CG18048_3
CG14043_CG6253_2
CG4347_CG2525_11
CG4878_CG10155_3
CG3160_CG5590_12
CG5114_CG10365_3
CG1826_CG5742_11
CG5549_CG12752_3
CG11905_CG13022_12
CG5489_CG1945_2
CG3011_CG9853_2
CG8735_CG8322_2
CG11095_CG10997_2
CG34031_CG10268_2
CG6857_CG6606_2
CG9492_CG14868_3
CG7533_CG7512_11
CG3416_CG3831_3
CG1750_CG8210_11
CG5336_CG15096_12
CG33481_CG1674_12
CG10947_CG10949_12
CG17149_CG3169_11
CG11337_CG6020_3
CG14919_CG4584_11
CG4532_CG18508_12
CG6904_CG7337_2
CG7405_CG5055_11
CG31543_CG32464_2
CG14964_CG12734_3
CG3848_CG7166_2
CG15111_CG15112_11
CG5919_CG3944_11
CG14903_CG10047_11
CG18780_CG14979_12
CG31732_CG11861_12
CG9175_CG31641_2
CG7808_CG7816_2
CG18048_CG10296_11
CG15908_CG17252_3
CG2709_CG15924_3
CG14270_CG10803_3
CG12085_CG5862_3
CG13348_CG13688_2
CG9160_CG32113_3
CG3320_CG6056_12
CG33217_CG6022_12
CG13097_CG13094_11
CG4844_CG6520_11
CG1815_CG1856_11
CG3805_CG3593_2
CG5847_CG1120_2
CG5360_CG4057_11
CG12123_CG11202_12
CG9231_CG14100_3
CG32018_CG11064_3
CG15916_CG18102_11
CG4931_CG14722_2
CG6056_CG1319_12
CG6723_CG6728_12
CG5380_CG17141_3
CG6055_CG15819_2
CG3152_CG12325_11
CG9393_CG8208_3
CG8603_CG8613_11
CG14805_CG7671_2
CG12703_CG1640_3
CG12240_CG13570_3
CG13318_CG11768_11
CG3121_CG32626_12
CG8553_CG14230_2
CG12120_CG15370_3
CG15141_CG18214_12
CG8128_CG12000_2
CG8432_CG11228_2
CG6420_CG7415_2
CG4866_CG17888_11
CG3327_CG3304_12
CG8591_CG7619_3
CG31740_CG5168_12
CG10570_CG17325_3
CG9018_CG8009_2
CG1587_CG2207_11
CG2478_CG2614_3
CG6707_CG8104_3
CG17687_CG14112_3
CG34045_CG12265_12
CG14925_CG6488_12
CG10009_CG6951_3
CG6420_CG7718_3
CG2054_CG8001_3
CG5705_CG11576_2
CG3926_CG8557_3
CG7260_CG10523_2
CG7183_CG1495_11
CG15538_CG2023_12
CG1263_CG32046_12
CG31714_CG13398_2
CG17249_CG8001_2
CG14618_CG12576_2
CG4797_CG32138_11
CG30048_CG3160_12
CG30186_CG30330_12
CG16789_CG7385_2
CG3820_CG33464_2
CG7466_CG12314_12
CG7354_CG33547_3
CG1210_CG17131_11
CG6511_CG10145_11
CG3552_CG15247_3
CG8613_CG17127_12
CG16995_CG12904_2
CG15097_CG12812_3
CG14300_CG7710_3
CG18572_CG6106_11
CG4342_CG5077_2
CG7011_CG6890_3
CG11987_CG11988_12
CG8108_CG10681_12
CG6897_CG7395_12
CG6831_CG13298_12
CG6433_CG5336_2
CG4247_CG7852_12
CG32790_CG32778_11
CG31108_CG17002_11
CG13949_CG3943_2
CG9623_CG1847_3
CG6577_CG10580_12
CG30492_CG17985_2
CG10681_CG2917_11
CG4963_CG34018_12
CG32243_CG3634_2
CG8676_CG31626_12
CG32242_CG32244_12
CG12534_CG34001_2
CG4780_CG10635_2
CG10695_CG14977_11
CG1749_CG32136_12
CG13393_CG8057_11
CG10186_CG10132_3
CG13939_CG8422_3
CG5417_CG34008_2
CG4867_CG10596_2
CG5374_CG5377_2
CG6298_CG6292_2
CG32029_CG32082_12
CG4078_CG15772_11
CG18271_CG3313_3
CG31412_CG9779_2
CG9858_CG9754_2
CG32393_CG10107_12
CG11199_CG1021_11
CG33111_CG10192_12
CG6876_CG5047_3
CG4400_CG6211_12
CG1762_CG33090_3
CG8705_CG12836_3
CG10466_CG10528_2
CG9035_CG5880_12
CG15617_CG8566_12
CG33181_CG32663_12
CG7956_CG8464_3
CG18616_CG5482_12
CG30419_CG15435_2
CG12342_CG12499_12
CG12936_CG12341_2
CG5920_CG13124_12
CG31072_CG7762_12
CG8717_CG13956_3
CG14183_CG9850_3
CG31714_CG13134_12
CG5725_CG6671_11
CG12986_CG1796_12
CG7446_CG7830_2
CG1969_CG8394_2
CG9198_CG15797_12
CG8828_CG13208_12
CG15537_CG8483_2
CG13594_CG31632_2
CG4872_CG32717_3
CG12396_CG3367_12
CG7961_CG5660_3
CG15016_CG33514_11
CG12110_CG9397_11
CG2448_CG18268_11
CG6949_CG5248_2
CG15897_CG13969_3
CG12425_CG2017_3
CG4975_CG12933_11
CG10026_CG5973_12
CG9361_CG18802_3
CG34029_CG9304_3
CG7314_CG31240_12
CG3004_CG32635_3
CG14950_CG9012_2
CG12770_CG17386_11
CG3259_CG12207_2
CG18048_CG4565_3
CG30147_CG3615_11
CG10032_CG10038_2
CG10147_CG8270_3
CG8564_CG4071_3
CG5776_CG7231_11
CG12127_CG15240_3
CG31120_CG17100_2
CG10283_CG7487_11
CG18268_CG2993_11
CG3305_CG4675_3
CG10080_CG15674_11
CG3815_CG13423_12
CG17838_CG31149_3
CG2072_CG4905_2
CG6631_CG5789_2
CG7564_CG2086_3
CG10535_CG3307_12
CG16908_CG31224_2
CG14290_CG12072_12
CG2013_CG14662_12
CG33968_CG5174_2
CG3704_CG3026_3
CG3173_CG33094_2
CG9655_CG30165_3
CG15871_CG11674_12
CG14937_CG7231_2
CG9091_CG9095_12
CG31619_CG15400_2
CG31786_CG31917_2
CG5406_CG14326_3
CG9620_CG9617_12
CG18265_CG13672_3
CG11210_CG5063_3
CG5683_CG5069_2
CG6783_CG12390_12
CG3140_CG3060_11
CG17265_CG12314_12
CG3121_CG3907_2
CG10633_CG4814_3
CG18250_CG1358_2
CG18572_CG1632_12
CG7486_CG14234_11
CG8591_CG7564_12
CG31279_CG17565_11
CG3869_CG3861_12
CG11375_CG11790_3
CG4087_CG10042_3
CG12118_CG2194_12
CG6416_CG6424_2
CG2144_CG5576_3
CG11055_CG12352_2
CG8135_CG3862_3
CG3318_CG12240_11
CG12773_CG2982_3
CG4989_CG30271_3
CG1885_CG7744_12
CG6358_CG4934_3
CG17331_CG17904_3
CG10523_CG5406_12
CG11329_CG5495_3
CG8814_CG3083_2
CG18740_CG13175_3
CG13830_CG14367_2
CG16753_CG30394_11
CG8676_CG4033_2
CG1322_CG11396_2
CG31917_CG6620_11
CG10465_CG10417_12
CG2843_CG11190_12
CG5434_CG2162_2
CG17161_CG31812_11
CG12352_CG4672_3
CG11327_CG9138_2
CG8189_CG6749_2
CG6030_CG6040_11
CG14086_CG10674_2
CG3436_CG33635_2
CG10506_CG13902_3
CG13287_CG5537_3
CG8531_CG8536_11
CG6276_CG4913_3
CG10228_CG8332_11
CG4050_CG1728_2
CG8784_CG31065_11
CG13345_CG4897_3
CG14671_CG13746_3
CG13163_CG10145_11
CG10898_CG1401_11
CG11236_CG1333_12
CG8173_CG6211_12
CG31390_CG6632_3
CG17601_CG7872_11
CG31369_CG11742_3
CG4651_CG7479_3
CG17361_CG32446_11
CG18734_CG9992_2
CG10035_CG14900_12
CG17166_CG12165_11
CG6022_CG13643_12
CG7744_CG3249_3
CG14014_CG18269_3
CG11175_CG30149_12
CG12131_CG5580_11
CG30440_CG3140_2
CG5853_CG7393_3
CG7282_CG4572_11
CG30173_CG3253_12
CG11390_CG13567_11
CG5694_CG5686_12
CG3732_CG6362_2
CG15835_CG12964_11
CG2999_CG1836_3
CG15552_CG11317_2
CG11041_CG16894_2
CG6191_CG6431_2
CG1659_CG10260_2
CG17521_CG33217_11
CG30340_CG1794_12
CG11604_CG11555_3
CG32816_CG3777_3
CG12576_CG5466_2
CG6905_CG1233_3
CG8566_CG9895_2
CG9209_CG14622_3
CG7229_CG7230_11
CG4933_CG4893_2
CG5688_CG14561_11
CG11968_CG1815_2
CG31064_CG8544_12
CG17337_CG8390_11
CG2261_CG11563_3
CG9984_CG5081_11
CG14992_CG8607_2
CG6897_CG33250_3
CG1528_CG11518_2
CG33722_CG2118_3
CG17757_CG13014_3
CG6944_CG17544_2
CG4659_CG32297_2
CG5250_CG3773_3
CG8784_CG1471_2
CG5472_CG32579_11
CG9264_CG4482_12
CG15122_CG15904_2
CG7532_CG7516_12
CG8788_CG8055_2
CG10710_CG12499_2
CG32649_CG4407_12
CG3980_CG8336_2
CG4109_CG13315_12
CG32109_CG5433_11
CG6567_CG3962_3
CG10333_CG1163_2
CG12377_CG6914_11
CG7125_CG5394_3
CG12772_CG32132_12
CG6222_CG6343_3
CG30373_CG32578_2
CG10652_CG9212_2
CG11010_CG18332_11
CG17187_CG8199_3
CG11101_CG4645_3
CG6684_CG32418_2
CG9347_CG9487_2
CG9153_CG9184_2
CG31544_CG10032_12
CG6205_CG7610_11
CG7590_CG6175_2
CG3422_CG3525_11
CG8211_CG4542_11
CG1783_CG17180_12
CG5830_CG8325_11
CG17267_CG31200_12
CG7728_CG11194_3
CG2244_CG3690_3
CG7291_CG11755_2
CG5991_CG13201_12
CG3622_CG8448_2
CG3800_CG3312_2
CG6364_CG2114_3
CG5725_CG10233_12
CG14721_CG6920_2
CG10682_CG10681_3
CG12713_CG9028_3
CG6565_CG8536_3
CG2054_CG14489_12
CG8594_CG8815_2
CG9619_CG9614_2
CG12317_CG4389_3
CG5708_CG13140_11
CG31147_CG6325_2
CG9893_CG4451_3
CG14898_CG5493_12
CG18402_CG6376_12
CG14632_CG12467_11
CG10804_CG1200_11
CG1451_CG31048_3
CG2249_CG12918_2
CG2478_CG3238_12
CG11455_CG6542_12
CG32393_CG32721_3
CG2252_CG11444_3
CG15170_CG10652_12
CG3699_CG3690_12
CG9022_CG15367_3
CG7029_CG7857_11
CG7074_CG7082_11
CG10078_CG14820_3
CG2962_CG15308_11
CG3706_CG12933_3
CG33785_CG11132_3
CG7171_CG8141_2
CG18375_CG15660_3
CG9124_CG31919_2
CG14322_CG11552_12
CG1900_CG5442_12
CG31176_CG34034_12
CG14813_CG5924_11
CG33988_CG30089_12
CG32163_CG17947_2
CG1463_CG8611_2
CG9210_CG7453_2
CG2818_CG18135_12
CG15016_CG6189_2
CG7212_CG16788_2
CG8183_CG30471_3
CG12366_CG8680_3
CG6890_CG7250_12
CG15666_CG33147_12
CG4553_CG11779_11
CG8338_CG8367_3
CG7759_CG33472_11
CG10612_CG7266_12
CG3732_CG2041_2
CG31842_CG2245_3
CG15385_CG7082_3
CG6428_CG11427_11
CG1594_CG3051_12
CG1578_CG1467_3
CG7417_CG9834_2
CG10763_CG7598_3
CG11295_CG31873_2
CG14220_CG14215_3
CG34038_CG9380_2
CG4351_CG12714_12
CG1079_CG32796_3
CG16952_CG10545_3
CG12048_CG4395_12
CG15792_CG8311_3
CG5344_CG4860_12
CG13900_CG33718_2
CG7882_CG8169_2
CG9250_CG15678_12
CG7261_CG13106_3
CG1837_CG1826_3
CG31132_CG6448_3
CG6889_CG7274_12
CG7643_CG18870_3
CG7490_CG4016_12
CG8945_CG8923_2
CG8525_CG8834_3
CG10318_CG30263_11
CG11877_CG14513_2
CG4952_CG17330_11
CG18741_CG1966_11
CG9911_CG32576_2
CG8389_CG30421_3
CG1385_CG7761_2
CG3312_CG6438_12
CG13636_CG6773_12
CG6816_CG1467_12
CG7128_CG7291_12
CG32614_CG18319_12
CG7210_CG3792_12
CG12807_CG33975_12
CG10645_CG10642_12
CG2709_CG12056_3
CG31183_CG14877_12
CG13123_CG4535_3
CG12921_CG1362_2
CG30172_CG6249_3
CG11061_CG7445_11
CG5289_CG9475_11
CG10632_CG5288_3
CG3923_CG8816_11
CG9865_CG15919_2
CG12590_CG1138_11
CG14864_CG4334_3
CG31559_CG1077_3
CG13074_CG4780_11
CG31155_CG14394_12
CG16912_CG10743_3
CG7361_CG7107_3
CG34035_CG2152_2
CG11203_CG14168_2
CG8568_CG12993_2
CG2925_CG1113_11
CG31534_CG14670_11
CG14906_CG10428_12
CG17601_CG12446_2
CG15304_CG17255_2
CG6311_CG18176_12
CG4159_CG3319_3
CG16721_CG4078_2
CG11799_CG34004_11
CG7830_CG12891_2
CG10579_CG10359_11
CG13625_CG32300_3
CG7207_CG7897_3
CG9742_CG4521_3
CG7519_CG7199_2
CG6154_CG4710_11
CG2808_CG5261_12
CG3818_CG31711_3
CG2051_CG1100_3
CG14085_CG6632_2
CG8176_CG6498_2
CG14637_CG3847_11
CG2081_CG2076_11
CG7921_CG10298_2
CG11940_CG9996_3
CG2970_CG2238_2
CG33149_CG4049_12
CG9847_CG10496_12
CG9386_CG8549_12
CG7323_CG6401_11
CG31291_CG4221_3
CG4933_CG8929_3
CG10757_CG10723_3
CG7125_CG6311_2
CG6357_CG10186_12
CG10112_CG4903_12
CG1815_CG7671_3
CG8317_CG4989_11
CG31516_CG1107_3
CG17905_CG8460_3
CG15697_CG2926_3
CG14277_CG8086_2
CG6498_CG4539_3
CG1707_CG11166_12
CG10899_CG13640_12
CG5186_CG33635_12
CG8936_CG1771_2
CG7748_CG7832_11
CG10353_CG16718_12
CG2233_CG32656_3
CG33151_CG12919_11
CG6310_CG1140_3
CG1624_CG3320_3
CG13503_CG5303_3
CG17100_CG6293_11
CG17347_CG15093_3
CG10149_CG30077_11
CG3345_CG11604_2
CG18076_CG15032_12
CG8597_CG33261_11
CG11495_CG5163_12
CG1772_CG4645_12
CG31760_CG10341_12
CG7945_CG8289_12
CG9636_CG3302_12
CG8053_CG7131_2
CG6948_CG2911_12
CG4180_CG3497_3
CG9293_CG7099_3
CG1637_CG12008_3
CG13142_CG7872_2
CG10449_CG10718_3
CG15822_CG13810_3
CG18808_CG7507_12
CG10254_CG31251_2
CG12701_CG33486_2
CG10080_CG8910_11
CG17018_CG8841_3
CG5381_CG4972_11
CG8581_CG6546_3
CG32355_CG6745_11
CG18085_CG2081_3
CG6320_CG4807_3
CG3972_CG13374_3
CG8937_CG34012_12
CG12065_CG14838_3
CG11183_CG17252_3
CG17453_CG31959_11
CG11783_CG6369_2
CG16876_CG32975_11
CG12531_CG12532_11
CG9945_CG11180_2
CG11993_CG11033_11
CG10392_CG4005_12
CG14642_CG5880_2
CG6897_CG9127_3
CG6734_CG31790_3
CG3436_CG5261_12
CG8236_CG14808_3
CG10888_CG5023_3
CG6543_CG16935_3
CG10555_CG9132_3
CG13871_CG15343_12
CG33975_CG5479_12
CG4608_CG11203_12
CG3166_CG5958_12
CG5649_CG10018_11
CG17592_CG15912_3
CG15535_CG11892_3
CG3558_CG4007_11
CG3335_CG15711_3
CG10966_CG15364_11
CG31678_CG9662_3
CG32191_CG5582_12
CG10919_CG18744_12
CG4398_CG15925_11
CG17469_CG8183_11
CG5140_CG5721_2
CG32575_CG32816_2
CG1715_CG6186_11
CG2608_CG3831_12
CG6668_CG9648_11
CG17669_CG10627_12
CG14225_CG14224_3
CG32251_CG32707_12
CG14023_CG13594_11
CG14173_CG14167_12
CG13773_CG9742_2
CG9366_CG6474_11
CG1218_CG2767_3
CG10706_CG8376_12
CG10159_CG12856_11
CG13012_CG3691_2
CG4751_CG5686_2
CG14537_CG14535_12
CG8415_CG8399_3
CG10305_CG6043_11
CG14074_CG6856_11
CG12389_CG14085_3
CG9031_CG18507_3
CG3340_CG12267_12
CG11905_CG32103_12
CG3152_CG3274_12
CG11486_CG13628_3
CG14181_CG4684_3
CG7034_CG5655_3
CG32659_CG2577_11
CG3456_CG9135_11
CG9669_CG10315_11
CG16813_CG16815_11
CG4108_CG12477_12
CG6769_CG7826_2
CG3026_CG12772_11
CG7807_CG7430_2
CG14043_CG3782_11
CG4427_CG2762_3
CG10535_CG8228_3
CG15497_CG4154_2
CG13836_CG17894_2
CG17510_CG11665_12
CG9327_CG10543_11
CG11089_CG4051_12
CG12852_CG12872_12
CG30181_CG33151_12
CG1740_CG5445_2
CG6105_CG4636_3
CG32532_CG12420_3
CG2028_CG2371_2
CG3456_CG33548_2
CG12162_CG5281_3
CG17141_CG4721_12
CG14235_CG12909_2
CG5747_CG4032_12
CG9324_CG4196_3
CG9390_CG7758_12
CG9527_CG6185_3
CG2151_CG17252_2
CG8343_CG30038_2
CG5068_CG10628_3
CG31063_CG31064_12
CG9706_CG9677_2
CG10075_CG3460_2
CG13654_CG7950_2
CG31678_CG30483_2
CG13400_CG32343_11
CG4067_CG5214_2
CG3957_CG17280_3
CG9422_CG10964_3
CG9342_CG9273_12
CG32975_CG32973_2
CG9177_CG5433_11
CG7137_CG11949_11
CG11781_CG3159_2
CG32343_CG2013_2
CG9609_CG18596_11
CG12775_CG11665_2
CG14352_CG7361_2
CG14896_CG14897_12
CG15561_CG14815_3
CG33518_CG17205_12
CG11326_CG3747_12
CG3999_CG2974_2
CG14441_CG3203_11
CG10645_CG13929_12
CG9218_CG2906_12
CG32688_CG5276_2
CG15530_CG1359_11
CG15117_CG3419_2
CG4629_CG17158_11
CG5310_CG30170_12
CG6841_CG14076_2
CG5872_CG11796_2
CG2999_CG33670_12
CG7735_CG7686_3
CG6584_CG4063_3
CG6556_CG4798_3
CG2928_CG4845_3
CG10648_CG10966_11
CG11342_CG11486_11
CG10338_CG15598_3
CG11044_CG5569_3
CG15207_CG11203_11
CG7571_CG14329_2
CG9115_CG15288_12
CG10238_CG31108_11
CG3340_CG30429_11
CG9782_CG9774_12
CG2867_CG2846_12
CG9050_CG32241_12
CG30420_CG13126_3
CG3407_CG13999_2
CG9366_CG13626_11
CG5028_CG17270_2
CG9796_CG33977_12
CG1532_CG1529_12
CG6775_CG15786_11
CG31133_CG7789_12
CG4258_CG5446_3
CG9265_CG9264_3
CG8026_CG12374_3
CG2708_CG7918_11
CG31711_CG16963_11
CG6189_CG7113_3
CG1806_CG4532_12
CG14220_CG14206_3
CG6364_CG2093_3
CG6623_CG7831_11
CG7619_CG7625_3
CG30077_CG11183_2
CG9805_CG3246_2
CG12360_CG7620_3
CG10089_CG3501_2
CG14229_CG6930_11
CG5219_CG5872_3
CG6418_CG7210_2
CG9075_CG8846_11
CG32300_CG7457_2
CG2221_CG3924_12
CG4123_CG1242_3
CG12149_CG11759_2
CG3395_CG18041_2
CG5948_CG14086_11
CG9531_CG31045_3
CG13886_CG12003_12
CG12178_CG2674_3
CG32516_CG6698_3
CG32204_CG9148_11
CG4293_CG7434_3
CG11018_CG10600_3
CG3064_CG14786_2
CG10171_CG10191_12
CG4561_CG10961_3
CG14045_CG14211_12
CG2023_CG9615_11
CG6650_CG6603_11
CG12754_CG7897_2
CG12891_CG31817_2
CG14982_CG10853_11
CG9539_CG16889_12
CG13827_CG10868_2
CG16817_CG12659_2
CG2046_CG10979_3
CG15720_CG12716_3
CG11642_CG4942_2
CG7879_CG3689_3
CG4655_CG4509_11
CG31159_CG31161_11
CG3948_CG13032_3
CG16790_CG9423_12
CG15014_CG5505_2
CG32138_CG7597_2
CG10139_CG12866_11
CG16890_CG32549_2
CG12104_CG9386_3
CG6297_CG3907_3
CG14763_CG11198_12
CG18128_CG11299_3
CG3166_CG4337_11
CG4619_CG12127_2
CG3633_CG13533_2
CG3279_CG14670_2
CG2219_CG2316_12
CG31119_CG7494_2
CG12797_CG18480_3
CG9850_CG13561_12
CG7378_CG1258_2
CG1454_CG9461_2
CG15395_CG15396_11
CG9491_CG15073_11
CG7571_CG6322_2
CG17732_CG4159_2
CG6913_CG18765_2
CG12841_CG12840_11
CG33486_CG32435_11
CG6149_CG7557_3
CG7930_CG2258_2
CG10211_CG11563_3
CG6588_CG1539_12
CG7413_CG13358_12
CG5608_CG11710_3
CG8950_CG7162_3
CG3698_CG11711_2
CG15634_CG3355_12
CG31075_CG6977_12
CG6597_CG14561_3
CG8568_CG8557_12
CG32945_CG1056_3
CG11212_CG8676_12
CG5618_CG5605_2
CG17262_CG31922_3
CG2973_CG2975_2
CG12792_CG7882_2
CG6631_CG2794_11
CG32803_CG32801_12
CG9080_CG10561_11
CG7384_CG7400_12
CG4792_CG9535_11
CG8920_CG17390_2
CG7203_CG9247_11
CG12991_CG5675_11
CG10120_CG15504_3
CG3044_CG4558_3
CG15860_CG15745_11
CG17018_CG5122_3
CG11352_CG6151_2
CG7283_CG3160_3
CG6602_CG13295_2
CG17262_CG17221_3
CG4496_CG4497_12
CG4909_CG32177_3
CG14069_CG33507_12
CG1500_CG1806_3
CG6742_CG17252_2
CG2275_CG8239_2
CG3979_CG32243_11
CG1126_CG2747_2
CG5562_CG33130_11
CG13800_CG8732_11
CG11881_CG9776_3
CG5684_CG8783_11
CG6020_CG32425_11
CG1850_CG15822_12
CG6164_CG6173_11
CG13089_CG3800_2
CG30263_CG10306_11
CG14884_CG14899_12
CG4619_CG32147_2
CG3338_CG18013_12
CG17603_CG5316_3
CG6294_CG6299_11
CG11142_CG3938_2
CG2381_CG1836_11
CG7845_CG7610_12
CG3725_CG33275_2
CG6937_CG32066_3
CG9165_CG4101_2
CG2025_CG1886_12
CG8173_CG32560_3
CG9378_CG7967_3
CG10189_CG12253_3
CG8318_CG5746_11
CG33138_CG18426_3
CG8276_CG3333_12
CG1569_CG13585_12
CG31716_CG18507_2
CG14900_CG5889_11
CG12241_CG9886_2
CG11370_CG4207_11
CG13725_CG13724_12
CG2956_CG30194_11
CG14782_CG14792_2
CG12811_CG3910_12
CG12309_CG12338_2
CG8207_CG6672_2
CG6030_CG5687_2
CG3977_CG3198_2
CG1484_CG14981_3
CG7037_CG7995_12
CG11132_CG6791_3
CG9330_CG14100_2
CG14495_CG5765_12
CG8885_CG6401_2
CG4726_CG9207_2
CG10952_CG3610_11
CG6364_CG5715_2
CG3259_CG6159_12
CG2701_CG2714_2
CG1968_CG4068_12
CG7071_CG12404_11
CG31787_CG5790_11
CG13032_CG13211_3
CG7524_CG10640_3
CG10958_CG6322_3
CG30410_CG11909_3
CG8426_CG9264_12
CG5569_CG8085_3
CG2051_CG4699_12
CG10308_CG14971_2
CG18362_CG7601_3
CG3694_CG5742_11
CG7147_CG34031_12
CG10251_CG15566_11
CG3019_CG6910_11
CG11093_CG11154_3
CG10228_CG11200_12
CG3028_CG3631_11
CG9630_CG7508_3
CG9222_CG13991_11
CG8841_CG13016_3
CG14551_CG6796_3
CG9413_CG4768_12
CG16956_CG7121_3
CG32702_CG32699_12
CG14750_CG9554_2
CG5729_CG9811_12
CG18802_CG7593_2
CG12752_CG15772_11
CG15819_CG33529_2
CG2412_CG8016_11
CG12879_CG12876_2
CG8372_CG6171_12
CG13868_CG8920_3
CG30373_CG32741_12
CG10922_CG10043_3
CG30170_CG4042_3
CG8771_CG8818_11
CG5161_CG3539_2
CG2995_CG9699_12
CG31643_CG3711_11
CG5904_CG14906_11
CG8928_CG4365_11
CG17269_CG14270_12
CG16947_CG9850_11
CG9198_CG1715_3
CG2647_CG6654_12
CG1489_CG9946_3
CG6148_CG6800_2
CG7415_CG7352_11
CG14549_CG32972_3
CG13809_CG8085_3
CG5859_CG30106_12
CG6538_CG14103_12
CG13982_CG33295_3
CG9533_CG32088_2
CG1762_CG9342_3
CG6449_CG13917_3
CG12360_CG4565_11
CG7550_CG6608_3
CG1109_CG8149_11
CG1622_CG3631_11
CG15819_CG6630_12
CG10315_CG10743_11
CG13900_CG32206_11
CG13426_CG2186_11
CG5118_CG4947_3
CG10357_CG32264_2
CG8038_CG5725_3
CG32103_CG7528_12
CG9536_CG12361_3
CG5520_CG4951_2
CG11593_CG3849_11
CG5569_CG4581_2
CG6783_CG14709_3
CG6812_CG2210_3
CG31561_CG1169_2
CG15573_CG32774_12
CG4654_CG4663_2
CG5642_CG6718_3
CG2789_CG11835_2
CG7512_CG7533_2
CG11268_CG11255_2
CG30441_CG5196_11
CG9264_CG7851_12
CG31712_CG31713_12
CG8383_CG12814_2
CG32343_CG7004_12
CG2245_CG1685_11
CG5686_CG5619_3
CG6329_CG6357_11
CG13930_CG13931_12
CG5855_CG4274_3
CG14965_CG2330_3
CG11427_CG11522_11
CG5991_CG12102_3
CG14115_CG16725_11
CG14906_CG31217_12
CG13016_CG8988_11
CG8770_CG8742_2
CG10465_CG3107_12
CG13929_CG13530_11
CG4186_CG4083_3
CG9063_CG11979_3
CG6704_CG9646_12
CG10701_CG18741_2
CG7766_CG6016_3
CG2807_CG10973_2
CG4207_CG12141_3
CG4572_CG17642_11
CG33958_CG7791_11
CG1200_CG7574_2
CG12437_CG12438_3
CG7176_CG32356_3
CG18780_CG12713_2
CG15776_CG9559_3
CG9659_CG2938_11
CG13185_CG9648_3
CG1866_CG16952_12
CG32461_CG33217_3
CG2198_CG2189_11
CG5089_CG8250_12
CG1599_CG18584_12
CG11148_CG2999_12
CG3394_CG3401_11
CG31302_CG6125_2
CG13004_CG18869_2
CG3052_CG3081_3
CG18466_CG11993_3
CG15442_CG11985_2
CG9395_CG40169_11
CG2928_CG10724_11
CG7497_CG7549_3
CG4636_CG9207_2
CG4229_CG4123_2
CG5809_CG3140_11
CG2827_CG31426_2
CG8683_CG3499_3
CG18646_CG7436_11
CG12911_CG4444_2
CG4545_CG7488_12
CG1515_CG6343_2
CG32721_CG12155_3
CG17111_CG13830_12
CG3321_CG7794_11
CG3911_CG6007_2
CG1841_CG3003_3
CG8585_CG8589_2
CG1900_CG17788_3
CG16868_CG7773_11
CG2995_CG3981_3
CG9426_CG8104_2
CG14418_CG17736_12
CG11837_CG16928_12
CG15529_CG1607_3
CG14366_CG4260_12
CG15909_CG3270_11
CG5058_CG14489_11
CG18783_CG5203_3
CG18765_CG10675_3
CG11059_CG11360_2
CG7630_CG33051_2
CG11665_CG10186_12
CG10105_CG10362_11
CG18102_CG8933_2
CG8079_CG14618_12
CG8767_CG6610_2
CG5083_CG18740_2
CG14322_CG5397_2
CG6459_CG3333_3
CG13743_CG30392_12
CG18466_CG7082_3
CG14792_CG33304_11
CG8933_CG11085_11
CG3004_CG13366_12
CG32592_CG2040_3
CG6258_CG6666_2
CG5554_CG18426_2
CG14867_CG7225_3
CG2701_CG1163_2
CG9858_CG9856_12
CG9772_CG8527_3
CG4570_CG5452_2
CG11284_CG12108_2
CG8536_CG8448_2
CG7122_CG32076_11
CG14674_CG9366_3
CG30390_CG11405_2
CG1856_CG2261_2
CG4853_CG10221_3
CG14720_CG12594_11
CG2175_CG1409_11
CG14512_CG13630_11
CG17957_CG3295_11
CG1660_CG3707_12
CG9224_CG13384_12
CG30380_CG15566_11
CG8759_CG10505_12
CG7650_CG12304_2
CG5590_CG31064_11
CG10967_CG17736_2
CG17331_CG17904_11
CG31938_CG31937_11
CG13409_CG4039_12
CG3746_CG4373_12
CG11808_CG12954_2
CG7828_CG34012_2
CG4059_CG7758_2
CG8295_CG8299_12
CG9224_CG12730_12
CG30387_CG9754_2
CG9415_CG9418_11
CG8552_CG15525_3
CG14352_CG7058_2
CG11306_CG7162_2
CG6637_CG1044_3
CG13220_CG4325_3
CG3658_CG4196_3
CG8384_CG1550_11
CG11258_CG4202_3
CG8470_CG4206_2
CG9316_CG9317_12
CG3257_CG13569_2
CG7465_CG13721_2
CG11069_CG1140_2
CG8732_CG18431_11
CG5796_CG10693_3
CG4552_CG4710_11
CG31108_CG31510_12
CG31169_CG7059_11
CG8726_CG8722_12
CG1994_CG9086_12
CG8058_CG30080_12
CG3126_CG12821_3
CG15239_CG3249_3
CG17836_CG14290_2
CG15335_CG8801_11
CG32537_CG8649_2
CG7144_CG10263_2
CG17855_CG18809_3
CG7457_CG12817_12
CG13162_CG4752_11
CG5280_CG5068_12
CG7453_CG9150_2
CG8060_CG1651_12
CG13809_CG9018_2
CG13922_CG1977_12
CG33978_CG7628_2
CG2488_CG2608_3
CG4523_CG10379_2
CG4394_CG9968_2
CG4141_CG10198_3
CG7340_CG15535_12
CG6584_CG5524_11
CG2980_CG8520_3
CG17579_CG17577_2
CG3075_CG4354_2
CG9864_CG9204_2
CG8388_CG8389_3
CG17840_CG15444_2
CG15730_CG17141_3
CG32858_CG1543_11
CG32038_CG15154_2
CG1115_CG8675_11
CG15262_CG15259_2
CG4201_CG7420_12
CG3041_CG5374_3
CG6884_CG4076_2
CG8479_CG8485_12
CG8108_CG14166_11
CG2759_CG12498_3
CG14238_CG14497_3
CG10212_CG10215_3
CG6384_CG3073_11
CG9095_CG8949_12
CG8833_CG8013_11
CG4360_CG31405_12
CG8249_CG8253_3
CG9809_CG15105_3
CG4692_CG3548_3
CG31232_CG11983_11
CG8190_CG9596_3
CG31561_CG15598_11
CG32131_CG8455_11
CG14082_CG9175_12
CG4599_CG5953_2
CG5392_CG3020_12
CG3703_CG13123_12
CG15535_CG4884_3
CG10263_CG11301_3
CG11699_CG7332_2
CG5092_CG9934_2
CG8532_CG7935_2
CG12048_CG1900_2
CG12077_CG9965_2
CG13991_CG9222_3
CG9207_CG17931_2
CG10923_CG7942_3
CG14842_CG14843_11
CG11929_CG33208_12
CG5931_CG6297_12
CG3911_CG3529_3
CG1583_CG13933_3
CG10536_CG1675_3
CG5977_CG5986_11
CG8770_CG6199_3
CG15295_CG32677_3
CG8890_CG9536_3
CG6477_CG4924_3
CG8214_CG5226_3
CG1597_CG8110_3
CG14781_CG14780_2
CG33555_CG14065_11
CG7577_CG18110_3
CG1965_CG9741_12
CG11759_CG9411_3
CG9904_CG3203_11
CG7057_CG13952_11
CG7597_CG8536_12
CG2146_CG13721_2
CG32832_CG31743_3
CG30007_CG17034_11
CG15162_CG31790_2
CG11748_CG1670_11
CG3358_CG33558_2
CG1983_CG6028_3
CG5021_CG4557_2
CG7186_CG11899_2
CG5929_CG1832_11
CG12358_CG31342_11
CG2124_CG9975_11
CG4261_CG32418_3
CG5857_CG31142_11
CG8291_CG8293_3
CG8336_CG1120_2
CG4749_CG5041_2
CG16912_CG3589_3
CG8325_CG3756_2
CG11146_CG2555_3
CG7061_CG14022_2
CG11990_CG13690_11
CG18593_CG10082_3
CG1483_CG2125_12
CG5709_CG2380_3
CG7841_CG7945_12
CG5474_CG11210_2
CG13766_CG3479_3
CG8665_CG31623_2
CG33481_CG2380_12
CG30467_CG32344_3
CG10281_CG7144_11
CG2967_CG32688_2
CG8771_CG1333_2
CG14064_CG6806_11
CG4700_CG4905_11
CG11072_CG1826_2
CG11577_CG10424_12
CG33198_CG10069_2
CG1903_CG4974_3
CG1667_CG1584_2
CG10007_CG8484_2
CG15733_CG12720_11
CG11594_CG12084_3
CG1200_CG7036_2
CG3476_CG6258_11
CG3896_CG8060_2
CG3412_CG5793_3
CG6401_CG2679_2
CG8409_CG8396_3
CG10751_CG8772_3
CG3209_CG10339_11
CG2993_CG7665_12
CG5984_CG17058_12
CG3029_CG3017_2
CG1630_CG1633_11
CG17333_CG3385_12
CG9060_CG12056_3
CG7266_CG11246_12
CG5663_CG32281_3
CG4071_CG4511_2
CG18528_CG3402_3
CG2161_CG2919_2
CG7192_CG7128_3
CG33676_CG4067_11
CG9781_CG7306_11
CG1463_CG7359_2
CG9854_CG11025_3
CG5965_CG11808_3
CG8588_CG32243_12
CG9160_CG5899_3
CG32743_CG7999_3
CG4894_CG5094_11
CG16890_CG13001_2
CG3163_CG4005_2
CG7997_CG6251_3
CG1228_CG7057_3
CG7494_CG9626_11
CG1715_CG4213_12
CG32850_CG9062_3
CG32181_CG32190_2
CG17767_CG14221_12
CG5603_CG4780_2
CG10164_CG17083_11
CG5018_CG8510_12
CG8929_CG15261_11
CG5325_CG6712_2
CG10268_CG6169_11
CG13857_CG5595_2
CG10895_CG31908_3
CG2042_CG4192_12
CG8472_CG13165_11
CG18003_CG18004_11
CG2304_CG1897_3
CG3445_CG3437_12
CG9305_CG8416_2
CG5920_CG4747_12
CG3104_CG32778_11
CG4901_CG3077_3
CG5841_CG11399_12
CG31911_CG7583_2
CG31299_CG5284_12
CG8544_CG7990_12
CG8564_CG9379_2
CG16708_CG31542_3
CG5497_CG13890_2
CG10722_CG5603_3
CG18740_CG4261_3
CG3208_CG9572_11
CG15760_CG15314_12
CG7081_CG7083_11
CG7686_CG14483_3
CG3587_CG6984_3
CG4326_CG8707_3
CG7730_CG14059_2
CG10672_CG10673_2
CG13849_CG13852_3
CG6966_CG2999_12
CG14989_CG14995_2
CG13390_CG17294_3
CG30010_CG10536_2
CG8362_CG4236_3
CG31175_CG15618_3
CG7399_CG7391_11
CG5284_CG15904_12
CG4291_CG17260_3
CG4300_CG32100_3
CG12432_CG17618_3
CG2168_CG1674_3
CG16892_CG1507_3
CG8367_CG3002_3
CG4995_CG17328_11
CG11120_CG17462_11
CG12785_CG13425_3
CG12065_CG12081_11
CG1935_CG13923_3
CG33522_CG7853_3
CG1550_CG13650_2
CG3624_CG6044_3
CG7628_CG11714_3
CG2061_CG12101_11
CG15908_CG12099_12
CG32276_CG8415_12
CG1575_CG2260_2
CG30392_CG30390_12
CG7099_CG9282_2
CG7062_CG7197_2
CG8609_CG2972_3
CG3033_CG5709_11
CG13645_CG13646_11
CG33149_CG8435_11
CG13611_CG11306_11
CG8816_CG12132_11
CG4420_CG9730_12
CG5447_CG15585_3
CG6712_CG10692_3
CG10420_CG7816_2
CG11306_CG8293_2
CG10364_CG1309_3
CG30015_CG30016_12
CG5807_CG5726_11
CG15046_CG6394_12
CG30149_CG14919_3
CG12234_CG14215_3
CG13379_CG32202_3
CG12970_CG30424_12
CG12964_CG8055_2
CG8782_CG3722_11
CG6315_CG13035_12
CG10936_CG5605_11
CG10260_CG32701_12
CG31140_CG13603_2
CG1895_CG18682_12
CG8399_CG10907_3
CG8740_CG10844_11
CG4325_CG4290_12
CG10268_CG10263_2
CG7115_CG2040_2
CG15824_CG4226_3
CG15771_CG3086_2
CG32982_CG13109_11
CG4654_CG3810_2
CG11278_CG33291_2
CG12096_CG4187_2
CG14470_CG5837_11
CG14651_CG10731_11
CG8270_CG6811_12
CG31109_CG11839_3
CG15188_CG9285_2
CG4043_CG2507_3
CG17839_CG8503_12
CG9126_CG2714_3
CG10565_CG10564_12
CG12235_CG12234_12
CG2677_CG32575_12
CG1371_CG4908_2
CG8612_CG13676_3
CG18124_CG6549_3
CG8379_CG10399_2
CG3014_CG2993_11
CG13374_CG16785_11
CG33277_CG33278_11
CG15438_CG6876_2
CG1575_CG3419_3
CG33978_CG9134_11
CG17127_CG31869_2
CG7436_CG7979_3
CG8852_CG32136_12
CG7691_CG11971_3
CG8944_CG18780_11
CG14416_CG5125_11
CG3496_CG32306_3
CG2906_CG33138_2
CG12129_CG31886_11
CG5137_CG13695_3
CG5905_CG14194_2
CG4241_CG33488_12
CG17154_CG5654_2
CG6506_CG11771_11
CG1242_CG14966_2
CG5473_CG8947_2
CG5994_CG10682_3
CG14899_CG11966_12
CG8667_CG8666_11
CG5094_CG2718_2
CG10632_CG10688_2
CG14651_CG31550_12
CG6958_CG5977_3
CG9195_CG33324_2
CG12202_CG12199_2
CG9755_CG11412_3
CG6051_CG7937_12
CG11136_CG13437_11
CG8344_CG7260_11
CG15482_CG9426_12
CG14979_CG12019_11
CG33214_CG5830_11
CG3689_CG1489_12
CG11876_CG11877_11
CG6521_CG12517_11
CG7757_CG5003_12
CG31109_CG11877_2
CG13775_CG3430_3
CG1869_CG32369_12
CG10600_CG31752_12
CG14550_CG10915_3
CG7306_CG10713_12
CG4978_CG32177_3
CG11293_CG18596_12
CG3216_CG3221_12
CG17117_CG14688_12
CG6305_CG12295_11
CG9636_CG1417_12
CG9004_CG6341_2
CG16742_CG7830_3
CG13176_CG9380_12
CG3362_CG3356_11
CG6736_CG32052_3
CG3942_CG17738_11
CG7593_CG3308_3
CG15825_CG17549_12
CG5510_CG13606_3
CG14650_CG14651_11
CG32743_CG14435_2
CG1484_CG17051_11
CG9448_CG13667_3
CG11967_CG6741_11
CG4994_CG9238_2
CG11985_CG11044_12
CG12858_CG10149_12
CG5404_CG31294_2
CG4045_CG7915_11
CG3639_CG7098_3
CG12107_CG10673_2
CG10897_CG9005_12
CG7808_CG6857_12
CG1665_CG14040_2
CG13423_CG13427_2
CG11900_CG11839_3
CG3363_CG3362_2
CG8885_CG9772_12
CG18345_CG1688_2
CG15894_CG7055_12
CG7169_CG6443_2
CG5199_CG6650_2
CG6763_CG32711_12
CG1522_CG8933_2
CG9882_CG18397_3
CG4978_CG1903_2
CG11727_CG1743_11
CG10142_CG32435_2
CG2522_CG1453_12
CG9388_CG8208_3
CG6792_CG5930_3
CG5397_CG14865_11
CG11055_CG4968_11
CG10911_CG14496_3
CG30159_CG12845_11
CG4608_CG4662_3
CG2765_CG12107_12
CG9351_CG30188_12
CG15010_CG10948_2
CG16791_CG9414_12
CG4807_CG15173_11
CG18815_CG32091_11
CG7603_CG7589_11
CG15118_CG30388_3
CG5753_CG7560_2
CG5417_CG12384_3
CG31950_CG10595_3
CG4151_CG15776_11
CG9326_CG9328_3
CG32223_CG7306_12
CG16733_CG7788_11
CG7971_CG15701_11
CG34021_CG13245_11
CG5654_CG5705_2
CG10604_CG10538_2
CG9866_CG9867_11
CG9372_CG9368_12
CG3931_CG5373_3
CG6838_CG11254_3
CG11819_CG34037_11
CG7225_CG1511_2
CG8787_CG11857_3
CG7516_CG11727_11
CG12517_CG31723_2
CG8232_CG18345_12
CG3777_CG9565_3
CG9415_CG8340_2
CG2246_CG9734_3
CG12909_CG12534_2
CG33692_CG8231_2
CG5859_CG6191_3
CG15377_CG4380_11
CG5452_CG9636_2
CG9099_CG4880_3
CG14892_CG10345_2
CG12363_CG10338_11
CG31739_CG31935_3
CG17905_CG11095_3
CG4603_CG6538_3
CG7437_CG7143_2
CG11753_CG11883_2
CG12004_CG18214_11
CG1513_CG1616_12
CG9680_CG9701_3
CG17212_CG17127_12
CG18144_CG5590_11
CG9106_CG15760_12
CG31301_CG8892_12
CG31650_CG11376_2
CG17470_CG15377_2
CG5250_CG9176_11
CG16975_CG5287_3
CG1239_CG8777_2
CG7101_CG1939_3
CG11907_CG17262_2
CG2263_CG2129_3
CG18803_CG12879_2
CG4244_CG7269_3
CG12363_CG18600_2
CG32632_CG9696_12
CG10620_CG5186_3
CG13841_CG7023_3
CG18005_CG11994_3
CG34018_CG17712_3
CG3527_CG12170_3
CG4307_CG14864_2
CG30166_CG30164_11
CG3618_CG3263_3
CG31481_CG17836_11
CG10972_CG4866_2
CG31641_CG9175_12
CG6141_CG5604_2
CG33277_CG5495_3
CG9108_CG14696_2
CG4882_CG5597_3
CG14636_CG31516_12
CG18361_CG11166_3
CG8789_CG12296_2
CG32356_CG7120_11
CG13076_CG5116_2
CG1960_CG18012_3
CG14380_CG8141_11
CG12047_CG10652_11
CG5354_CG3025_3
CG31320_CG8489_12
CG5676_CG13140_2
CG1629_CG1674_11
CG12743_CG33181_3
CG5941_CG5877_3
CG9461_CG3506_11
CG2647_CG15207_3
CG4612_CG30169_3
CG10778_CG8924_2
CG7698_CG6019_2
CG4247_CG7206_3
CG8048_CG4311_3
CG7759_CG11526_2
CG1529_CG1021_11
CG1939_CG1104_3
CG9450_CG3959_2
CG10309_CG14879_2
CG7665_CG2530_3
CG12947_CG8481_11
CG10185_CG17202_3
CG10289_CG17304_12
CG17299_CG3353_11
CG17257_CG11814_3
CG4596_CG5798_2
CG4448_CG13827_3
CG33554_CG32000_2
CG13400_CG13399_3
CG11024_CG13893_2
CG5258_CG1240_12
CG9020_CG12373_3
CG14853_CG4067_3
CG10795_CG9346_12
CG33196_CG3355_3
CG11103_CG10996_2
CG9062_CG15148_11
CG1385_CG6705_11
CG7112_CG13037_3
CG31157_CG7966_2
CG4894_CG18375_12
CG32029_CG13305_2
CG11411_CG9220_3
CG8552_CG32832_11
CG9699_CG8408_2
CG32562_CG8987_11
CG9603_CG5242_12
CG15517_CG1539_12
CG8183_CG4208_3
CG9875_CG4533_2
CG11333_CG1528_11
CG6511_CG7217_3
CG31800_CG13389_12
CG9057_CG9172_2
CG13603_CG5902_3
CG9984_CG3305_3
CG17034_CG4832_12
CG5778_CG5791_3
CG4563_CG3492_3
CG3800_CG6803_11
CG13919_CG30388_11
CG4005_CG3924_12
CG10234_CG11034_12
CG4483_CG11010_12
CG3167_CG13567_2
CG10691_CG3792_12
CG16747_CG5711_11
CG14119_CG14926_11
CG1113_CG12173_2
CG18641_CG9870_2
CG17202_CG5650_2
CG12360_CG17622_12
CG7014_CG3837_3
CG10776_CG12918_3
CG14662_CG10417_12
CG11342_CG8573_11
CG6027_CG14283_12
CG12068_CG10367_3
CG7003_CG12991_12
CG32052_CG10574_2
CG31868_CG14914_3
CG2911_CG30389_12
CG9480_CG7330_11
CG14043_CG4260_3
CG14105_CG10713_12
CG1543_CG2453_12
CG4163_CG4554_11
CG30394_CG5674_11
CG10849_CG2092_2
CG10392_CG6445_12
CG12880_CG5595_12
CG3279_CG8597_11
CG9090_CG4994_12
CG16970_CG16826_3
CG4213_CG4033_3
CG33048_CG5877_3
CG14273_CG16902_11
CG6744_CG2929_3
CG1483_CG5196_3
CG18287_CG7581_2
CG15118_CG15111_3
CG8680_CG4230_11
CG31048_CG5930_2
CG4857_CG8231_2
CG3291_CG9186_11
CG6147_CG31457_12
CG13888_CG13889_11
CG3756_CG8886_2
CG2034_CG10574_3
CG7780_CG7785_11
CG6193_CG31160_3
CG7281_CG33332_12
CG8002_CG1763_3
CG33640_CG16852_11
CG8414_CG4274_3
CG1409_CG10920_11
CG31811_CG9993_11
CG10260_CG30015_11
CG13339_CG6329_11
CG15442_CG5130_12
CG1502_CG9132_3
CG1866_CG1345_12
CG7864_CG32441_2
CG31950_CG33517_2
CG13097_CG5310_3
CG7818_CG7810_2
CG1420_CG1954_3
CG10034_CG4767_12
CG10731_CG8434_3
CG5877_CG8888_11
CG12306_CG9339_11
CG8032_CG8956_3
CG8542_CG18582_2
CG4290_CG4281_12
CG6603_CG5492_2
CG1640_CG32632_12
CG7221_CG15283_2
CG3594_CG16912_2
CG17209_CG32048_3
CG8418_CG8414_3
CG3064_CG7035_2
CG10230_CG12276_2
CG9056_CG15916_3
CG11714_CG5917_12
CG8873_CG3753_3
CG11319_CG17572_11
CG9059_CG11265_11
CG32087_CG6024_2
CG32182_CG32181_11
CG6095_CG2608_2
CG6253_CG1276_3
CG9036_CG11200_12
CG4153_CG10627_12
CG2095_CG13035_2
CG30101_CG3277_2
CG31212_CG5316_3
CG6841_CG4944_11
CG8487_CG14966_2
CG2171_CG11339_12
CG12091_CG33514_12
CG32147_CG4619_3
CG31156_CG9617_12
CG12267_CG17521_2
CG10145_CG8435_2
CG14321_CG7397_2
CG13588_CG4741_2
CG8949_CG4453_2
CG17599_CG6879_12
CG3751_CG4659_2
CG3937_CG5984_12
CG6454_CG18528_12
CG13567_CG3173_3
CG9643_CG7008_3
CG32498_CG6103_2
CG1747_CG17051_11
CG4930_CG4965_2
CG12399_CG7013_3
CG15311_CG15309_2
CG10076_CG10922_2
CG9305_CG5124_3
CG6311_CG10308_2
CG2263_CG9220_3
CG15433_CG14021_3
CG6617_CG2246_11
CG14215_CG11268_11
CG15414_CG7754_11
CG31543_CG6196_3
CG2275_CG8594_2
CG30373_CG11301_3
CG18208_CG14298_3
CG8146_CG2851_2
CG8174_CG12338_11
CG4428_CG7351_2
CG4954_CG9666_2
CG2183_CG11482_11
CG5972_CG3511_11
CG4300_CG12189_2
CG11678_CG6292_2
CG31132_CG1475_11
CG5140_CG7623_2
CG3723_CG13980_3
CG18428_CG13605_2
CG31937_CG12344_11
CG1871_CG15352_3
CG8606_CG4153_3
CG8003_CG5194_11
CG6770_CG6792_12
CG13287_CG2807_3
CG5559_CG11968_12
CG14750_CG5594_2
CG6632_CG6659_12
CG32149_CG7650_2
CG14238_CG30084_2
CG6739_CG18247_11
CG7839_CG5800_2
CG1500_CG5938_12
CG14971_CG32267_12
CG10444_CG11788_3
CG11260_CG5629_11
CG17962_CG33756_11
CG1903_CG15465_3
CG8882_CG15812_3
CG14077_CG31644_3
CG2186_CG17052_11
CG15699_CG8314_12
CG5811_CG31077_2
CG7510_CG7497_11
CG3149_CG3706_11
CG4589_CG7816_12
CG6014_CG33288_11
CG1422_CG9265_11
CG9203_CG31150_2
CG3702_CG7254_11
CG4210_CG6623_11
CG8243_CG30291_3
CG1344_CG8426_2
CG8269_CG11115_2
CG6975_CG11577_11
CG12263_CG1824_12
CG5116_CG4625_2
CG2286_CG4756_2
CG14438_CG12985_2
CG9739_CG9730_12
CG15412_CG10050_11
CG4859_CG13313_2
CG3200_CG9181_11
CG1359_CG32052_12
CG14234_CG10691_12
CG4349_CG17544_12
CG9393_CG16790_3
CG7582_CG3947_12
CG11354_CG9882_12
CG6716_CG2808_11
CG3954_CG3610_2
CG15261_CG15262_3
CG5284_CG12014_2
CG8631_CG5032_12
CG3174_CG8991_2
CG5864_CG31140_11
CG32549_CG11786_2
CG1772_CG30004_2
CG3060_CG3173_11
CG6340_CG1435_3
CG10200_CG10202_2
CG11271_CG31232_3
CG9635_CG14480_12
CG14470_CG32654_2
CG18193_CG7415_11
CG7764_CG12301_3
CG5753_CG11152_3
CG12489_CG5183_11
CG12344_CG30349_3
CG17209_CG9907_11
CG14149_CG33513_3
CG14224_CG14223_11
CG18490_CG13253_2
CG6401_CG33455_3
CG15239_CG6420_3
CG30020_CG1663_12
CG10287_CG4353_2
CG1416_CG12343_3
CG7147_CG9031_2
CG8049_CG7870_12
CG1017_CG1960_2
CG10919_CG11286_12
CG6451_CG6833_3
CG11757_CG9601_2
CG30016_CG6751_11
CG8334_CG7869_3
CG8434_CG8435_2
CG6846_CG8135_3
CG14396_CG9496_2
CG18285_CG31922_2
CG14881_CG1873_3
CG14650_CG7899_3
CG33274_CG2275_3
CG9147_CG30193_11
CG2168_CG5325_2
CG10629_CG18472_2
CG11352_CG2670_3
CG6811_CG16953_12
CG7149_CG15483_2
CG12797_CG4278_11
CG31119_CG6637_12
CG5745_CG1104_3
CG4721_CG10981_2
CG2974_CG14435_12
CG13620_CG13625_12
CG18811_CG7405_2
CG12101_CG14223_3
CG9665_CG33756_12
CG11286_CG10919_12
CG8948_CG8288_3
CG11328_CG2259_12
CG1403_CG3842_12
CG7779_CG13516_2
CG5381_CG8511_2
CG6903_CG1362_3
CG6708_CG6238_12
CG31816_CG5968_2
CG15745_CG4281_12
CG33960_CG15925_11
CG15828_CG33299_11
CG18350_CG4615_12
CG14122_CG32158_2
CG10541_CG15118_11
CG7084_CG1837_3
CG6619_CG1244_11
CG11505_CG14959_11
CG2762_CG18659_3
CG11638_CG13419_12
CG13771_CG3430_2
CG3662_CG30194_11
CG32510_CG9057_11
CG4354_CG3411_3
CG11907_CG33529_2
CG10372_CG10346_3
CG17767_CG1430_12
CG34022_CG6851_12
CG5876_CG17328_3
CG4675_CG4567_2
CG5160_CG5181_12
CG17574_CG1429_12
CG2909_CG15307_11
CG13957_CG3632_2
CG4162_CG33695_11
CG10772_CG3045_11
CG13012_CG13011_3
CG2049_CG11494_2
CG33544_CG32556_11
CG17657_CG3308_2
CG3612_CG9947_11
CG6090_CG14544_3
CG3403_CG7057_2
CG31140_CG8516_2
CG5029_CG5102_3
CG2617_CG1864_2
CG17272_CG17271_3
CG10336_CG13761_3
CG2671_CG10189_12
CG15609_CG3558_11
CG13434_CG7747_3
CG3186_CG11093_3
CG3541_CG10847_2
CG4016_CG33138_11
CG4483_CG32042_3
CG31108_CG13365_3
CG7361_CG31009_11
CG6343_CG31790_11
CG3052_CG7038_3
CG18815_CG11658_12
CG5414_CG5222_2
CG5099_CG4673_2
CG11835_CG2794_3
CG7709_CG12345_3
CG4752_CG4554_11
CG16761_CG33232_3
CG6988_CG3808_3
CG5814_CG30094_3
CG7158_CG5830_2
CG4467_CG1495_12
CG14789_CG12114_2
CG12857_CG10155_12
CG32442_CG7184_12
CG17111_CG11562_2
CG9900_CG4405_11
CG6745_CG7866_3
CG4030_CG1530_3
CG7218_CG12357_3
CG9177_CG6889_11
CG11513_CG10595_11
CG14620_CG8484_2
CG1943_CG1101_2
CG18011_CG33135_2
CG5515_CG31108_2
CG6770_CG1960_2
CG12253_CG6141_2
CG13032_CG3849_2
CG32038_CG8571_3
CG9968_CG1492_3
CG18067_CG13426_11
CG3469_CG10275_11
CG9400_CG15890_11
CG10343_CG18013_3
CG1751_CG30164_2
CG9995_CG11517_2
CG10064_CG18156_12
CG8593_CG8264_11
CG18767_CG5045_3
CG33098_CG31218_11
CG5005_CG1212_3
CG33183_CG17347_11
CG18584_CG14821_11
CG33303_CG13140_3
CG15603_CG32638_2
CG31012_CG15544_11
CG10489_CG32409_3
CG4230_CG3214_12
CG3792_CG8891_12
CG4696_CG5023_3
CG17922_CG30403_12
CG33111_CG17111_3
CG5807_CG15015_3
CG6962_CG6293_12
CG9318_CG10473_3
CG7942_CG14182_11
CG4453_CG12120_11
CG1856_CG7424_3
CG9330_CG8887_12
CG31728_CG6043_11
CG11975_CG11447_3
CG4583_CG11447_3
CG31304_CG6934_12
CG6860_CG31784_11
CG15015_CG5661_2
CG1264_CG31481_12
CG11582_CG7319_2
CG9257_CG6720_12
CG32113_CG7002_11
CG15579_CG12470_3
CG6498_CG13875_3
CG4646_CG9646_12
CG4969_CG14416_3
CG3093_CG17058_2
CG18155_CG2835_11
CG6897_CG6896_11
CG15916_CG1135_11
CG17131_CG3038_2
CG13348_CG18803_11
CG3104_CG16853_2
CG5077_CG4360_2
CG30426_CG30422_12
CG14853_CG7598_11
CG12076_CG10107_2
CG34031_CG17521_2
CG32758_CG8470_3
CG3129_CG9135_2
CG10713_CG10516_3
CG17387_CG14655_3
CG3044_CG33057_12
CG11979_CG12943_3
CG17018_CG33492_11
CG6494_CG33162_11
CG8384_CG11360_11
CG10743_CG11880_3
CG6384_CG4338_3
CG13363_CG11436_3
CG15118_CG10318_2
CG6720_CG6724_12
CG15549_CG15551_12
CG14543_CG14550_2
CG9012_CG8924_3
CG8610_CG1007_11
CG14598_CG1287_11
CG8671_CG18362_2
CG5890_CG8187_12
CG5124_CG1126_2
CG4299_CG4307_2
CG14445_CG3621_12
CG6287_CG14021_11
CG10776_CG14993_12
CG8135_CG9359_2
CG8735_CG7074_3
CG31122_CG10864_12
CG11030_CG11266_11
CG11779_CG4118_11
CG7788_CG14902_12
CG11488_CG11617_2
CG4115_CG10035_2
CG5279_CG32590_3
CG11828_CG14521_2
CG31639_CG13988_3
CG18471_CG8178_2
CG7849_CG7843_2
CG4709_CG5846_2
CG12773_CG11417_3
CG2125_CG2168_11
CG14721_CG10687_12
CG3054_CG12244_2
CG3041_CG15312_11
CG1447_CG7530_2
CG12143_CG12841_11
CG13901_CG15628_12
CG3620_CG3626_11
CG8671_CG6330_2
CG1418_CG3542_3
CG6432_CG6440_3
CG5381_CG5395_12
CG9104_CG33650_12
CG7630_CG4656_12
CG15161_CG15162_3
CG6650_CG3884_3
CG33519_CG14967_2
CG15717_CG32645_11
CG8785_CG9143_3
CG32441_CG10648_3
CG7845_CG7849_3
CG7146_CG8053_3
CG3131_CG3119_12
CG7843_CG15760_11
CG5112_CG5111_11
CG15706_CG6668_11
CG17652_CG17646_3
CG3862_CG9380_2
CG12082_CG18214_12
CG10778_CG15261_11
CG5186_CG30342_12
CG33260_CG14130_12
CG3249_CG10171_11
CG15920_CG12345_3
CG5010_CG1903_3
CG31772_CG33120_11
CG2126_CG10238_2
CG3254_CG18003_3
CG9695_CG9067_2
CG9314_CG12437_2
CG1084_CG10520_11
CG10320_CG15481_3
CG6051_CG5889_3
CG15414_CG5197_11
CG1648_CG1625_3
CG10535_CG14712_3
CG5485_CG18811_2
CG9802_CG5469_11
CG5400_CG5823_12
CG9623_CG17064_12
CG13339_CG7870_3
CG8461_CG10335_3
CG4676_CG1796_2
CG6846_CG1227_11
CG31717_CG5694_11
CG10959_CG7833_3
CG8801_CG3541_12
CG34034_CG13419_3
CG11895_CG9325_12
CG14296_CG14291_2
CG10480_CG6462_3
CG10374_CG9057_11
CG13958_CG33316_11
CG4542_CG14805_3
CG4483_CG4337_3
CG17068_CG32944_11
CG2031_CG33203_12
CG9314_CG7506_12
CG7432_CG10277_3
CG10674_CG7986_11
CG9296_CG17221_2
CG32732_CG14620_12
CG5010_CG32699_3
CG12990_CG32556_12
CG13917_CG8009_12
CG6412_CG5526_3
CG6136_CG18112_2
CG3267_CG14210_2
CG6024_CG8309_11
CG1934_CG8905_2
CG3014_CG14696_12
CG3420_CG3922_2
CG4532_CG4536_11
CG6632_CG4064_2
CG8191_CG3335_2
CG11398_CG15191_11
CG4071_CG15914_3
CG17078_CG11561_3
CG14079_CG11872_12
CG10197_CG9296_2
CG18048_CG13392_3
CG12153_CG10059_2
CG7102_CG7093_12
CG3945_CG6850_3
CG13598_CG33553_2
CG2937_CG8707_12
CG3712_CG12773_12
CG9795_CG18549_12
CG15585_CG1147_11
CG17005_CG10443_11
CG6249_CG6697_3
CG13628_CG13630_2
CG17919_CG12018_3
CG6510_CG4903_3
CG9473_CG17282_2
CG4851_CG30115_12
CG2128_CG14670_3
CG4303_CG5439_11
CG14270_CG6156_3
CG30011_CG4584_11
CG30048_CG7813_2
CG1516_CG17896_12
CG6950_CG18335_2
CG7262_CG3817_3
CG7672_CG7675_12
CG33203_CG14476_3
CG9996_CG3962_12
CG8241_CG13018_2
CG6422_CG14285_11
CG10564_CG8660_3
CG32813_CG12773_11
CG7364_CG2261_12
CG11072_CG2864_2
CG30394_CG7471_12
CG11335_CG8279_11
CG2863_CG9198_11
CG12024_CG7889_3
CG11184_CG8111_12
CG6217_CG11896_2
CG10952_CG32592_2
CG8243_CG8237_11
CG3717_CG3707_12
CG12948_CG8402_12
CG5124_CG9176_2
CG31784_CG31750_3
CG5281_CG14562_2
CG5436_CG6000_12
CG33107_CG6937_3
CG9880_CG32645_11
CG4511_CG5175_3
CG3443_CG6383_2
CG18144_CG5603_12
CG7143_CG10318_3
CG3407_CG17209_12
CG31795_CG4415_3
CG3107_CG5076_12
CG12317_CG5317_3
CG9121_CG9766_12
CG1775_CG10497_2
CG3312_CG11654_3
CG6503_CG5441_3
CG1539_CG2241_2
CG10915_CG15120_11
CG4775_CG9412_12
CG15544_CG15884_11
CG6341_CG4545_12
CG4931_CG6091_11
CG9060_CG4448_2
CG9958_CG3949_3
CG15151_CG5711_11
CG1530_CG15601_3
CG4406_CG11093_12
CG1554_CG2706_2
CG15545_CG15546_12
CG8956_CG9770_11
CG33692_CG15729_11
CG13211_CG13208_12
CG2478_CG12153_3
CG6699_CG14786_12
CG4062_CG4088_2
CG31223_CG7772_12
CG8245_CG3178_3
CG1487_CG2050_3
CG33548_CG3299_12
CG13663_CG8144_12
CG14636_CG3652_3
CG6170_CG11360_11
CG8271_CG1708_2
CG5962_CG6486_3
CG11471_CG31320_12
CG12985_CG15720_12
CG17219_CG33162_3
CG12026_CG11840_11
CG13721_CG32242_12
CG6106_CG13011_2
CG3312_CG4206_3
CG11085_CG1703_3
CG14802_CG9653_2
CG11070_CG9200_2
CG6440_CG5746_2
CG33299_CG31478_11
CG5583_CG12427_2
CG10620_CG10688_3
CG11456_CG9486_11
CG9921_CG7134_3
CG33131_CG14591_12
CG6759_CG13626_11
CG5179_CG12918_3
CG12290_CG12626_3
CG31176_CG16788_3
CG14446_CG14992_12
CG1937_CG5493_11
CG14965_CG4676_3
CG31752_CG33120_12
CG3073_CG18066_2
CG10851_CG9829_11
CG7044_CG3054_3
CG1250_CG7903_12
CG1633_CG12534_12
CG8500_CG4467_11
CG14463_CG2698_11
CG9536_CG12178_12
CG14791_CG14781_3
CG3337_CG5874_3
CG13886_CG9300_3
CG7600_CG6395_3
CG11703_CG10506_11
CG11076_CG11154_3
CG7577_CG12048_12
CG3552_CG6308_11
CG17118_CG4615_12
CG30410_CG17922_3
CG14329_CG11370_12
CG32809_CG12261_2
CG14353_CG5290_2
CG14992_CG7985_3
CG18472_CG6330_2
CG5363_CG10121_3
CG13398_CG5920_3
CG13322_CG13320_3
CG2846_CG4511_11
CG7456_CG8674_2
CG13028_CG3672_3
CG9070_CG9073_12
CG3350_CG3373_3
CG2715_CG32795_12
CG15351_CG1478_11
CG13726_CG13724_2
CG11837_CG4775_11
CG1100_CG14149_12
CG9795_CG7951_12
CG4360_CG5085_3
CG9323_CG1768_3
CG3425_CG11206_12
CG31368_CG6971_2
CG5721_CG2699_3
CG14716_CG14772_3
CG6433_CG5526_2
CG12051_CG10052_2
CG32448_CG5161_3
CG9236_CG12108_2
CG14542_CG9126_12
CG7512_CG33289_11
CG12090_CG32836_2
CG18624_CG9646_2
CG6338_CG10535_3
CG6170_CG14781_3
CG9811_CG30127_12
CG7139_CG7470_12
CG10964_CG8624_2
CG14322_CG5214_3
CG5871_CG1227_2
CG6515_CG31390_12
CG31651_CG5828_3
CG1514_CG15329_2
CG1044_CG12758_2
CG7940_CG12878_3
CG31973_CG2657_2
CG5964_CG32297_3
CG11804_CG3107_11
CG32438_CG15006_3
CG5104_CG4799_11
CG6173_CG1454_11
CG9033_CG12840_12
CG30023_CG7970_12
CG7233_CG10933_11
CG11027_CG2219_12
CG3937_CG4060_12
CG5824_CG5452_3
CG8581_CG8816_2
CG13739_CG2063_11
CG32177_CG1263_2
CG8884_CG5516_3
CG7992_CG7890_3
CG10990_CG32549_2
CG13786_CG16784_11
CG7061_CG8487_3
CG32540_CG8768_12
CG32432_CG6577_2
CG6375_CG6015_3
CG7293_CG31132_2
CG4043_CG33299_11
CG7055_CG8439_12
CG15737_CG12454_12
CG16791_CG32491_12
CG15434_CG1298_3
CG17907_CG2212_11
CG6525_CG5174_12
CG9224_CG8128_3
CG7179_CG7191_12
CG6975_CG7838_3
CG11619_CG18135_12
CG3059_CG8817_3
CG14750_CG3747_2
CG33172_CG8578_2
CG4071_CG9858_12
CG10688_CG4069_2
CG14084_CG3163_12
CG15914_CG4046_2
CG33261_CG13575_11
CG17271_CG15693_3
CG7773_CG3730_3
CG9943_CG4446_3
CG13454_CG7936_12
CG6142_CG31323_11
CG11418_CG11417_3
CG12301_CG6896_2
CG17378_CG31619_2
CG12770_CG11329_2
CG3129_CG16787_2
CG8609_CG3421_2
CG4609_CG4925_11
CG15571_CG15570_3
CG14023_CG2173_2
CG9222_CG13124_3
CG7773_CG32736_2
CG12073_CG1462_3
CG9172_CG15811_2
CG11763_CG12309_3
CG10333_CG17654_11
CG3307_CG6476_11
CG6890_CG7255_11
CG8198_CG8795_11
CG4784_CG16728_3
CG7742_CG15625_11
CG8861_CG15563_2
CG10254_CG8142_11
CG40478_CG33521_11
CG1765_CG14992_11
CG9904_CG18265_2
CG12437_CG4185_11
CG14145_CG10413_3
CG4090_CG7956_11
CG3051_CG3228_2
CG4554_CG8733_11
CG2061_CG5063_12
CG3214_CG5559_2
CG18193_CG2150_11
CG4258_CG10679_2
CG6672_CG2092_3
CG14064_CG1842_11
CG3508_CG5142_11
CG14960_CG12017_11
CG8184_CG9915_11
CG1868_CG1602_11
CG12598_CG8971_11
CG5842_CG13348_2
CG30499_CG30498_3
CG13012_CG1697_12
CG11009_CG11010_11
CG32537_CG6146_2
CG5287_CG6756_2
CG11999_CG3600_2
CG9917_CG4049_2
CG8945_CG4336_11
CG7940_CG12321_2
CG5166_CG5952_11
CG18066_CG13430_12
CG4356_CG4527_12
CG4552_CG7727_12
CG1316_CG4190_12
CG6724_CG17127_3
CG32119_CG17687_3
CG10203_CG14021_3
CG5387_CG5385_12
CG9267_CG10652_12
CG3815_CG9273_2
CG12109_CG12507_11
CG10335_CG4300_12
CG11906_CG11001_3
CG31118_CG9089_11
CG7428_CG10869_12
CG13624_CG13625_12
CG1537_CG15203_3
CG13628_CG4494_3
CG13628_CG32130_12
CG1157_CG31561_11
CG12875_CG7293_11
CG7199_CG7288_11
CG32029_CG5962_12
CG2957_CG10914_11
CG3332_CG12598_2
CG32181_CG7828_2
CG7164_CG7154_11
CG6512_CG13876_3
CG3186_CG9004_2
CG11403_CG14632_11
CG4200_CG1469_2
CG10855_CG1828_12
CG10449_CG15173_2
CG5287_CG5808_3
CG6456_CG12048_3
CG32046_CG32052_3
CG11246_CG11247_11
CG10026_CG31826_11
CG4510_CG4281_3
CG10197_CG12856_3
CG4615_CG14804_3
CG8390_CG5094_3
CG32296_CG1240_3
CG17282_CG7675_12
CG13127_CG4778_11
CG15899_CG8613_12
CG7322_CG5676_2
CG9634_CG5663_11
CG32973_CG16879_11
CG1434_CG31155_11
CG8841_CG10306_3
CG14447_CG10217_12
CG16721_CG4027_11
CG3351_CG7236_2
CG32626_CG5658_12
CG9786_CG4005_12
CG5808_CG5287_11
CG12008_CG6053_12
CG10625_CG10624_12
CG31240_CG32068_3
CG9801_CG8223_3
CG14414_CG13994_3
CG2991_CG9539_2
CG17840_CG2960_11
CG5247_CG10101_11
CG13648_CG32389_11
CG3228_CG5247_3
CG6413_CG6432_11
CG5808_CG17227_11
CG7048_CG5376_2
CG33979_CG31663_11
CG12244_CG18549_11
CG2371_CG2028_11
CG8909_CG15603_12
CG11360_CG3241_2
CG17686_CG11219_12
CG12086_CG9695_3
CG3352_CG3702_12
CG3520_CG12770_3
CG7131_CG4257_2
CG8844_CG8846_12
CG5964_CG33991_12
CG5655_CG7957_12
CG6902_CG32859_12
CG31232_CG7685_11
CG17896_CG7540_3
CG7200_CG33472_3
CG1763_CG1697_11
CG4051_CG5532_3
CG5147_CG7347_3
CG10305_CG12750_12
CG10667_CG32147_12
CG10415_CG7334_2
CG17386_CG2163_3
CG15693_CG1883_2
CG5027_CG13698_11
CG33141_CG15657_11
CG6540_CG6617_2
CG5658_CG33455_3
CG16784_CG7207_12
CG11679_CG14444_3
CG13001_CG13000_12
CG7176_CG9938_3
CG31431_CG10249_2
CG14591_CG10460_3
CG1409_CG3420_2
CG9186_CG9153_3
CG17829_CG4617_12
CG10566_CG10144_3
CG15216_CG13966_2
CG10108_CG17388_3
CG7058_CG12071_12
CG3639_CG11130_11
CG18593_CG33158_2
CG17221_CG17261_11
CG12659_CG10973_2
CG15877_CG15894_12
CG32532_CG3152_2
CG14535_CG14534_12
CG18616_CG5229_11
CG17328_CG5869_2
CG13432_CG13434_12
CG8683_CG3661_11
CG1770_CG2968_3
CG13842_CG13667_3
CG4064_CG6227_11
CG7787_CG13777_3
CG15835_CG8791_3
CG8379_CG31349_2
CG3269_CG3409_2
CG12151_CG32721_3
CG6182_CG12267_3
CG6363_CG6384_11
CG11295_CG6406_3
CG14470_CG7882_11
CG11263_CG18646_2
CG3772_CG10098_3
CG7839_CG4537_11
CG11857_CG18764_3
CG30410_CG30010_11
CG32297_CG7163_2
CG2488_CG3289_3
CG7049_CG3259_3
CG10034_CG10098_11
CG34031_CG32230_2
CG13390_CG16947_3
CG33513_CG5069_11
CG6446_CG4886_2
CG30422_CG7449_11
CG2520_CG1945_11
CG12230_CG17269_3
CG4975_CG8972_3
CG5421_CG6417_3
CG6796_CG5134_3
CG12384_CG13201_12
CG10370_CG10221_2
CG16988_CG6905_2
CG7213_CG13672_3
CG15740_CG1967_12
CG31062_CG11678_12
CG18675_CG1308_11
CG11115_CG11128_11
CG10467_CG2201_3
CG7415_CG1937_3
CG8112_CG9790_2
CG4069_CG9712_12
CG7220_CG15743_11
CG7872_CG8288_12
CG2310_CG4435_12
CG2851_CG5037_12
CG3522_CG3683_2
CG8607_CG14949_11
CG15201_CG4521_11
CG4755_CG31344_12
CG8226_CG14747_2
CG32717_CG4400_2
CG9610_CG8383_12
CG8497_CG14789_2
CG7368_CG6091_2
CG3402_CG17183_12
CG3308_CG9291_11
CG4733_CG5168_12
CG6705_CG11586_2
CG16718_CG1418_12
CG9652_CG3199_11
CG12272_CG10671_2
CG9304_CG10214_3
CG2072_CG33506_2
CG1901_CG1157_3
CG17361_CG9598_11
CG1332_CG15009_2
CG1821_CG17124_11
CG3664_CG11526_2
CG16786_CG9148_11
CG12173_CG31543_3
CG17257_CG17258_2
CG3092_CG3134_2
CG31450_CG5382_3
CG33304_CG1629_3
CG18124_CG7456_3
CG4042_CG3662_11
CG5686_CG31717_3
CG9752_CG30387_3
CG4195_CG32134_12
CG4268_CG2767_2
CG8717_CG14130_3
CG6803_CG9252_3
CG17265_CG17264_11
CG8777_CG8075_11
CG18041_CG7127_2
CG9282_CG7110_3
CG7654_CG7749_11
CG31898_CG2960_11
CG14871_CG9799_2
CG9422_CG3270_11
CG12261_CG33213_2
CG7834_CG12402_11
CG11861_CG15261_12
CG1796_CG13921_3
CG3189_CG2453_12
CG4045_CG30387_3
CG3924_CG3167_11
CG11146_CG1848_12
CG10069_CG32104_3
CG9802_CG15744_3
CG8493_CG16926_3
CG15525_CG8948_12
CG11263_CG3349_12
CG12976_CG32190_12
CG11979_CG6920_11
CG10723_CG13390_12
CG31550_CG1789_3
CG10691_CG3279_3
CG14163_CG9945_3
CG7238_CG32775_2
CG10952_CG3156_3
CG12792_CG7882_11
CG4025_CG5483_12
CG14969_CG12076_2
CG32230_CG12581_11
CG3085_CG7246_2
CG1826_CG1841_12
CG11260_CG11975_11
CG13349_CG4840_12
CG6040_CG5629_2
CG10435_CG1582_2
CG2328_CG6499_2
CG6103_CG6406_11
CG33936_CG7883_3
CG12238_CG2522_3
CG5663_CG7597_12
CG7702_CG13389_12
CG6884_CG9028_12
CG11967_CG11968_2
CG10069_CG3530_2
CG31009_CG18041_2
CG5912_CG14792_3
CG3738_CG8665_12
CG8605_CG10795_11
CG1056_CG12585_3
CG10565_CG32484_3
CG2790_CG12851_3
CG6906_CG6910_11
CG8189_CG8039_3
CG15526_CG7950_11
CG3903_CG3938_2
CG3542_CG3605_2
CG32043_CG14180_11
CG4159_CG5206_3
CG12654_CG3496_12
CG32645_CG15899_12
CG13283_CG13516_3
CG8583_CG10657_12
CG12210_CG30440_2
CG17736_CG6983_12
CG17964_CG40478_11
CG3959_CG7420_3
CG7171_CG7179_2
CG3322_CG7020_11
CG15329_CG10948_12
CG12991_CG9703_3
CG3082_CG14788_12
CG10523_CG32435_2
CG12899_CG12897_12
CG5582_CG1249_3
CG31110_CG12265_3
CG7331_CG7422_11
CG6134_CG31550_2
CG7016_CG13641_2
CG5902_CG1225_3
CG15154_CG10383_3
CG31110_CG11786_3
CG12360_CG2244_2
CG6432_CG6440_11
CG15147_CG15148_12
CG31035_CG7814_11
CG10805_CG31632_12
CG4502_CG4497_2
CG13531_CG11994_3
CG7841_CG5414_12
CG7427_CG12301_2
CG14119_CG11263_11
CG10158_CG1472_12
CG16969_CG17265_11
CG5068_CG30116_3
CG18659_CG8058_3
CG2072_CG8553_3
CG33251_CG3632_2
CG5581_CG15099_11
CG17119_CG17998_11
CG11044_CG9895_2
CG7966_CG12170_3
CG30428_CG13745_11
CG14617_CG14616_11
CG4752_CG14739_2
CG14701_CG33051_11
CG5184_CG5413_2
CG2259_CG7490_2
CG8173_CG4656_3
CG3541_CG33527_3
CG14712_CG10425_2
CG31293_CG4560_3
CG10260_CG2652_2
CG8978_CG7291_3
CG9541_CG18662_3
CG32443_CG7324_11
CG14271_CG14206_3
CG8370_CG8386_2
CG6484_CG14483_12
CG3510_CG10535_2
CG5059_CG4637_3
CG10822_CG11173_2
CG5276_CG11305_12
CG7162_CG7395_2
CG3779_CG4422_2
CG9727_CG8338_3
CG13142_CG33968_2
CG7510_CG17742_12
CG8722_CG11798_2
CG7002_CG18317_2
CG14902_CG30166_11
CG7376_CG7958_3
CG31820_CG4824_3
CG5507_CG1789_11
CG6816_CG6857_12
CG13617_CG14549_12
CG32264_CG10855_12
CG12663_CG11567_12
CG10915_CG5733_2
CG4329_CG17712_2
CG5018_CG5027_3
CG11866_CG3350_11
CG7074_CG2849_12
CG6977_CG8806_3
CG16733_CG1385_3
CG31239_CG10186_12
CG11674_CG14423_12
CG12396_CG6523_3
CG6354_CG13418_12
CG16807_CG12734_3
CG9253_CG4426_3
CG11030_CG11142_2
CG14993_CG5495_3
CG31149_CG12269_2
CG5823_CG31100_12
CG14936_CG2493_3
CG3635_CG1832_11
CG14105_CG32120_11
CG33529_CG13790_12
CG32344_CG8187_2
CG2525_CG6251_2
CG6643_CG13624_11
CG6474_CG8142_2
CG6850_CG11637_11
CG5451_CG5452_3
CG8268_CG8254_11
CG8085_CG16807_11
CG17223_CG4026_3
CG9924_CG3050_3
CG15678_CG11594_11
CG11966_CG8312_2
CG8636_CG7434_3
CG8600_CG8598_12
CG33123_CG3058_11
CG31842_CG31811_3
CG32505_CG15747_2
CG10018_CG2929_2
CG4893_CG6707_12
CG8946_CG5586_3
CG2677_CG2680_2
CG3923_CG3156_3
CG32625_CG4622_3
CG12713_CG1966_12
CG14543_CG32685_11
CG13193_CG13192_11
CG11334_CG31317_3
CG11658_CG4338_12
CG9108_CG2098_12
CG9194_CG1845_3
CG8151_CG11237_2
CG9318_CG2637_3
CG8996_CG6582_11
CG13196_CG33197_2
CG7549_CG2241_2
CG15278_CG15277_12
CG15803_CG9095_3
CG3408_CG13035_2
CG14678_CG10279_12
CG2928_CG8449_12
CG13746_CG12933_11
CG12480_CG11581_11
CG11271_CG32180_12
CG6454_CG2902_11
CG8843_CG1637_12
CG3045_CG17592_11
CG11418_CG11417_12
CG12286_CG1104_2
CG32772_CG4078_2
CG31812_CG18317_3
CG2522_CG4400_2
CG9351_CG1937_12
CG18765_CG14718_3
CG4268_CG8861_2
CG15284_CG8238_12
CG1486_CG14476_3
CG9106_CG9101_2
CG32679_CG17841_3
CG5646_CG5670_11
CG10922_CG10336_3
CG10116_CG6699_12
CG5474_CG5161_2
CG13011_CG18572_2
CG6159_CG6554_2
CG5840_CG10632_2
CG6141_CG4579_3
CG3389_CG18410_11
CG30379_CG12876_2
CG30373_CG2173_3
CG9662_CG3289_3
CG7439_CG11238_2
CG33100_CG6490_2
CG11258_CG11982_2
CG3422_CG18741_12
CG7008_CG9643_12
CG8029_CG2040_2
CG14550_CG8582_11
CG9802_CG7885_12
CG5671_CG5655_12
CG10565_CG10581_11
CG7544_CG12234_3
CG8248_CG8247_12
CG7378_CG32541_11
CG4063_CG13690_2
CG10504_CG10508_3
CG13285_CG10625_12
CG9772_CG1103_3
CG2767_CG3223_3
CG2968_CG3356_11
CG4621_CG31204_11
CG4810_CG3809_12
CG5439_CG5287_11
CG11641_CG10431_3
CG13949_CG13950_11
CG6016_CG8625_2
CG5916_CG4686_3
CG2713_CG2714_12
CG18247_CG9035_2
CG6455_CG9356_3
CG5376_CG11880_3
CG1738_CG14307_2
CG7510_CG6846_12
CG9379_CG4807_12
CG13392_CG17295_3
CG3931_CG12855_3
CG7798_CG15706_12
CG7839_CG6297_2
CG1584_CG9537_3
CG7047_CG13875_3
CG10122_CG18604_12
CG9487_CG9496_11
CG3918_CG3342_2
CG7439_CG7739_2
CG8704_CG8705_3
CG14880_CG18085_3
CG10864_CG15525_12
CG14478_CG6522_2
CG15614_CG13531_12
CG3033_CG15766_2
CG9994_CG10237_2
CG9863_CG30410_11
CG14450_CG11352_2
CG4467_CG10375_2
CG7519_CG6846_2
CG2112_CG9273_2
CG4969_CG4675_11
CG7358_CG7349_3
CG3690_CG2889_11
CG15736_CG30048_12
CG31062_CG11061_11
CG2087_CG2099_12
CG1954_CG14325_11
CG7212_CG3291_2
CG9044_CG10747_3
CG7383_CG5400_2
CG4957_CG5686_2
CG32038_CG6502_11
CG31496_CG10101_11
CG1804_CG12048_12
CG11412_CG11418_2
CG14575_CG32438_3
CG5055_CG11488_11
CG5012_CG9656_12
CG9515_CG4993_2
CG14210_CG1963_3
CG17917_CG17919_12
CG8580_CG32380_11
CG17868_CG18480_3
CG14980_CG7127_2
CG17264_CG4450_2
CG32541_CG10185_3
CG40169_CG31226_3
CG32697_CG32758_11
CG1874_CG5341_12
CG7619_CG9921_2
CG1552_CG1545_12
CG15628_CG2976_2
CG30159_CG5461_11
CG32484_CG4633_12
CG11875_CG7544_2
CG6303_CG3351_12
CG5933_CG8144_2
CG15111_CG10737_2
CG15618_CG15894_11
CG12891_CG11761_12
CG8155_CG33695_12
CG1021_CG18622_2
CG8938_CG15605_12
CG7192_CG1463_3
CG3262_CG1832_11
CG7971_CG31938_3
CG5189_CG16850_3
CG10449_CG31950_3
CG4806_CG9665_11
CG5851_CG5413_2
CG9495_CG11399_3
CG1104_CG12286_11
CG4497_CG5855_3
CG9769_CG9761_12
CG30349_CG13253_11
CG17716_CG17166_11
CG11329_CG11181_2
CG9994_CG2201_2
CG17734_CG6364_11
CG14728_CG10120_12
CG2146_CG10897_11
CG15261_CG1625_2
CG7908_CG6011_11
CG1151_CG15593_11
CG32109_CG5433_2
CG10804_CG10802_3
CG13455_CG7272_11
CG7726_CG32592_11
CG31605_CG8683_12
CG14713_CG14714_11
CG11111_CG10992_2
CG6930_CG4583_12
CG7656_CG32149_3
CG9045_CG6951_2
CG9444_CG9448_12
CG4433_CG7540_2
CG5313_CG5198_3
CG12235_CG12234_2
CG30196_CG30217_12
CG4684_CG4641_11
CG3068_CG31211_3
CG12369_CG13920_11
CG11622_CG7168_3
CG10098_CG33344_2
CG7742_CG15405_11
CG2904_CG14447_11
CG5481_CG5423_12
CG3764_CG6664_12
CG10681_CG5241_12
CG9346_CG31232_2
CG10493_CG11619_11
CG2670_CG5884_12
CG15651_CG3216_12
CG12917_CG33478_11
CG32375_CG12262_3
CG7831_CG5885_3
CG3736_CG3558_3
CG33519_CG9635_12
CG8127_CG13698_12
CG14806_CG3848_2
CG6959_CG10898_11
CG14047_CG17209_11
CG2478_CG3238_2
CG9677_CG10635_2
CG13661_CG13662_12
CG11722_CG3910_3
CG33975_CG6631_11
CG14674_CG13317_3
CG11907_CG5336_3
CG11357_CG6854_11
CG6712_CG5366_3
CG5524_CG6204_3
CG14126_CG31798_3
CG14468_CG14621_3
CG12123_CG13704_3
CG14041_CG30051_12
CG17377_CG15731_11
CG10130_CG2950_3
CG5686_CG5034_3
CG8986_CG7863_12
CG5374_CG6919_3
CG8257_CG8858_2
CG3962_CG1107_12
CG2201_CG2207_12
CG16784_CG2177_2
CG8069_CG33456_2
CG13418_CG8538_11
CG3919_CG9598_2
CG7137_CG3253_3
CG33478_CG18011_11
CG8725_CG11198_2
CG9749_CG9913_2
CG15411_CG15412_12
CG10110_CG7764_3
CG12021_CG13287_2
CG15425_CG6772_11
CG18011_CG8363_2
CG10215_CG6971_3
CG6711_CG1542_3
CG6775_CG1470_2
CG7543_CG6149_3
CG9262_CG14086_2
CG31957_CG1523_3
CG5656_CG5081_3
CG10971_CG6831_12
CG5641_CG10365_12
CG1691_CG5273_11
CG11482_CG8657_3
CG5644_CG13314_3
CG7737_CG30021_2
CG17193_CG17278_12
CG8841_CG1583_11
CG7178_CG6757_11
CG6519_CG6524_11
CG8857_CG5383_12
CG30379_CG18012_11
CG14624_CG6783_2
CG3352_CG2967_12
CG8654_CG11041_11
CG14712_CG17309_2
CG6729_CG6451_3
CG6866_CG9293_2
CG3297_CG10006_11
CG15772_CG30373_12
CG7724_CG6512_2
CG13876_CG7028_2
CG8232_CG1772_3
CG12025_CG13924_11
CG12525_CG32048_3
CG10798_CG31381_2
CG8107_CG2975_3
CG12543_CG6588_3
CG1763_CG32808_2
CG9390_CG12975_11
CG2493_CG33715_2
CG4025_CG4061_3
CG32085_CG11652_12
CG10053_CG8079_12
CG33147_CG15077_11
CG15093_CG15080_3
CG12007_CG12590_11
CG8948_CG12034_2
CG4962_CG10737_12
CG14485_CG10217_11
CG30441_CG10417_12
CG3029_CG5072_12
CG5084_CG10910_11
CG5632_CG17212_12
CG30380_CG30379_3
CG32036_CG1126_11
CG12015_CG1864_3
CG11024_CG7371_2
CG6565_CG3955_11
CG9028_CG12976_2
CG12155_CG12007_2
CG7791_CG6170_3
CG11142_CG9233_3
CG17947_CG17521_2
CG17622_CG17623_11
CG9995_CG11780_12
CG12752_CG40478_3
CG13404_CG17654_3
CG1161_CG8890_3
CG5758_CG5481_12
CG4584_CG8736_3
CG9441_CG15475_2
CG13280_CG6756_11
CG6127_CG31063_12
CG32067_CG11811_11
CG11619_CG9994_3
CG4832_CG10092_3
CG10034_CG10123_2
CG13306_CG32025_3
CG7147_CG4279_3
CG17266_CG10324_11
CG3626_CG9378_11
CG9231_CG10423_12
CG2608_CG32809_12
CG16733_CG11896_11
CG5289_CG7050_11
CG5363_CG7393_2
CG15096_CG15081_3
CG14240_CG31081_3
CG10667_CG1600_12
CG12338_CG7828_11
CG3376_CG3385_11
CG6173_CG6937_12
CG2194_CG2258_11
CG13215_CG9080_12
CG14413_CG5310_3
CG6303_CG7099_11
CG10132_CG10166_2
CG7047_CG32346_2
CG9812_CG8828_11
CG32614_CG12479_11
CG15904_CG12050_3
CG3929_CG12042_2
CG5599_CG6606_2
CG16725_CG2841_2
CG9203_CG4852_2
CG13338_CG6305_11
CG3033_CG8025_12
CG10219_CG6745_3
CG1793_CG11148_3
CG15283_CG3845_11
CG1983_CG3944_3
CG31650_CG13287_3
CG9253_CG4886_2
CG10574_CG33521_3
CG6017_CG32562_3
CG2789_CG11398_2
CG13920_CG7274_11
CG1417_CG32775_2
CG14701_CG17184_2
CG5149_CG10763_2
CG17469_CG4558_2
CG4908_CG18769_12
CG16757_CG4611_11
CG6928_CG32096_2
CG13287_CG8166_12
CG7601_CG33718_2
CG33958_CG5786_11
CG7913_CG7212_2
CG6582_CG1759_3
CG7669_CG7670_2
CG15894_CG4702_2
CG11130_CG11129_11
CG7830_CG8031_12
CG8194_CG8044_2
CG4213_CG16965_3
CG8590_CG3054_3
CG9231_CG12770_11
CG17161_CG4201_3
CG5406_CG17334_12
CG10373_CG11139_2
CG16785_CG12311_11
CG33519_CG11390_2
CG14614_CG10914_3
CG4685_CG17687_12
CG3304_CG15411_12
CG12156_CG32227_3
CG5208_CG3603_2
CG8588_CG3038_3
CG6038_CG14132_12
CG31790_CG31751_3
CG10584_CG10582_3
CG6768_CG8383_3
CG3590_CG11395_2
CG7128_CG7925_11
CG3803_CG11888_2
CG9257_CG9256_11
CG8884_CG12298_2
CG9770_CG1815_3
CG7874_CG2194_3
CG31645_CG12261_11
CG13364_CG9005_11
CG34031_CG8210_2
CG31077_CG5811_11
CG11110_CG6865_12
CG9050_CG5528_3
CG33336_CG17119_12
CG3226_CG14211_3
CG3035_CG30259_3
CG1298_CG33996_12
CG4084_CG18210_11
CG1424_CG6395_2
CG6703_CG4139_2
CG13502_CG10497_12
CG10236_CG13299_12
CG6892_CG7636_2
CG2216_CG9361_2
CG4319_CG13701_12
CG1911_CG11184_2
CG14898_CG3541_3
CG9761_CG2076_2
CG33107_CG4317_3
CG14507_CG15817_3
CG32516_CG8235_2
CG17343_CG8245_3
CG3811_CG17855_11
CG8624_CG32390_2
CG8172_CG14748_3
CG10260_CG4187_3
CG1098_CG2034_3
CG12817_CG9614_12
CG32536_CG7884_12
CG4581_CG3033_12
CG2938_CG7143_11
CG9652_CG9624_12
CG10324_CG3159_11
CG14456_CG11370_11
CG14884_CG14887_11
CG13901_CG13624_12
CG7055_CG4043_11
CG3249_CG7622_3
CG18473_CG8129_11
CG6549_CG5110_3
CG7361_CG31666_3
CG8806_CG5532_3
CG5508_CG4976_2
CG3947_CG6957_12
CG13204_CG30030_2
CG10537_CG4484_12
CG15532_CG8542_2
CG31147_CG13418_12
CG6627_CG6620_2
CG9196_CG7187_12
CG10798_CG32697_3
CG1218_CG2046_2
CG33143_CG17807_2
CG5483_CG4058_2
CG3937_CG5984_11
CG13083_CG14039_11
CG17065_CG13827_3
CG6259_CG9804_12
CG11430_CG14490_2
CG18619_CG5385_11
CG7883_CG15523_3
CG11128_CG8269_11
CG6353_CG15497_3
CG10336_CG7361_2
CG8568_CG1749_3
CG9159_CG18783_11
CG33517_CG32687_12
CG4520_CG2100_3
CG12872_CG9688_3
CG7334_CG3587_2
CG10463_CG31692_2
CG8325_CG13165_11
CG11377_CG8678_11
CG15011_CG10364_12
CG9999_CG4584_3
CG5198_CG9159_2
CG30392_CG1689_3
CG32576_CG6906_11
CG14622_CG11607_11
CG4764_CG1435_11
CG7742_CG4532_11
CG3337_CG31623_3
CG6019_CG31158_2
CG12404_CG13761_12
CG17669_CG30116_12
CG10175_CG10164_12
CG4289_CG11399_2
CG12917_CG17081_12
CG10293_CG3570_3
CG4853_CG7369_11
CG31040_CG12008_3
CG7954_CG17065_2
CG7211_CG6105_11
CG15425_CG15429_11
CG7004_CG16989_12
CG12199_CG32533_2
CG7445_CG7654_3
CG11641_CG2121_2
CG5734_CG5920_3
CG12393_CG14967_2
CG12737_CG13317_3
CG33949_CG10069_11
CG10555_CG32711_2
CG12119_CG7358_3
CG13362_CG13361_12
CG14472_CG32683_11
CG10504_CG8637_12
CG6054_CG14394_3
CG8230_CG5160_3
CG9578_CG9057_3
CG8632_CG17327_11
CG12162_CG7643_3
CG32647_CG7480_2
CG10228_CG30290_3
CG13609_CG5677_2
CG14521_CG2082_2
CG9212_CG11306_3
CG1116_CG18212_12
CG4281_CG31534_2
CG9951_CG3997_2
CG4651_CG4722_11
CG13630_CG14257_2
CG5052_CG33304_2
CG17282_CG12938_3
CG3350_CG2864_11
CG1228_CG1828_3
CG12976_CG4719_3
CG8412_CG8417_11
CG17041_CG17042_11
CG7093_CG7233_12
CG14234_CG14235_2
CG31619_CG4488_3
CG13365_CG17828_3
CG3823_CG17437_3
CG1814_CG8286_2
CG3634_CG3680_3
CG7322_CG2671_2
CG7989_CG30181_12
CG14396_CG4710_12
CG13931_CG9446_11
CG6391_CG12792_11
CG4237_CG33522_3
CG5808_CG9510_11
CG6811_CG5642_2
CG2049_CG3203_12
CG4966_CG14485_2
CG9592_CG4994_11
CG6358_CG9556_3
CG32648_CG33520_12
CG4634_CG12892_12
CG5655_CG5619_3
CG12068_CG14341_12
CG10302_CG10283_12
CG7925_CG17717_12
CG2010_CG7985_2
CG17257_CG17259_3
CG2943_CG1447_12
CG13240_CG4152_3
CG1747_CG1745_11
CG6831_CG6638_2
CG14909_CG8953_2
CG31922_CG5118_2
CG9206_CG5701_11
CG9201_CG32232_12
CG14780_CG14791_2
CG7108_CG7182_2
CG5403_CG13550_12
CG14815_CG5087_12
CG6706_CG2019_2
CG14186_CG14185_3
CG11814_CG5691_12
CG2330_CG7415_3
CG8254_CG8110_3
CG5000_CG4196_2
CG13900_CG11274_12
CG5423_CG5430_11
CG10307_CG9878_2
CG7685_CG7818_3
CG6765_CG6817_11
CG11611_CG11621_12
CG13913_CG10591_11
CG5191_CG7508_3
CG14028_CG3326_2
CG6719_CG5247_3
CG7156_CG10212_2
CG6159_CG3320_3
CG4959_CG4894_3
CG10118_CG32394_12
CG1895_CG15740_2
CG7791_CG3403_3
CG14887_CG14898_2
CG6170_CG31342_2
CG33198_CG4329_11
CG8204_CG1794_11
CG30195_CG30219_12
CG33488_CG5180_3
CG10002_CG6705_12
CG17183_CG12343_11
CG9272_CG7215_3
CG11755_CG1271_3
CG12357_CG5352_3
CG4152_CG3903_2
CG4649_CG11859_12
CG11908_CG7642_12
CG10981_CG14675_11
CG6398_CG6474_11
CG6069_CG5455_3
CG12795_CG8843_3
CG4965_CG4935_3
CG17776_CG12530_2
CG7760_CG10393_12
CG1922_CG1511_3
CG3240_CG11999_3
CG14039_CG17331_3
CG7445_CG10971_3
CG31634_CG17570_11
CG9554_CG9595_12
CG6876_CG7011_2
CG13615_CG8026_12
CG3153_CG31062_3
CG9265_CG1762_11
CG5385_CG5671_3
CG7685_CG33956_11
CG5654_CG6815_3
CG31151_CG17271_3
CG31064_CG1911_3
CG8503_CG31045_2
CG3246_CG3241_12
CG3044_CG9448_2
CG12964_CG8182_3
CG9591_CG14650_12
CG6704_CG15015_3
CG4006_CG4316_11
CG6439_CG2023_11
CG12814_CG3985_3
CG6987_CG10309_3
CG13887_CG13902_2
CG5632_CG8009_2
CG3002_CG3004_2
CG14544_CG31256_11
CG4200_CG9998_2
CG15005_CG18675_2
CG7358_CG10050_11
CG15211_CG1691_2
CG31794_CG5387_2
CG14676_CG2019_2
CG1911_CG14414_3
CG8112_CG4797_11
CG9984_CG4394_3
CG1689_CG5937_2
CG1771_CG3016_12
CG9613_CG6092_3
CG31243_CG5479_3
CG6449_CG12820_11
CG15814_CG10721_2
CG3416_CG5195_2
CG15544_CG12045_11
CG3312_CG13807_3
CG2706_CG2701_2
CG13698_CG5018_11
CG5885_CG6474_2
CG10052_CG11127_2
CG7832_CG3508_3
CG5934_CG5938_3
CG15405_CG3332_12
CG10421_CG8302_2
CG6216_CG32082_3
CG12584_CG1056_3
CG1770_CG15743_3
CG33263_CG32223_3
CG15308_CG2961_12
CG14022_CG13398_2
CG30020_CG12942_11
CG12541_CG4797_11
CG31663_CG5381_11
CG3284_CG11342_3
CG2009_CG33978_2
CG31009_CG30170_2
CG17469_CG40478_2
CG11755_CG5703_11
CG9804_CG6090_3
CG15705_CG3767_3
CG14816_CG3630_12
CG7842_CG9200_3
CG1469_CG8261_11
CG4119_CG3129_2
CG12551_CG14470_11
CG30460_CG8946_12
CG13880_CG12313_11
CG30181_CG9071_3
CG17002_CG5757_12
CG4446_CG13293_11
CG8073_CG8781_3
CG12065_CG12118_11
CG7008_CG13880_3
CG32436_CG12971_2
CG4207_CG12756_2
CG4624_CG3361_11
CG30194_CG4840_2
CG31786_CG7231_11
CG3029_CG15561_12
CG5229_CG9414_11
CG12194_CG33635_3
CG1412_CG18492_3
CG4841_CG2021_11
CG17221_CG5406_3
CG9710_CG2199_11
CG31663_CG4238_3
CG10939_CG8892_11
CG3983_CG17258_2
CG3922_CG1851_12
CG10480_CG31264_3
CG3962_CG2943_12
CG8715_CG4623_11
CG31612_CG11629_12
CG7662_CG5165_12
CG16952_CG8552_2
CG12140_CG1429_2
CG6479_CG1275_12
CG17666_CG7012_12
CG31304_CG6311_3
CG18287_CG17377_12
CG10757_CG10722_3
CG8284_CG17337_11
CG7265_CG3731_11
CG2791_CG3250_3
CG9972_CG6230_3
CG13062_CG32158_12
CG15442_CG1659_12
CG31203_CG15690_11
CG33174_CG3078_2
CG4207_CG11370_3
CG5599_CG5627_11
CG1864_CG2637_11
CG6292_CG11926_2
CG12530_CG1837_2
CG32104_CG9536_11
CG6796_CG8980_2
CG6534_CG5832_12
CG5098_CG5757_12
CG8657_CG8545_3
CG6474_CG2227_12
CG8405_CG8606_3
CG13852_CG13850_3
CG5525_CG3436_3
CG33331_CG33332_11
CG12400_CG3753_11
CG6905_CG3953_12
CG2221_CG2968_3
CG8376_CG12792_3
CG6066_CG11172_11
CG3706_CG8783_2
CG5850_CG8086_11
CG7727_CG11055_11
CG6195_CG6184_12
CG9096_CG8435_3
CG5222_CG5215_12
CG12030_CG3402_2
CG4972_CG11500_3
CG1707_CG1901_3
CG13415_CG18013_3
CG3903_CG4722_3
CG14597_CG7291_3
CG7546_CG11929_2
CG3572_CG8749_12
CG13545_CG30188_12
CG13466_CG3349_11
CG13855_CG13850_2
CG3615_CG3443_3
CG3633_CG6339_3
CG2201_CG11533_12
CG3099_CG6729_2
CG32230_CG30159_11
CG5657_CG5641_2
CG3594_CG12848_3
CG11628_CG3244_12
CG33506_CG11886_11
CG1639_CG18635_3
CG3335_CG8582_12
CG3506_CG15269_11
CG7103_CG7274_11
CG14326_CG14323_2
CG7319_CG6038_2
CG10361_CG8833_12
CG9215_CG2560_2
CG33162_CG17219_2
CG6554_CG4082_3
CG4633_CG10670_2
CG6394_CG5227_2
CG9296_CG3945_12
CG12134_CG30379_3
CG12207_CG7392_12
CG3278_CG12775_2
CG12859_CG11143_12
CG15730_CG11146_12
CG7044_CG9821_11
CG11791_CG11839_2
CG13213_CG7893_2
CG10629_CG6097_2
CG11325_CG9310_2
CG1172_CG11967_3
CG33492_CG3107_11
CG15269_CG3647_11
CG10904_CG3065_3
CG8419_CG12155_11
CG10692_CG9954_2
CG5123_CG7341_2
CG2669_CG9121_12
CG9817_CG5675_12
CG1676_CG1692_3
CG16993_CG13247_11
CG3479_CG33718_3
CG12812_CG12809_3
CG4087_CG17258_2
CG33525_CG32532_2
CG11500_CG2310_12
CG6016_CG5627_11
CG4908_CG31717_12
CG3178_CG3165_3
CG4703_CG4720_11
CG32068_CG32067_3
CG33158_CG12016_3
CG10038_CG10042_12
CG2109_CG6093_12
CG9537_CG9542_2
CG1250_CG1245_11
CG6007_CG13920_12
CG7201_CG11455_12
CG10627_CG10480_3
CG6637_CG6569_2
CG1854_CG10844_11
CG15211_CG13364_11
CG15439_CG4678_2
CG33229_CG6969_12
CG9448_CG8374_3
CG7156_CG6779_2
CG4560_CG5611_12
CG11859_CG11892_2
CG2225_CG2238_12
CG3322_CG3335_11
CG17124_CG4303_2
CG6093_CG6967_3
CG9045_CG10545_3
CG18660_CG10628_3
CG8142_CG13626_3
CG9022_CG32343_3
CG32442_CG11988_12
CG32191_CG6643_2
CG6216_CG10077_11
CG11518_CG1569_3
CG14669_CG12290_11
CG15919_CG14752_12
CG32069_CG2150_2
CG14379_CG8823_2
CG3707_CG5904_11
CG8284_CG6761_2
CG11566_CG30428_3
CG31632_CG10800_11
CG10414_CG5859_3
CG4336_CG10932_11
CG10283_CG10176_3
CG1233_CG6883_2
CG7628_CG32211_3
CG4257_CG10009_3
CG4658_CG5850_2
CG1696_CG1486_3
CG9921_CG14470_3
CG9559_CG2671_12
CG9186_CG9063_2
CG5394_CG15100_3
CG9593_CG1454_12
CG32679_CG14948_11
CG14211_CG3780_2
CG30078_CG8102_12
CG7179_CG7171_3
CG32381_CG5505_11
CG17217_CG17213_12
CG8237_CG8235_2
CG6445_CG8057_2
CG5287_CG4385_11
CG5734_CG1691_12
CG32136_CG8920_11
CG11247_CG11246_3
CG13531_CG7143_2
CG8407_CG16728_2
CG1965_CG1104_2
CG11263_CG7952_2
CG17293_CG13390_2
CG7874_CG7876_11
CG5823_CG9281_12
CG6410_CG9200_11
CG31249_CG18744_12
CG13645_CG5780_11
CG9364_CG4030_2
CG9915_CG2493_3
CG17469_CG11027_2
CG7260_CG31536_2
CG1759_CG9324_2
CG8765_CG8770_3
CG5546_CG1311_3
CG17142_CG1113_11
CG12477_CG6884_3
CG6375_CG10293_11
CG15747_CG13759_3
CG1007_CG32341_11
CG7791_CG7897_3
CG5841_CG8547_12
CG1554_CG7874_11
CG11768_CG8223_3
CG11552_CG11551_12
CG14060_CG3799_11
CG7717_CG7718_12
CG31151_CG9896_2
CG12081_CG12659_2
CG4800_CG1236_12
CG8470_CG14507_11
CG4168_CG3975_12
CG14977_CG17390_3
CG8717_CG8713_3
CG4422_CG3811_3
CG7330_CG13699_2
CG4060_CG11896_12
CG1140_CG6297_2
CG12099_CG7864_3
CG12936_CG4980_12
CG1871_CG7914_2
CG8291_CG9643_3
CG4656_CG5857_3
CG31098_CG11908_3
CG11759_CG12149_3
CG8336_CG16717_11
CG13360_CG16989_3
CG2028_CG10627_2
CG5884_CG13692_2
CG8674_CG7384_3
CG2723_CG13397_12
CG2050_CG6184_3
CG8604_CG8811_2
CG1676_CG12203_3
CG10933_CG6410_2
CG5933_CG31426_3
CG6847_CG15373_11
CG7765_CG7744_2
CG3730_CG32736_3
CG7713_CG31221_3
CG12541_CG2904_11
CG7283_CG32095_2
CG7382_CG11024_3
CG14358_CG9920_12
CG5110_CG31072_3
CG2173_CG8648_3
CG1583_CG3002_2
CG8114_CG8281_3
CG14450_CG30259_11
CG32048_CG3280_11
CG31330_CG1583_3
CG31045_CG6783_12
CG1874_CG1868_12
CG7951_CG18682_2
CG14728_CG3203_2
CG5005_CG8169_2
CG4218_CG4957_3
CG10495_CG7727_2
CG9300_CG9231_2
CG12341_CG8174_2
CG7734_CG9084_2
CG3973_CG3226_2
CG5639_CG3937_3
CG9620_CG12267_3
CG2075_CG10578_3
CG17209_CG10619_12
CG5682_CG18642_12
CG2165_CG4972_11
CG5067_CG15684_11
CG14698_CG6607_3
CG5303_CG13503_11
CG7698_CG7700_3
CG18345_CG6223_2
CG6569_CG13415_3
CG1966_CG7956_3
CG7487_CG17723_11
CG8200_CG5948_2
CG7662_CG32251_3
CG12576_CG14617_3
CG9067_CG2991_2
CG6251_CG7945_11
CG14366_CG9347_12
CG7602_CG5439_2
CG7580_CG13733_2
CG7990_CG12359_12
CG13842_CG9035_11
CG3799_CG14825_3
CG4022_CG3689_3
CG7556_CG11501_2
CG4759_CG7761_11
CG14004_CG31645_11
CG30401_CG33227_12
CG2194_CG11856_12
CG13604_CG2216_11
CG32796_CG16779_2
CG1483_CG11755_12
CG15173_CG10473_3
CG8873_CG6521_12
CG11010_CG34032_11
CG8642_CG7503_2
CG7028_CG17143_12
CG2980_CG30410_3
CG5814_CG5692_12
CG3725_CG2827_11
CG15126_CG32372_12
CG18130_CG18358_12
CG14480_CG9790_11
CG8510_CG1140_12
CG4008_CG1528_12
CG31873_CG31717_3
CG33464_CG8355_12
CG17049_CG4744_12
CG11085_CG2543_2
CG2950_CG11927_3
CG14817_CG2577_11
CG8853_CG5809_2
CG8363_CG6664_3
CG4494_CG17603_11
CG14021_CG12512_12
CG9281_CG1976_3
CG9855_CG9853_12
CG33722_CG17757_3
CG6343_CG13409_2
CG13776_CG31628_2
CG6966_CG33217_12
CG6521_CG15390_11
CG6725_CG10731_2
CG4758_CG13131_2
CG3957_CG8068_2
CG13745_CG33680_11
CG18317_CG17654_12
CG32000_CG31997_3
CG6185_CG7590_3
CG1762_CG10026_3
CG18023_CG8005_12
CG10253_CG5491_12
CG11301_CG13012_11
CG32333_CG32775_3
CG9782_CG7125_2
CG7846_CG15112_2
CG14881_CG10406_2
CG5972_CG13467_12
CG4982_CG13062_11
CG16772_CG10680_11
CG17726_CG18593_11
CG12058_CG32531_2
CG7143_CG17282_2
CG17818_CG13758_11
CG5442_CG6382_3
CG2577_CG2574_2
CG15770_CG15768_2
CG16800_CG12724_2
CG4063_CG8348_2
CG15443_CG33002_3
CG2233_CG2252_12
CG33169_CG32146_2
CG7708_CG7709_2
CG1960_CG32543_12
CG9220_CG9224_12
CG5063_CG1103_2
CG16995_CG9967_2
CG4542_CG15412_3
CG9311_CG8779_12
CG11312_CG14004_11
CG1702_CG1412_2
CG15926_CG11070_12
CG10890_CG3497_3
CG7428_CG31935_12
CG32521_CG1489_3
CG3240_CG11454_11
CG3668_CG6932_11
CG3483_CG13580_3
CG4558_CG8408_2
CG11007_CG11840_2
CG15370_CG15371_11
CG1847_CG11802_2
CG12437_CG13860_2
CG9372_CG15002_12
CG14899_CG7338_3
CG12467_CG17726_2
CG9122_CG2210_2
CG5184_CG3962_2
CG8786_CG14921_3
CG11156_CG5706_12
CG1495_CG8190_3
CG33143_CG30023_3
CG18869_CG7018_12
CG6325_CG11920_11
CG6699_CG10971_3
CG7274_CG3422_12
CG7338_CG7324_2
CG1927_CG11815_12
CG9591_CG4101_12
CG17033_CG32163_3
CG11755_CG9786_2
CG5930_CG14396_3
CG2765_CG30424_12
CG14884_CG9113_2
CG3409_CG12251_12
CG15629_CG12290_11
CG4974_CG8111_11
CG15464_CG6775_11
CG9753_CG2956_3
CG3181_CG7098_2
CG7562_CG7586_2
CG13580_CG3492_11
CG7610_CG14544_3
CG17349_CG17350_11
CG8965_CG11063_3
CG11949_CG7225_11
CG9635_CG7861_3
CG1854_CG1851_12
CG4351_CG10610_3
CG7492_CG13231_3
CG34008_CG16953_12
CG1410_CG33139_3
CG6437_CG5940_3
CG12812_CG4677_2
CG12772_CG5814_2
CG6121_CG14643_12
CG12267_CG12202_3
CG11330_CG11329_12
CG9181_CG11986_12
CG8173_CG3342_3
CG8202_CG31196_2
CG12295_CG14870_3
CG10171_CG9750_3
CG14004_CG14077_12
CG15336_CG5060_11
CG15878_CG13809_3
CG5800_CG1691_12
CG9060_CG14285_12
CG1076_CG31559_2
CG7427_CG3386_12
CG2982_CG3045_11
CG3595_CG17788_3
CG15405_CG10302_2
CG31852_CG31855_11
CG6971_CG6977_12
CG15589_CG5447_3
CG16902_CG18102_11
CG17002_CG3572_2
CG9398_CG17896_2
CG32036_CG4597_3
CG7908_CG6198_3
CG1315_CG15811_12
CG15530_CG15889_11
CG3461_CG3460_2
CG14507_CG14508_3
CG6977_CG6889_12
CG15431_CG15432_3
CG14211_CG12238_2
CG7274_CG32250_12
CG5655_CG5671_3
CG10117_CG12869_11
CG14029_CG31992_3
CG5284_CG13074_2
CG8179_CG8180_2
CG2864_CG6198_2
CG12361_CG1887_3
CG7544_CG3086_3
CG13484_CG32138_3
CG6226_CG6501_3
CG4621_CG6093_2
CG5675_CG8408_2
CG16890_CG14470_11
CG5045_CG9333_11
CG3260_CG4065_2
CG16725_CG5921_2
CG6523_CG31852_11
CG33996_CG5084_3
CG3896_CG12848_2
CG17018_CG3278_3
CG4400_CG14808_12
CG3314_CG32541_2
CG14252_CG18472_11
CG12878_CG3274_11
CG6843_CG6846_12
CG9144_CG5923_3
CG4535_CG8844_3
CG32299_CG32298_12
CG17386_CG18616_12
CG7125_CG15803_12
CG3135_CG3126_12
CG8948_CG7413_11
CG31760_CG17217_11
CG5952_CG4040_12
CG9330_CG3709_2
CG12811_CG3925_3
CG6343_CG15747_2
CG3402_CG10275_11
CG14057_CG3314_2
CG4433_CG5269_11
CG5814_CG3744_12
CG13396_CG12292_11
CG4756_CG5274_3
CG3715_CG15239_3
CG18314_CG7138_2
CG2926_CG4379_11
CG2158_CG8710_2
CG8583_CG32380_3
CG33649_CG7885_3
CG6761_CG3228_11
CG13449_CG5165_2
CG10139_CG31033_12
CG10217_CG12304_2
CG12919_CG2269_11
CG31003_CG1607_11
CG4521_CG9723_2
CG33200_CG11301_11
CG1885_CG12758_12
CG18741_CG5805_2
CG14444_CG3973_11
CG8239_CG6355_11
CG5070_CG32564_11
CG11354_CG11173_12
CG5155_CG5160_2
CG4879_CG32146_3
CG11814_CG11738_12
CG3587_CG8945_11
CG4365_CG8465_12
CG1078_CG9776_3
CG7893_CG3024_2
CG10602_CG10603_3
CG10233_CG12005_12
CG32975_CG3324_11
CG1523_CG1647_3
CG8428_CG8430_11
CG8292_CG8282_12
CG2254_CG8460_2
CG2525_CG13367_2
CG5151_CG13073_12
CG1583_CG14724_11
CG6007_CG18041_12
CG3090_CG3253_2
CG1829_CG32508_2
CG32697_CG7933_3
CG9148_CG9149_11
CG3450_CG3287_11
CG8293_CG7137_3
CG6734_CG5671_2
CG30185_CG33052_11
CG14187_CG7365_12
CG10019_CG13691_3
CG17387_CG2097_2
CG6866_CG10128_3
CG11621_CG7450_11
CG14565_CG7152_12
CG11994_CG9755_2
CG10443_CG2368_11
CG1553_CG3565_12
CG4349_CG12714_12
CG1120_CG12006_12
CG8276_CG8243_3
CG17190_CG4755_2
CG5789_CG14728_3
CG15444_CG9987_2
CG15744_CG14646_3
CG4557_CG32743_12
CG7899_CG7903_12
CG16787_CG13630_11
CG10098_CG7176_11
CG12909_CG32226_3
CG6024_CG8297_2
CG10118_CG8519_11
CG4733_CG13842_11
CG8183_CG3579_12
CG31989_CG14016_2
CG6778_CG6854_11
CG11928_CG10382_3
CG9688_CG8885_3
CG1903_CG1591_3
CG17059_CG1218_12
CG10339_CG3209_2
CG8681_CG8678_2
CG32278_CG14963_2
CG1830_CG6522_3
CG10249_CG14084_11
CG30129_CG30128_12
CG17498_CG33713_2
CG4829_CG13004_2
CG31301_CG6699_2
CG7411_CG3171_11
CG4984_CG3897_11
CG4711_CG17161_11
CG15871_CG33249_2
CG13392_CG6238_12
CG3365_CG9333_3
CG2652_CG11146_2
CG18647_CG1161_11
CG8239_CG8959_11
CG31663_CG9127_11
CG1167_CG33545_12
CG1099_CG9008_3
CG7269_CG2972_2
CG17753_CG4426_11
CG30476_CG8266_12
CG8770_CG6199_12
CG12848_CG3894_3
CG4147_CG3835_11
CG31855_CG18315_12
CG31873_CG8001_3
CG13788_CG3077_12
CG33340_CG17780_2
CG12113_CG9086_11
CG15353_CG15361_3
CG6476_CG6236_2
CG5017_CG5003_2
CG4303_CG12096_3
CG1416_CG6120_11
CG16901_CG10841_3
CG9240_CG11070_3
CG32350_CG4800_11
CG1945_CG2118_2
CG8025_CG5247_3
CG13493_CG3245_12
CG14685_CG32578_2
CG9350_CG3722_2
CG4597_CG15212_11
CG7002_CG32132_2
CG30051_CG4802_3
CG13126_CG8479_2
CG3595_CG7864_3
CG3508_CG8202_3
CG13667_CG11920_3
CG5409_CG8905_12
CG14763_CG4984_11
CG12892_CG5818_3
CG13516_CG2670_11
CG1674_CG2219_12
CG18765_CG6913_12
CG32022_CG6007_2
CG32210_CG33506_2
CG5034_CG5694_2
CG33949_CG32381_2
CG32112_CG32109_11
CG32364_CG10440_2
CG6815_CG4649_2
CG7306_CG7323_2
CG8522_CG31122_12
CG3920_CG8134_2
CG12788_CG17767_12
CG5922_CG3262_3
CG5965_CG11614_3
CG1967_CG12598_11
CG3430_CG7439_12
CG12321_CG11523_3
CG7483_CG11848_11
CG32701_CG13922_3
CG12038_CG14999_2
CG9748_CG1263_12
CG8493_CG8490_3
CG12352_CG3511_3
CG31142_CG11504_2
CG4510_CG4755_3
CG14696_CG4683_3
CG4132_CG7272_2
CG13847_CG12499_12
CG4365_CG3698_12
CG4213_CG31786_11
CG32699_CG10804_3
CG33276_CG31717_3
CG3152_CG9403_12
CG9143_CG6488_12
CG9253_CG9252_2
CG6870_CG5559_3
CG7765_CG10701_11
CG31349_CG10901_3
CG8038_CG14643_12
CG7759_CG10631_12
CG9247_CG11211_2
CG7062_CG14181_3
CG13670_CG12548_3
CG17030_CG14968_3
CG6770_CG33558_12
CG15905_CG15124_12
CG18870_CG2852_12
CG6312_CG17100_3
CG1271_CG3259_2
CG13567_CG8485_3
CG14718_CG6913_11
CG15927_CG15731_2
CG9791_CG13643_2
CG6143_CG7484_2
CG9677_CG8635_3
CG4269_CG4444_3
CG7842_CG4165_3
CG8309_CG8431_3
CG4190_CG4456_3
CG14692_CG14687_11
CG13607_CG5463_12
CG9324_CG8222_12
CG6169_CG8394_3
CG9135_CG5694_12
CG6287_CG11267_12
CG15720_CG18646_11
CG10383_CG31040_11
CG6677_CG31126_2
CG12015_CG3279_2
CG2041_CG1922_12
CG3779_CG32972_2
CG31004_CG1544_3
CG11409_CG11411_3
CG10377_CG15405_2
CG8828_CG8545_3
CG12225_CG5029_12
CG12740_CG10537_2
CG10739_CG1532_3
CG15148_CG5693_3
CG6697_CG11887_3
CG3165_CG13399_2
CG14059_CG7842_3
CG2890_CG32687_2
CG7168_CG31240_3
CG4455_CG17687_3
CG8228_CG9393_2
CG8617_CG8151_3
CG11156_CG10986_2
CG2560_CG11678_3
CG1227_CG8322_11
CG3889_CG3200_12
CG3845_CG5941_11
CG4407_CG4404_12
CG6265_CG30151_2
CG9154_CG11611_2
CG14643_CG31519_3
CG4878_CG11686_12
CG9999_CG3959_12
CG14562_CG7490_11
CG6596_CG10805_2
CG7977_CG7980_3
CG8519_CG10537_3
CG14224_CG14228_2
CG3954_CG8590_11
CG11454_CG11334_12
CG3078_CG1417_2
CG33543_CG13106_3
CG10215_CG12797_2
CG18304_CG11622_12
CG6061_CG13330_3
CG11335_CG8285_11
CG12841_CG10712_3
CG14235_CG18809_12
CG12358_CG10653_11
CG5289_CG7908_11
CG2358_CG10260_12
CG10850_CG3165_3
CG31623_CG10545_2
CG17388_CG17389_11
CG3717_CG4528_3
CG9021_CG14001_3
CG10415_CG7334_11
CG8211_CG12101_2
CG18582_CG9782_2
CG17090_CG7101_12
CG32815_CG3033_12
CG1063_CG2146_3
CG3714_CG6827_11
CG3295_CG30296_3
CG14070_CG7309_12
CG4402_CG13492_12
CG7481_CG7537_12
CG16879_CG14598_2
CG7127_CG32354_2
CG11780_CG13645_2
CG13670_CG12548_12
CG7255_CG1507_2
CG7050_CG10999_3
CG13552_CG9820_2
CG15010_CG1265_3
CG34035_CG5400_2
CG4265_CG32451_12
CG3944_CG3158_3
CG13478_CG4509_12
CG7171_CG5818_11
CG7430_CG4008_12
CG15618_CG11940_3
CG13407_CG14407_11
CG17544_CG31794_12
CG15245_CG32696_12
CG9022_CG5105_3
CG13138_CG18619_2
CG6806_CG14064_11
CG5337_CG13487_12
CG33323_CG2656_11
CG15812_CG6512_11
CG7626_CG5871_12
CG31111_CG9484_3
CG5733_CG5134_3
CG32556_CG4293_12
CG6409_CG7949_3
CG6395_CG11489_11
CG14296_CG11093_11
CG12121_CG32704_12
CG8641_CG14823_3
CG7456_CG10333_3
CG2186_CG33224_11
CG10846_CG6944_3
CG13002_CG4937_12
CG31324_CG4203_3
CG9090_CG16868_12
CG4944_CG9737_12
CG2100_CG33304_12
CG6677_CG31125_2
CG9447_CG9347_11
CG18375_CG11698_3
CG8767_CG13588_12
CG30440_CG5060_11
CG6384_CG6363_3
CG3107_CG5721_3
CG13499_CG13501_12
CG5123_CG7313_3
CG3925_CG9772_2
CG3700_CG4999_12
CG5818_CG31817_12
CG1030_CG1028_12
CG3014_CG18268_12
CG9484_CG11759_2
CG10014_CG17645_2
CG15627_CG14001_2
CG10743_CG1594_11
CG8729_CG14764_12
CG10772_CG6391_3
CG10188_CG10186_12
CG15439_CG15440_12
CG10637_CG2310_2
CG16953_CG12424_12
CG31063_CG12267_3
CG6417_CG7029_2
CG4720_CG4550_2
CG17947_CG6677_11
CG15601_CG8184_11
CG31033_CG3730_12
CG1651_CG33304_2
CG33114_CG1320_12
CG12770_CG5377_12
CG3997_CG3204_11
CG13506_CG10382_3
CG33981_CG5032_3
CG12003_CG12004_11
CG15551_CG13847_2
CG4908_CG5708_11
CG32149_CG33999_2
CG11190_CG5694_2
CG14722_CG6923_2
CG7563_CG1707_12
CG6197_CG6758_2
CG10603_CG11838_3
CG2503_CG14655_2
CG4806_CG6563_3
CG14296_CG11093_2
CG4385_CG14646_2
CG13018_CG6523_12
CG15822_CG13705_11
CG11001_CG11949_3
CG4557_CG33181_2
CG3204_CG3195_3
CG10540_CG11357_3
CG3026_CG17331_3
CG2849_CG12479_12
CG30038_CG8981_12
CG31919_CG6584_11
CG2759_CG11710_2
CG18480_CG2124_11
CG9774_CG9742_3
CG15308_CG2968_2
CG7883_CG6995_12
CG10575_CG11329_2
CG31773_CG5010_12
CG3017_CG6510_11
CG1517_CG9400_2
CG4376_CG16812_3
CG14184_CG11306_12
CG5740_CG5455_3
CG4615_CG4673_12
CG5572_CG32038_12
CG9922_CG12921_2
CG2239_CG1539_3
CG10254_CG14511_11
CG7049_CG8121_11
CG9432_CG14956_2
CG11981_CG4607_3
CG7168_CG31450_2
CG14770_CG11381_11
CG9485_CG30394_2
CG8644_CG8458_11
CG31256_CG14884_11
CG9629_CG14085_3
CG14536_CG8635_2
CG1142_CG32645_3
CG4719_CG14791_11
CG8290_CG10121_2
CG13138_CG18144_3
CG13320_CG2174_3
CG33513_CG11491_3
CG4464_CG12235_3
CG1912_CG32699_11
CG10910_CG9587_2
CG14722_CG5073_3
CG7563_CG8268_11
CG5870_CG7753_2
CG1009_CG12090_2
CG8258_CG30349_3
CG11793_CG11799_12
CG1397_CG1938_3
CG5589_CG6224_2
CG11494_CG12079_3
CG1753_CG6196_2
CG6401_CG10915_3
CG11228_CG8546_12
CG6503_CG6154_11
CG18265_CG7752_2
CG6386_CG3822_3
CG18177_CG8786_2
CG15307_CG12641_11
CG3156_CG5092_3
CG32576_CG14685_3
CG7415_CG33720_3
CG5165_CG5474_3
CG32119_CG4307_2
CG3416_CG14413_3
CG8171_CG12338_11
CG14047_CG5596_11
CG17734_CG5214_3
CG7097_CG30349_3
CG14325_CG6359_12
CG7446_CG7852_11
CG1749_CG17059_3
CG10198_CG7924_2
CG5682_CG16972_2
CG14681_CG33676_11
CG6362_CG6355_12
CG17060_CG9022_2
CG6778_CG14039_12
CG10002_CG9288_2
CG8649_CG9307_11
CG31221_CG17947_2
CG9320_CG4705_3
CG9591_CG11783_12
CG6643_CG6959_3
CG7033_CG17293_12
CG5970_CG11678_2
CG14542_CG4374_2
CG3073_CG10395_2
CG15092_CG11084_3
CG8166_CG5692_11
CG8049_CG9730_2
CG32632_CG1640_2
CG7397_CG7497_2
CG6724_CG32423_2
CG16812_CG8315_11
CG1504_CG15797_3
CG1505_CG1502_11
CG11504_CG7908_11
CG8795_CG7920_2
CG6066_CG6136_2
CG6345_CG7128_11
CG8506_CG10619_12
CG14992_CG14996_2
CG14879_CG1241_12
CG5728_CG6476_2
CG2105_CG11192_12
CG10663_CG8749_11
CG15212_CG8715_2
CG31772_CG8327_11
CG15633_CG7154_12
CG13367_CG8237_3
CG8776_CG5522_11
CG8419_CG3036_3
CG17686_CG9754_3
CG8443_CG9099_3
CG4303_CG3530_2
CG2257_CG2258_12
CG6093_CG5215_11
CG7930_CG32297_12
CG9395_CG9377_3
CG8648_CG1877_3
CG2380_CG2381_12
CG9426_CG5547_2
CG7309_CG14069_12
CG12977_CG12976_12
CG10251_CG10250_12
CG15504_CG8171_2
CG5746_CG6454_3
CG3437_CG18622_3
CG9738_CG8929_3
CG6500_CG6335_3
CG4040_CG15365_2
CG8312_CG11982_11
CG10693_CG15019_11
CG7360_CG8228_3
CG30100_CG7169_12
CG6238_CG4346_3
CG13218_CG13228_12
CG3881_CG18661_12
CG4771_CG13001_2
CG16817_CG8362_11
CG15881_CG7275_11
CG2765_CG8253_12
CG3054_CG32626_2
CG3134_CG3124_12
CG9376_CG8793_2
CG11107_CG6155_11
CG8892_CG10373_2
CG10747_CG9272_2
CG4316_CG14142_3
CG4238_CG33543_12
CG33978_CG9246_2
CG10741_CG3416_2
CG3663_CG30163_2
CG5193_CG3830_12
CG9044_CG6074_11
CG11926_CG12026_11
CG1793_CG1167_11
CG15523_CG10420_2
CG10144_CG5505_2
CG8564_CG8556_12
CG5268_CG2111_11
CG4792_CG18292_11
CG14321_CG8210_11
CG1768_CG5208_12
CG12104_CG14728_12
CG9667_CG7212_2
CG15563_CG13847_11
CG13890_CG32479_11
CG1665_CG1599_11
CG4164_CG4210_12
CG8194_CG8516_3
CG10108_CG17716_12
CG4488_CG14029_2
CG1625_CG1688_3
CG10444_CG15845_3
CG9020_CG13108_3
CG1463_CG4709_12
CG3209_CG3253_12
CG13966_CG1832_3
CG12292_CG5855_11
CG17258_CG17257_12
CG13856_CG13855_11
CG17868_CG2042_2
CG3945_CG4764_3
CG3488_CG18361_11
CG13401_CG13623_11
CG32491_CG7937_3
CG11095_CG3632_2
CG6751_CG12190_2
CG17572_CG10702_3
CG3692_CG18176_2
CG13449_CG17904_12
CG6697_CG7918_12
CG10050_CG6066_12
CG5905_CG15899_2
CG8549_CG32392_12
CG18048_CG3350_2
CG12230_CG14217_2
CG7807_CG6625_12
CG2929_CG14314_3
CG5974_CG9164_11
CG12994_CG5613_3
CG10083_CG10741_3
CG31302_CG14867_12
CG32743_CG4557_2
CG8606_CG4200_11
CG14956_CG3328_12
CG15014_CG13902_3
CG3966_CG15824_2
CG5644_CG1359_12
CG1120_CG14672_3
CG12673_CG3985_2
CG17233_CG3119_3
CG10465_CG10417_2
CG11033_CG1081_11
CG8441_CG8443_3
CG30149_CG7890_12
CG3214_CG17834_2
CG1796_CG4593_3
CG11380_CG32649_3
CG17219_CG10431_3
CG17051_CG10803_3
CG32663_CG9650_3
CG10071_CG8003_11
CG9586_CG11861_11
CG3156_CG7772_12
CG17370_CG2656_2
CG5430_CG5450_11
CG5178_CG14869_2
CG12127_CG9050_2
CG1418_CG33553_3
CG11517_CG2005_11
CG9856_CG9875_3
CG18682_CG2171_12
CG12267_CG12202_11
CG30050_CG8515_11
CG13648_CG11780_11
CG7289_CG4233_2
CG3736_CG33198_3
CG17218_CG10660_2
CG2964_CG3910_11
CG12191_CG8114_12
CG4764_CG5205_11
CG5241_CG5284_3
CG17654_CG17161_2
CG4190_CG10222_11
CG14887_CG2328_3
CG32795_CG11779_3
CG4376_CG4380_12
CG14659_CG14130_3
CG15168_CG33556_3
CG7441_CG8290_3
CG2841_CG5794_11
CG32095_CG5940_12
CG17158_CG7171_11
CG7823_CG7978_11
CG3929_CG7791_3
CG32474_CG6142_3
CG3522_CG33527_2
CG7540_CG7186_12
CG10841_CG7706_2
CG13643_CG31120_2
CG10687_CG33139_3
CG12240_CG5720_2
CG10761_CG2278_12
CG8975_CG17205_3
CG8190_CG6550_2
CG13362_CG4316_11
CG1151_CG8644_11
CG32592_CG15912_2
CG31510_CG3019_3
CG10851_CG9637_2
CG7463_CG7945_2
CG2675_CG4394_3
CG7899_CG6656_12
CG4073_CG14684_2
CG10724_CG14641_3
CG18455_CG7220_12
CG14211_CG3977_2
CG5869_CG5861_12
CG11260_CG2380_2
CG8598_CG7441_2
CG13380_CG4166_12
CG13330_CG6238_3
CG17947_CG8383_3
CG13586_CG6525_3
CG31063_CG5889_2
CG11380_CG14625_11
CG8282_CG8409_3
CG7235_CG12511_11
CG9424_CG3944_3
CG5789_CG8362_2
CG13999_CG9282_3
CG6370_CG15207_3
CG7915_CG17569_11
CG3149_CG4096_3
CG16787_CG13566_12
CG9139_CG5634_3
CG4236_CG11755_12
CG5105_CG14080_2
CG16817_CG6778_2
CG11444_CG11436_11
CG7435_CG9601_2
CG4542_CG15412_12
CG10376_CG10343_3
CG1444_CG8434_2
CG5708_CG5727_12
CG4326_CG3333_3
CG8203_CG12093_3
CG4851_CG6181_11
CG3346_CG11750_12
CG9335_CG31675_11
CG10617_CG15749_11
CG16779_CG15706_3
CG10023_CG11788_2
CG15261_CG12502_2
CG18374_CG13876_3
CG5231_CG7540_12
CG3539_CG9884_3
CG12320_CG9413_12
CG5969_CG10711_3
CG5458_CG31628_12
CG7246_CG7041_3
CG14928_CG10639_3
CG33158_CG31321_3
CG11780_CG3024_11
CG7770_CG32576_11
CG7828_CG7927_3
CG12703_CG12701_2
CG7717_CG12207_3
CG9109_CG9115_2
CG8383_CG5454_2
CG15405_CG4495_3
CG6892_CG18410_11
CG7985_CG7074_11
CG6534_CG5508_2
CG1945_CG10888_2
CG8631_CG8927_12
CG14248_CG5480_3
CG30186_CG30330_11
CG1407_CG7134_2
CG7885_CG31650_12
CG13410_CG6028_2
CG17453_CG8405_12
CG15011_CG1309_2
CG13348_CG30015_12
CG5604_CG15141_12
CG7758_CG12974_12
CG15666_CG15671_2
CG14217_CG9212_3
CG32230_CG8874_3
CG9799_CG7530_12
CG13913_CG30340_2
CG1236_CG2097_2
CG9784_CG4453_3
CG6841_CG8460_3
CG3709_CG3714_11
CG13424_CG8448_3
CG1847_CG3533_11
CG1912_CG7584_2
CG9987_CG9994_11
CG8036_CG11094_2
CG3081_CG17726_3
CG9786_CG8112_3
CG3962_CG5175_3
CG3757_CG4165_11
CG12263_CG30118_2
CG17642_CG3887_3
CG15497_CG33528_3
CG31212_CG10851_3
CG15082_CG15098_2
CG3099_CG1468_2
CG8520_CG8515_12
CG5841_CG5904_3
CG30079_CG12023_11
CG32369_CG30084_12
CG3590_CG8552_2
CG14900_CG11886_2
CG8475_CG9867_3
CG3764_CG9705_12
CG9121_CG9124_12
CG7870_CG11994_11
CG15002_CG1333_3
CG3947_CG5320_3
CG9126_CG8924_3
CG14408_CG7453_11
CG4215_CG15284_2
CG4817_CG5543_3
CG31407_CG3909_3
CG18397_CG11620_3
CG12502_CG9018_12
CG7849_CG7933_3
CG3318_CG9063_12
CG9350_CG6912_2
CG17304_CG3631_3
CG7250_CG13455_11
CG3371_CG12015_3
CG18269_CG14396_11
CG9812_CG15251_12
CG7222_CG14813_2
CG8589_CG3661_3
CG7164_CG7179_3
CG8178_CG31743_2
CG14648_CG6439_3
CG6549_CG5094_11
CG6499_CG12785_3
CG8355_CG18296_11
CG10964_CG2147_2
CG2984_CG14619_12
CG3221_CG9327_3
CG6322_CG8647_11
CG10221_CG12879_12
CG34007_CG15475_11
CG9655_CG14084_3
CG3679_CG2701_3
CG8491_CG8363_11
CG5330_CG5339_3
CG11436_CG3527_3
CG4893_CG6388_3
CG6982_CG10018_2
CG14021_CG33715_12
CG13344_CG4317_3
CG7616_CG4611_3
CG8548_CG1322_3
CG9915_CG9218_2
CG18255_CG9310_3
CG10215_CG12042_3
CG9786_CG8760_2
CG8736_CG14672_3
CG14937_CG14938_12
CG13919_CG17249_2
CG33122_CG32250_12
CG4535_CG8912_2
CG5708_CG8680_3
CG7499_CG7503_2
CG31460_CG2922_11
CG6879_CG6325_11
CG7358_CG6146_12
CG12565_CG7047_3
CG9262_CG9231_12
CG6322_CG3504_2
CG2453_CG1903_12
CG12935_CG7637_2
CG13814_CG6571_11
CG15440_CG17321_11
CG7254_CG10302_3
CG9374_CG9485_3
CG33289_CG6928_12
CG7512_CG2102_12
CG8383_CG33217_11
CG10846_CG7739_11
CG12498_CG14416_2
CG7538_CG8884_12
CG4452_CG4446_12
CG14407_CG32593_3
CG7753_CG11034_2
CG17054_CG10210_3
CG8887_CG12314_11
CG10080_CG5930_11
CG8853_CG2788_11
CG10960_CG10948_12
CG6845_CG30383_3
CG15099_CG30291_3
CG8149_CG9373_2
CG8865_CG14077_11
CG6293_CG9648_12
CG11398_CG8781_3
CG8829_CG31705_2
CG15925_CG7813_2
CG10005_CG17299_2
CG14232_CG14230_3
CG15362_CG15356_11
CG6315_CG13339_3
CG7872_CG8097_3
CG6203_CG5644_2
CG5706_CG8609_3
CG8549_CG11906_3
CG9140_CG4767_2
CG18428_CG6369_3
CG14676_CG6637_11
CG11208_CG6713_2
CG15073_CG15087_2
CG13350_CG8067_3
CG5714_CG1317_12
CG4678_CG14789_3
CG13313_CG12093_3
CG5300_CG31715_3
CG2083_CG33232_2
CG1152_CG1176_2
CG18144_CG5029_12
CG14617_CG17143_3
CG9710_CG10616_2
CG17998_CG11335_2
CG3753_CG31652_11
CG8238_CG8996_2
CG6410_CG4975_3
CG31826_CG13396_12
CG4089_CG3756_11
CG10743_CG10710_2
CG12296_CG6391_11
CG11007_CG8121_11
CG9446_CG18005_11
CG8390_CG8376_2
CG15564_CG31005_12
CG1667_CG12251_11
CG7991_CG5632_2
CG5116_CG1600_12
CG9674_CG13699_11
CG11847_CG4046_12
CG10421_CG13664_12
CG3036_CG7233_11
CG8890_CG8282_3
CG7280_CG12251_3
CG6094_CG7564_2
CG12875_CG12274_12
CG9222_CG9227_11
CG3527_CG11444_2
CG9427_CG11403_3
CG7488_CG6704_2
CG1519_CG11753_2
CG7425_CG12045_2
CG15896_CG3815_11
CG1316_CG1276_11
CG4857_CG32775_11
CG8704_CG6494_3
CG5518_CG14252_11
CG6969_CG31460_12
CG2560_CG13285_3
CG3563_CG8785_11
CG32743_CG9198_2
CG5902_CG2999_3
CG31729_CG17259_11
CG11279_CG4528_2
CG9940_CG32540_11
CG8624_CG6831_2
CG5336_CG6618_2
CG2246_CG15537_2
CG12806_CG5916_2
CG14079_CG10419_2
CG15919_CG11101_2
CG10109_CG6759_11
CG15922_CG32082_3
CG5800_CG32555_2
CG7427_CG6498_11
CG8444_CG12952_2
CG16826_CG31886_11
CG30270_CG3612_11
CG8237_CG16899_11
CG9181_CG32069_11
CG31065_CG6127_2
CG4925_CG4933_3
CG32448_CG7148_12
CG31232_CG30296_3
CG6358_CG9784_11
CG10753_CG7842_12
CG3271_CG17266_2
CG3025_CG12338_2
CG3733_CG9441_11
CG5966_CG4029_11
CG13003_CG9086_12
CG9591_CG3250_12
CG10375_CG3143_3
CG17839_CG10695_3
CG14257_CG15520_12
CG1258_CG18104_12
CG15563_CG31005_12
CG7903_CG10175_11
CG11679_CG12162_3
CG11006_CG17360_11
CG9576_CG9577_3
CG5263_CG5087_3
CG12390_CG8676_12
CG1109_CG4203_11
CG1507_CG14577_12
CG6818_CG7358_11
CG16838_CG5151_2
CG8310_CG13167_11
CG15889_CG8599_3
CG3954_CG3187_2
CG6995_CG5842_3
CG2967_CG4742_2
CG3571_CG3313_12
CG5941_CG6302_12
CG5489_CG3845_3
CG4389_CG4427_2
CG7725_CG7724_11
CG5447_CG11335_2
CG9635_CG10603_11
CG1673_CG1681_11
CG8533_CG14103_2
CG13926_CG7955_3
CG15811_CG18102_2
CG7272_CG10751_12
CG18247_CG13991_12
CG4636_CG5041_11
CG4040_CG6401_2
CG31156_CG31159_3
CG6343_CG5952_3
CG3751_CG8053_2
CG7949_CG12740_3
CG18271_CG11202_2
CG30094_CG8431_11
CG3159_CG2277_3
CG11194_CG11642_2
CG2448_CG9755_3
CG7349_CG7378_11
CG1072_CG1079_11
CG4719_CG5053_3
CG8525_CG13154_2
CG17273_CG31223_3
CG3861_CG5198_12
CG31777_CG33122_12
CG14994_CG14989_3
CG11100_CG8779_11
CG16953_CG1738_2
CG11926_CG8403_12
CG30051_CG5973_3
CG18768_CG32375_12
CG7480_CG12697_12
CG11586_CG5057_3
CG12838_CG4471_2
CG18316_CG30372_2
CG8060_CG9047_3
CG12479_CG9779_3
CG1738_CG16953_12
CG13186_CG30040_2
CG13842_CG31151_12
CG15867_CG9987_3
CG7512_CG9109_3
CG14395_CG11556_11
CG5261_CG5341_3
CG14804_CG32659_2
CG7603_CG10576_12
CG2846_CG10341_2
CG17221_CG5105_3
CG13594_CG6116_11
CG31950_CG18627_11
CG11325_CG12734_11
CG14780_CG4394_3
CG1909_CG11153_11
CG5004_CG7807_11
CG18766_CG5984_12
CG6355_CG6362_2
CG3195_CG3997_2
CG3040_CG10990_11
CG9919_CG14044_12
CG9496_CG15855_3
CG5883_CG6996_12
CG10362_CG1522_12
CG12377_CG11401_12
CG10722_CG33094_3
CG15537_CG15538_12
CG9628_CG4879_2
CG10360_CG13387_2
CG15122_CG10214_11
CG8457_CG7832_12
CG1756_CG4928_12
CG15909_CG9422_11
CG10339_CG30388_12
CG32211_CG9368_11
CG5684_CG6020_11
CG2033_CG8326_12
CG10184_CG31145_12
CG3028_CG14899_11
CG1104_CG4552_11
CG12879_CG1969_3
CG15881_CG6822_2
CG13462_CG18649_12
CG17998_CG11498_12
CG5794_CG2698_11
CG3271_CG11887_11
CG33649_CG3093_3
CG8204_CG14749_12
CG14662_CG10395_3
CG8874_CG5215_12
CG8524_CG18143_3
CG5807_CG5808_12
CG12512_CG9286_12
CG8379_CG14803_11
CG5933_CG5410_2
CG9723_CG9699_2
CG6388_CG5757_2
CG13220_CG8128_3
CG16785_CG9057_3
CG33718_CG9139_3
CG8070_CG8069_3
CG15429_CG3048_3
CG12530_CG14231_2
CG9304_CG14182_3
CG2848_CG7175_2
CG7970_CG7971_2
CG1490_CG11436_3
CG12030_CG5021_3
CG9306_CG4558_11
CG11061_CG6698_3
CG31216_CG7535_11
CG30157_CG3572_12
CG16779_CG8147_3
CG7747_CG3615_3
CG9485_CG30387_12
CG17608_CG9233_3
CG10080_CG30410_12
CG13556_CG13558_11
CG13993_CG9154_2
CG13305_CG5962_12
CG5263_CG6875_12
CG13493_CG3245_2
CG4152_CG10084_12
CG9226_CG14671_11
CG12290_CG14439_2
CG3337_CG5871_3
CG9548_CG14643_11
CG8933_CG2371_2
CG10362_CG5485_2
CG3862_CG4572_3
CG11796_CG4759_11
CG34039_CG13475_11
CG4832_CG12558_2
CG9553_CG31886_3
CG6424_CG11258_12
CG9896_CG9246_2
CG11699_CG4201_2
CG10909_CG10120_3
CG32579_CG3095_3
CG2999_CG1793_11
CG3403_CG15235_3
CG32230_CG32350_12
CG1691_CG1664_12
CG32698_CG15251_2
CG5613_CG12993_2
CG2010_CG2304_2
CG15514_CG7808_3
CG2976_CG32816_3
CG8134_CG9281_2
CG5131_CG5526_11
CG31772_CG3921_11
CG15471_CG6986_12
CG18649_CG8937_2
CG10238_CG14353_3
CG14756_CG9277_11
CG6588_CG4088_3
CG17256_CG9114_11
CG8971_CG1539_11
CG8222_CG14352_2
CG2225_CG9140_3
CG32536_CG6066_3
CG31460_CG31304_2
CG10230_CG6697_3
CG9175_CG3770_3
CG6201_CG6511_12
CG15855_CG12292_2
CG10166_CG9493_11
CG5412_CG5684_11
CG11192_CG13870_12
CG17330_CG17262_2
CG12086_CG18177_12
CG18471_CG7980_11
CG13603_CG9429_2
CG30094_CG7762_2
CG7187_CG7985_3
CG3421_CG14880_3
CG14846_CG6708_3
CG15412_CG12094_3
CG2092_CG1358_2
CG9933_CG5142_3
CG11084_CG1854_2
CG11607_CG7532_11
CG13397_CG10121_11
CG5219_CG5195_2
CG34029_CG13489_3
CG5608_CG6637_12
CG8026_CG6729_3
CG8187_CG4118_3
CG15908_CG13458_3
CG33528_CG6155_3
CG9433_CG7861_12
CG17264_CG17223_2
CG33232_CG33231_12
CG6500_CG15040_2
CG8176_CG5028_11
CG1721_CG31426_2
CG9406_CG30388_11
CG5953_CG10315_3
CG11796_CG2972_3
CG30069_CG7656_11
CG7409_CG4533_3
CG9985_CG17999_12
CG31365_CG31457_12
CG5429_CG5991_3
CG14643_CG6764_3
CG5105_CG14022_12
CG18641_CG31684_3
CG9368_CG8807_3
CG12002_CG16984_2
CG6665_CG33455_3
CG11734_CG5870_12
CG5366_CG33096_11
CG3949_CG10237_2
CG11875_CG31390_11
CG3708_CG6349_12
CG8262_CG13751_3
CG3313_CG4091_2
CG3706_CG32815_3
CG4041_CG1544_12
CG3533_CG3441_11
CG12355_CG13455_3
CG5961_CG15766_3
CG16892_CG12132_2
CG1318_CG10866_2
CG8479_CG9004_3
CG6170_CG6227_11
CG16757_CG7036_3
CG2915_CG2910_3
CG3086_CG4443_12
CG10917_CG5581_2
CG33959_CG12400_12
CG2681_CG2685_2
CG2677_CG11103_2
CG14229_CG12530_3
CG14894_CG14882_3
CG15120_CG11257_2
CG17059_CG4654_11
CG5231_CG32532_2
CG6623_CG7831_2
CG15096_CG30259_3
CG7546_CG32423_12
CG1668_CG32505_2
CG3121_CG10339_3
CG4841_CG31784_2
CG16932_CG30426_12
CG15579_CG32774_3
CG4326_CG15651_3
CG10367_CG1584_2
CG14130_CG9249_11
CG3132_CG3571_2
CG7178_CG32796_2
CG8490_CG34021_11
CG6718_CG6479_2
CG13405_CG1233_2
CG12393_CG9659_11
CG3208_CG2910_11
CG5227_CG12304_2
CG5772_CG18145_12
CG4800_CG5669_11
CG2034_CG7510_2
CG15180_CG34034_12
CG33521_CG6511_3
CG13318_CG18292_2
CG13431_CG13867_3
CG15609_CG31369_3
CG17331_CG11840_2
CG9734_CG31291_12
CG4677_CG9615_12
CG15877_CG1317_3
CG3194_CG16790_11
CG7560_CG3349_2
CG18432_CG18631_11
CG7525_CG32243_12
CG6950_CG6959_12
CG31247_CG33547_2
CG2173_CG2211_3
CG12752_CG4797_12
CG1864_CG2637_3
CG16903_CG9894_12
CG14221_CG6024_3
CG10719_CG10739_11
CG5740_CG9325_12
CG13252_CG4074_2
CG12165_CG11101_11
CG8311_CG3848_2
CG4108_CG3971_2
CG14818_CG14806_3
CG7851_CG31110_3
CG11920_CG16899_11
CG13887_CG17737_11
CG3996_CG3999_11
CG1675_CG7293_2
CG32136_CG7002_11
CG8588_CG32243_11
CG1685_CG2519_11
CG3683_CG3955_12
CG13751_CG13746_2
CG8850_CG13163_3
CG13704_CG10254_12
CG11132_CG18660_2
CG4581_CG11295_3
CG30069_CG8394_2
CG11759_CG2009_11
CG12149_CG11260_2
CG32100_CG10426_11
CG13569_CG4057_12
CG5757_CG17002_3
CG4108_CG32190_12
CG11085_CG15728_11
CG9792_CG14376_3
CG32707_CG4337_3
CG16972_CG2968_11
CG5654_CG4942_11
CG3342_CG9203_3
CG5472_CG30183_2
CG8676_CG8674_2
CG30410_CG30217_11
CG7581_CG7582_12
CG4163_CG7480_2
CG9366_CG8149_3
CG6302_CG14991_12
CG6182_CG6455_12
CG14215_CG9281_2
CG10954_CG15130_11
CG7766_CG8264_12
CG6713_CG6700_12
CG10414_CG7424_3
CG1515_CG9203_3
CG10374_CG31116_12
CG10017_CG31778_2
CG4738_CG9539_11
CG1749_CG5045_12
CG12943_CG33473_2
CG14408_CG11804_3
CG1827_CG12928_2
CG13358_CG7359_3
CG11919_CG9841_11
CG13671_CG12659_3
CG1523_CG3399_2
CG5134_CG30011_3
CG5720_CG6502_3
CG6379_CG14217_3
CG13928_CG6369_12
CG3732_CG3751_12
CG17726_CG10284_12
CG9900_CG13761_2
CG8561_CG17383_11
CG4968_CG6141_3
CG9186_CG4107_3
CG3356_CG14358_3
CG5813_CG17264_2
CG18869_CG17800_2
CG7779_CG15709_12
CG9098_CG6870_12
CG31457_CG18428_12
CG4264_CG6563_3
CG5857_CG9684_11
CG18144_CG14066_2
CG11883_CG16728_2
CG3278_CG31612_2
CG4373_CG31959_11
CG31109_CG9996_2
CG2114_CG5492_2
CG7035_CG3000_2
CG18622_CG3534_3
CG32118_CG11281_11
CG33114_CG6287_12
CG7233_CG3238_3
CG14764_CG12090_3
CG18622_CG14964_2
CG18528_CG13972_2
CG1275_CG8637_12
CG32836_CG10142_2
CG8532_CG8614_3
CG6770_CG13280_12
CG2837_CG12361_2
CG32243_CG6449_3
CG18769_CG12008_12
CG8639_CG7921_12
CG4276_CG4258_12
CG7185_CG3395_3
CG10719_CG6779_11
CG7769_CG15707_2
CG10997_CG12343_2
CG14818_CG11759_2
CG12019_CG12020_11
CG12985_CG32541_11
CG12295_CG6770_12
CG13330_CG1315_3
CG6383_CG3945_2
CG34032_CG7158_3
CG14972_CG9218_2
CG15835_CG2269_3
CG4162_CG15256_11
CG15133_CG6205_3
CG13599_CG10584_3
CG5753_CG10913_3
CG12932_CG12931_11
CG13071_CG4950_2
CG4215_CG31751_3
CG3708_CG3706_12
CG5877_CG6671_12
CG5094_CG11517_2
CG2017_CG9359_12
CG7625_CG7619_12
CG3407_CG11018_12
CG33275_CG33277_11
CG18568_CG6657_11
CG5068_CG10463_3
CG4338_CG6382_3
CG3909_CG11722_2
CG7146_CG17896_12
CG6568_CG4795_12
CG14322_CG7523_2
CG15695_CG15696_11
CG16711_CG3743_3
CG8808_CG8830_12
CG8226_CG11059_11
CG17521_CG17520_3
CG3228_CG3917_3
CG7338_CG6485_12
CG6369_CG31000_2
CG2078_CG11680_12
CG14991_CG7729_11
CG3652_CG7780_11
CG13096_CG6543_12
CG16740_CG14292_2
CG11561_CG31817_12
CG5946_CG32088_3
CG15093_CG3260_2
CG12975_CG10512_12
CG4452_CG3297_2
CG7950_CG13663_3
CG3081_CG3062_12
CG14815_CG14562_2
CG12175_CG8454_2
CG7955_CG13927_2
CG1021_CG8320_11
CG7845_CG17299_2
CG1966_CG3307_3
CG14080_CG8783_11
CG6422_CG5569_11
CG3066_CG12952_3
CG3165_CG10564_3
CG6606_CG14045_11
CG11617_CG3696_12
CG14489_CG3430_11
CG5654_CG12127_2
CG6686_CG12314_12
CG5590_CG4743_2
CG4433_CG5344_2
CG1698_CG1648_2
CG8529_CG10751_3
CG3409_CG15736_2
CG12004_CG10804_2
CG4267_CG10320_12
CG17358_CG14716_3
CG7422_CG13685_3
CG10901_CG11963_11
CG3733_CG9214_11
CG7702_CG5034_3
CG10210_CG11495_2
CG15266_CG31732_2
CG1643_CG1567_3
CG3004_CG9224_12
CG10564_CG33486_3
CG5553_CG14898_12
CG3267_CG8351_3
CG13952_CG1916_11
CG8013_CG4573_3
CG7122_CG7192_2
CG6177_CG5237_2
CG1725_CG5902_12
CG7397_CG14318_12
CG8433_CG10466_3
CG31665_CG31663_2
CG18003_CG5376_11
CG10305_CG4749_3
CG4786_CG4825_11
CG31323_CG1800_2
CG13148_CG30053_2
CG6613_CG10249_2
CG4341_CG31795_2
CG14622_CG11418_2
CG8589_CG13942_3
CG8165_CG8176_11
CG11770_CG8248_2
CG8651_CG12207_3
CG6480_CG16993_11
CG11092_CG11063_2
CG2945_CG32775_11
CG12298_CG3309_12
CG10413_CG7961_3
CG10938_CG6556_2
CG6057_CG33959_12
CG5382_CG14367_3
CG12034_CG9358_12
CG14199_CG3071_3
CG7375_CG7487_3
CG32590_CG5271_2
CG7771_CG13142_11
CG14686_CG6547_2
CG10922_CG10336_2
CG6251_CG15844_11
CG1884_CG1874_12
CG3777_CG9224_3
CG8950_CG6967_3
CG7600_CG18490_11
CG32675_CG2446_3
CG9286_CG32443_3
CG10523_CG14722_2
CG14457_CG14455_2
CG10123_CG7364_3
CG5921_CG1502_11
CG10341_CG11887_3
CG3849_CG12154_11
CG6577_CG6691_12
CG5649_CG5618_3
CG9960_CG9958_12
CG6533_CG5939_2
CG5383_CG7071_3
CG9938_CG33181_12
CG4239_CG33722_11
CG16935_CG8378_2
CG8039_CG5965_2
CG4528_CG32476_3
CG4684_CG7036_12
CG3821_CG7856_3
CG5987_CG11236_12
CG15439_CG15433_2
CG3894_CG8680_3
CG7988_CG7175_2
CG5553_CG9802_3
CG10653_CG31800_12
CG5363_CG4995_12
CG32474_CG3086_12
CG6514_CG17002_11
CG2928_CG13743_2
CG7181_CG8726_2
CG7071_CG5382_2
CG18780_CG7562_3
CG8666_CG32604_11
CG13126_CG1981_2
CG17742_CG32389_12
CG8339_CG18769_11
CG17686_CG3461_11
CG8376_CG8390_12
CG7734_CG5285_11
CG11892_CG3922_2
CG14280_CG3619_2
CG10915_CG4005_3
CG18741_CG12048_3
CG8532_CG33786_2
CG8818_CG32174_2
CG6906_CG10899_11
CG2212_CG15015_3
CG3926_CG3314_2
CG3705_CG12295_3
CG7863_CG33131_12
CG15439_CG1750_2
CG15743_CG6294_3
CG13516_CG6610_11
CG13929_CG7961_12
CG10999_CG2031_2
CG11983_CG6359_2
CG5232_CG7504_12
CG30421_CG9196_11
CG1440_CG1908_3
CG5595_CG13913_3
CG2493_CG1359_2
CG32042_CG4432_11
CG11929_CG15634_11
CG4261_CG6323_11
CG6453_CG4659_12
CG12584_CG12585_12
CG6743_CG4279_3
CG4239_CG1515_3
CG30291_CG1967_12
CG10284_CG1024_2
CG18144_CG31728_2
CG7510_CG9153_12
CG1142_CG3262_2
CG6459_CG12863_3
CG13397_CG7447_12
CG8298_CG12767_3
CG33094_CG13329_2
CG32654_CG4005_12
CG7794_CG3295_11
CG3707_CG3630_3
CG11306_CG11471_12
CG13562_CG5330_2
CG15551_CG12073_12
CG1602_CG2144_3
CG2657_CG12455_2
CG10435_CG9375_3
CG1660_CG1989_2
CG8817_CG3181_2
CG6097_CG18661_12
CG12758_CG31873_11
CG3139_CG4162_12
CG3764_CG13931_11
CG7851_CG7787_12
CG6691_CG15219_2
CG9701_CG10042_12
CG6057_CG33100_2
CG6819_CG12390_12
CG12244_CG2200_11
CG31357_CG13636_3
CG14366_CG14365_11
CG15717_CG7990_2
CG32464_CG1078_12
CG4800_CG7988_11
CG33130_CG4878_3
CG9314_CG12437_12
CG7698_CG9143_11
CG12081_CG2967_11
CG9383_CG9392_11
CG13293_CG10469_2
CG2098_CG1976_3
CG5836_CG33639_12
CG9595_CG9596_12
CG14407_CG33123_11
CG9527_CG4841_2
CG17358_CG9177_2
CG5222_CG5676_2
CG1516_CG2980_3
CG3214_CG9881_3
CG6869_CG7003_2
CG14277_CG5870_12
CG12366_CG8309_2
CG6728_CG32276_2
CG3158_CG14813_11
CG1072_CG1676_2
CG9849_CG8415_2
CG10520_CG1975_12
CG13897_CG1007_3
CG31694_CG8814_3
CG17075_CG13993_3
CG10853_CG12004_12
CG10144_CG8339_3
CG31365_CG10701_3
CG1064_CG30342_3
CG13313_CG13310_11
CG1088_CG2922_2
CG10101_CG31544_11
CG6896_CG7266_11
CG18214_CG13912_3
CG6311_CG14715_11
CG5620_CG6765_3
CG17947_CG12358_2
CG14066_CG12425_2
CG5725_CG33969_2
CG4217_CG1667_11
CG3589_CG31232_12
CG1771_CG8674_3
CG6877_CG6151_2
CG4495_CG14024_3
CG17272_CG17273_12
CG8317_CG6404_11
CG12734_CG1242_11
CG12038_CG18214_2
CG33090_CG15288_3
CG7470_CG7140_2
CG5557_CG10050_11
CG11417_CG11420_2
CG8019_CG34001_11
CG7958_CG11590_11
CG10155_CG8276_12
CG33331_CG6932_3
CG12876_CG12878_3
CG15657_CG30389_12
CG17726_CG10284_3
CG3954_CG13646_11
CG13587_CG9344_2
CG13072_CG5262_3
CG1471_CG9163_11
CG15092_CG33148_3
CG10280_CG10287_12
CG13384_CG13392_3
CG33197_CG5038_11
CG10566_CG2105_12
CG5844_CG18549_11
CG3280_CG30415_2
CG12111_CG12737_12
CG13111_CG3747_2
CG5160_CG7708_3
CG5333_CG5961_2
CG10675_CG6913_12
CG13611_CG10109_11
CG8510_CG30015_3
CG13098_CG13090_3
CG13443_CG15226_2
CG10610_CG5886_2
CG3431_CG3434_2
CG10628_CG1422_11
CG10267_CG6040_2
CG7354_CG1775_2
CG11137_CG11109_3
CG1056_CG32945_12
CG15356_CG8475_11
CG7662_CG7748_12
CG14133_CG6053_3
CG4192_CG12283_11
CG9977_CG12093_12
CG8836_CG13158_3
CG1587_CG11027_11
CG13380_CG1520_3
CG8728_CG9044_11
CG1135_CG31712_11
CG11638_CG3021_3
CG9086_CG9666_2
CG13626_CG5000_3
CG17757_CG16928_3
CG8097_CG9220_2
CG9496_CG6422_12
CG9834_CG7718_3
CG6143_CG32177_12
CG6538_CG9786_12
CG8430_CG30094_11
CG4950_CG13065_3
CG6455_CG13410_3
CG3909_CG9804_3
CG8334_CG7757_11
CG3294_CG8886_3
CG7091_CG12358_11
CG6702_CG13348_2
CG10420_CG10422_12
CG12993_CG8568_12
CG33162_CG32022_12
CG17221_CG3594_12
CG17385_CG4376_3
CG14512_CG6875_2
CG13396_CG13387_3
CG7544_CG10153_3
CG14651_CG9226_3
CG3016_CG33344_11
CG10083_CG14080_3
CG2079_CG6379_3
CG5485_CG9148_12
CG14312_CG14194_12
CG32163_CG17035_2
CG11981_CG9915_3
CG5840_CG1539_2
CG9249_CG7582_2
CG10635_CG10633_12
CG5383_CG10986_2
CG12512_CG14020_3
CG32417_CG33718_3
CG6734_CG6814_11
CG9226_CG30077_2
CG9643_CG3733_12
CG8968_CG7628_2
CG12008_CG12076_2
CG5044_CG6177_2
CG13065_CG13050_2
CG5205_CG12800_11
CG32075_CG5840_11
CG8798_CG3585_11
CG11971_CG18596_11
CG4767_CG31075_3
CG30193_CG30190_11
CG4154_CG4673_3
CG9954_CG11110_11
CG5642_CG6827_3
CG3050_CG3061_11
CG4654_CG9441_12
CG31550_CG4589_12
CG5514_CG4963_2
CG3172_CG4536_3
CG5039_CG4743_2
CG1634_CG12113_11
CG4281_CG7445_3
CG10347_CG12014_3
CG17144_CG5360_2
CG8288_CG12375_12
CG5344_CG14709_3
CG10497_CG1429_3
CG2791_CG2126_2
CG3954_CG3835_11
CG12765_CG4670_2
CG34001_CG31241_2
CG4685_CG30147_2
CG5555_CG1890_3
CG8725_CG5851_3
CG12176_CG8950_12
CG8236_CG9812_3
CG3267_CG13432_2
CG6583_CG31760_12
CG8320_CG9669_11
CG4957_CG31873_11
CG12985_CG7772_2
CG14818_CG3135_12
CG4230_CG4244_2
CG8817_CG3694_11
CG8481_CG9471_11
CG32547_CG15046_12
CG1228_CG16988_11
CG8510_CG9070_11
CG30126_CG4115_3
CG13098_CG5946_3
CG15629_CG7726_12
CG14830_CG32381_3
CG5952_CG2707_2
CG11604_CG6755_11
CG3299_CG14217_3
CG1785_CG12065_2
CG2189_CG1030_2
CG2381_CG1836_3
CG7686_CG6213_11
CG30011_CG12917_2
CG6859_CG6869_11
CG3234_CG3662_2
CG13011_CG1572_2
CG7156_CG31196_3
CG15251_CG1665_3
CG8665_CG3305_11
CG5281_CG31374_2
CG9635_CG6155_11
CG1814_CG1874_2
CG7650_CG13449_12
CG3041_CG9924_2
CG6005_CG6643_3
CG13297_CG13296_3
CG14900_CG10035_2
CG10971_CG4032_3
CG5091_CG12290_3
CG9249_CG12752_12
CG33958_CG9706_11
CG3501_CG6484_3
CG7675_CG13397_3
CG5014_CG33968_12
CG9353_CG10527_2
CG13578_CG4356_2
CG14648_CG9791_3
CG5490_CG4884_12
CG8014_CG7188_3
CG32850_CG5087_2
CG9480_CG18375_2
CG7994_CG8007_11
CG1472_CG3572_12
CG7904_CG2245_12
CG3011_CG6202_2
CG13848_CG6241_3
CG1227_CG1275_3
CG2275_CG1381_2
CG10973_CG32113_3
CG2014_CG11634_2
CG7535_CG4608_2
CG6664_CG12301_11
CG8676_CG8674_11
CG6752_CG1104_3
CG6708_CG2522_2
CG9319_CG31232_3
CG8111_CG4871_3
CG12131_CG17765_3
CG4027_CG32663_12
CG8455_CG6957_11
CG9242_CG9241_3
CG3268_CG3267_11
CG1407_CG8024_12
CG4911_CG32068_11
CG2902_CG31531_11
CG11500_CG5854_3
CG1091_CG12492_12
CG9917_CG32579_3
CG8211_CG32554_2
CG4086_CG10236_11
CG1818_CG30007_3
CG32854_CG32350_2
CG2910_CG8073_3
CG7184_CG33289_3
CG8979_CG3832_3
CG4561_CG33158_12
CG11177_CG12175_2
CG7071_CG15736_2
CG10927_CG9447_12
CG17352_CG7120_2
CG15554_CG1470_11
CG11887_CG8156_11
CG10338_CG10341_11
CG13800_CG32306_11
CG10160_CG13942_11
CG11819_CG4685_12
CG1319_CG14223_2
CG8596_CG6890_2
CG10173_CG10163_12
CG14997_CG4046_11
CG7611_CG10122_12
CG8136_CG11896_3
CG33975_CG5359_2
CG8203_CG11763_2
CG8968_CG7584_11
CG7562_CG6230_3
CG13128_CG13129_11
CG14938_CG14939_12
CG3981_CG2448_12
CG11141_CG7486_3
CG6151_CG6224_3
CG9372_CG5661_3
CG13415_CG12393_3
CG31204_CG1609_3
CG9222_CG3651_12
CG6854_CG5395_3
CG12128_CG1407_2
CG11367_CG11241_2
CG12581_CG18090_11
CG18426_CG11324_2
CG10423_CG4190_12
CG14115_CG15863_11
CG6903_CG4068_2
CG8253_CG15082_12
CG10059_CG5608_2
CG32276_CG10590_12
CG10422_CG10423_12
CG7518_CG4721_11
CG15642_CG9201_12
CG12047_CG1461_11
CG31736_CG10839_11
CG4198_CG4202_11
CG8430_CG1516_3
CG1098_CG2091_2
CG32698_CG4969_12
CG6884_CG7395_12
CG16879_CG9595_12
CG4525_CG3593_12
CG6840_CG16854_2
CG5605_CG15697_3
CG7620_CG4132_11
CG15064_CG1763_3
CG3885_CG8107_12
CG9598_CG8849_2
CG9302_CG2095_3
CG8617_CG8712_3
CG17347_CG8182_12
CG13625_CG30105_12
CG7565_CG14956_2
CG31392_CG6196_2
CG14641_CG8379_3
CG8946_CG5586_12
CG3443_CG3228_2
CG30116_CG7861_12
CG15566_CG31003_11
CG4764_CG10522_2
CG12225_CG31641_11
CG15667_CG9847_2
CG10972_CG4847_2
CG3000_CG32649_2
CG1093_CG7265_11
CG8552_CG8506_3
CG14950_CG7306_2
CG9590_CG11837_2
CG16984_CG10523_12
CG9403_CG4422_3
CG6184_CG6195_2
CG7537_CG9060_3
CG6577_CG14157_3
CG14142_CG6207_2
CG5069_CG7202_12
CG10009_CG2183_12
CG3450_CG6364_2
CG6718_CG10123_12
CG4710_CG33932_11
CG14950_CG16976_12
CG18445_CG6190_2
CG5382_CG5289_3
CG4767_CG13243_3
CG6869_CG6625_12
CG8431_CG8309_12
CG10459_CG1772_3
CG7885_CG12132_2
CG4557_CG13037_12
CG11985_CG14372_11
CG8887_CG11775_3
CG14396_CG8681_3
CG6093_CG1081_12
CG14996_CG15016_2
CG11583_CG11274_3
CG2260_CG4147_11
CG32022_CG6511_3
CG7625_CG6098_2
CG6038_CG31064_12
CG7853_CG7524_2
CG4022_CG3672_11
CG6121_CG4857_3
CG7197_CG13671_3
CG10283_CG10275_12
CG10959_CG3806_11
CG5339_CG16976_2
CG32195_CG7341_11
CG12811_CG14021_12
CG15406_CG3277_11
CG13919_CG32707_2
CG12934_CG11895_11
CG31997_CG33174_11
CG10225_CG14815_2
CG1994_CG2670_12
CG8884_CG4287_2
CG13516_CG10080_3
CG4758_CG30048_12
CG13140_CG5708_2
CG10542_CG9214_12
CG9541_CG10563_3
CG10844_CG11516_3
CG3257_CG30001_3
CG15817_CG14506_2
CG15204_CG12626_12
CG17081_CG13457_2
CG1129_CG18627_3
CG1886_CG11306_3
CG31973_CG11371_3
CG4963_CG9791_11
CG2023_CG8497_2
CG4757_CG18577_11
CG10645_CG4835_2
CG17785_CG8189_12
CG6770_CG5064_11
CG1511_CG32627_11
CG2108_CG14674_3
CG10128_CG12863_3
CG1648_CG10265_2
CG7162_CG7166_11
CG3564_CG2909_11
CG11164_CG4207_2
CG4143_CG4118_2
CG10952_CG2155_2
CG5352_CG12134_2
CG5694_CG8833_3
CG6298_CG8780_12
CG1709_CG14512_2
CG7999_CG7450_3
CG14782_CG8818_2
CG11447_CG3593_11
CG4607_CG18350_2
CG32803_CG12056_12
CG13167_CG13759_11
CG8680_CG14035_3
CG7717_CG6354_12
CG9231_CG9330_3
CG7939_CG6708_11
CG9995_CG10251_2
CG12239_CG2258_12
CG14853_CG15811_12
CG1429_CG4074_12
CG3615_CG8538_12
CG14228_CG3639_2
CG5928_CG4690_2
CG8642_CG8639_3
CG33989_CG5485_3
CG5110_CG6540_3
CG4026_CG13123_2
CG7650_CG4966_3
CG18362_CG8643_11
CG31176_CG5977_12
CG5590_CG12883_11
CG1506_CG1512_11
CG5072_CG4918_11
CG1134_CG11594_2
CG14296_CG6751_2
CG9852_CG5520_3
CG14283_CG32491_11
CG13094_CG13096_12
CG9626_CG7494_3
CG12852_CG14066_2
CG4853_CG3701_12
CG1968_CG2049_3
CG1839_CG2849_3
CG7168_CG6746_2
CG14612_CG5212_12
CG33130_CG10159_3
CG15896_CG3697_3
CG7933_CG1427_2
CG11811_CG8597_3
CG6262_CG33960_11
CG13383_CG17291_11
CG10907_CG6479_11
CG10742_CG9904_3
CG9025_CG30152_3
CG13037_CG3955_12
CG14931_CG14936_2
CG32082_CG13466_2
CG8975_CG14614_3
CG11182_CG11184_3
CG7718_CG7719_3
CG4980_CG6156_2
CG3631_CG10662_2
CG5723_CG11449_3
CG31223_CG15693_3
CG14900_CG9925_2
CG32250_CG5505_2
CG12789_CG13787_12
CG2637_CG9319_2
CG33486_CG32032_2
CG7399_CG3766_3
CG9317_CG3218_11
CG8654_CG7993_12
CG3726_CG12598_12
CG33003_CG1749_2
CG9680_CG1416_12
CG15415_CG33250_11
CG4338_CG14489_3
CG10393_CG10333_3
CG11328_CG2059_3
CG10284_CG15811_3
CG14613_CG10257_12
CG4204_CG5417_3
CG2974_CG12094_3
CG4697_CG31835_3
CG14283_CG5520_12
CG12938_CG12343_12
CG13779_CG1119_2
CG10280_CG13634_12
CG4759_CG4774_12
CG11822_CG9298_12
CG9227_CG9222_3
CG12306_CG13326_12
CG4683_CG5057_12
CG2968_CG4446_11
CG11180_CG10922_3
CG12598_CG18741_3
CG33513_CG7246_2
CG1515_CG12730_2
CG5748_CG5109_3
CG4244_CG15377_11
CG2247_CG13011_11
CG9418_CG6565_3
CG32649_CG11136_3
CG12207_CG3259_11
CG11333_CG1028_11
CG6171_CG9768_2
CG4226_CG4341_11
CG2974_CG3437_2
CG8135_CG17369_2
CG31528_CG9809_2
CG18348_CG6024_11
CG14614_CG5366_2
CG15141_CG6840_11
CG3289_CG3214_11
CG5690_CG6056_2
CG4346_CG32632_11
CG3329_CG5392_2
CG32508_CG2467_11
CG30264_CG14764_2
CG13913_CG9054_11
CG11294_CG6606_2
CG1147_CG15589_11
CG12799_CG6668_3
CG32132_CG32131_12
CG10296_CG8114_2
CG32464_CG31187_11
CG8678_CG8677_3
CG8277_CG8114_2
CG11164_CG9958_2
CG11409_CG11412_3
CG13333_CG13334_11
CG3238_CG7233_11
CG15919_CG6504_3
CG14721_CG7107_11
CG11875_CG12234_3
CG11527_CG9523_3
CG30040_CG13192_11
CG31684_CG9886_3
CG5022_CG5025_3
CG9765_CG7549_12
CG32025_CG13800_2
CG4380_CG4934_3
CG9098_CG17652_2
CG6230_CG15329_2
CG18374_CG6638_3
CG17342_CG9772_11
CG15737_CG2467_2
CG5140_CG10392_2
CG31037_CG18112_2
CG3308_CG3240_3
CG5641_CG4247_12
CG9426_CG8180_2
CG34022_CG13913_11
CG6937_CG5264_2
CG17271_CG33217_12
CG10506_CG9154_3
CG4319_CG5123_11
CG13581_CG4589_2
CG9535_CG10583_11
CG1434_CG1810_2
CG10281_CG10277_11
CG6015_CG14620_3
CG11679_CG8944_12
CG10470_CG10484_3
CG11107_CG6155_2
CG4928_CG9089_2
CG4610_CG3048_12
CG4984_CG5033_11
CG18296_CG6674_12
CG1502_CG3595_2
CG6177_CG3709_11
CG33931_CG11790_12
CG4911_CG4942_3
CG31650_CG33995_3
CG2202_CG1841_11
CG9155_CG11278_3
CG11622_CG17278_2
CG4599_CG5758_3
CG6933_CG6996_2
CG3215_CG30186_11
CG12424_CG3633_3
CG6488_CG14928_3
CG12230_CG11679_2
CG13931_CG30380_2
CG5378_CG13849_12
CG5000_CG8128_3
CG17230_CG10898_11
CG4184_CG6214_2
CG10166_CG10137_3
CG6840_CG9809_2
CG13582_CG4612_2
CG7185_CG13670_3
CG2890_CG2889_3
CG32647_CG7622_11
CG8239_CG12002_2
CG32158_CG12436_12
CG6485_CG1763_2
CG8959_CG9484_12
CG5661_CG7846_3
CG9005_CG9318_12
CG14617_CG1515_2
CG30004_CG2165_2
CG32736_CG18508_3
CG2286_CG1632_3
CG9958_CG2848_3
CG7573_CG6163_2
CG12008_CG7589_12
CG14899_CG7708_12
CG1242_CG1424_12
CG8580_CG12756_3
CG14747_CG14752_3
CG14993_CG14994_12
CG3520_CG14181_3
CG4536_CG3075_2
CG10540_CG33519_3
CG8643_CG8531_11
CG32364_CG8012_3
CG7188_CG9652_11
CG9048_CG9050_12
CG5753_CG8605_2
CG3779_CG3766_12
CG12130_CG15099_3
CG13240_CG4901_3
CG8648_CG5935_3
CG14352_CG8396_3
CG12492_CG9615_11
CG4109_CG12004_3
CG6433_CG15142_12
CG4238_CG4244_11
CG17917_CG10298_12
CG5776_CG5780_3
CG9735_CG1241_3
CG1898_CG1868_11
CG5692_CG9943_2
CG2201_CG4841_2
CG1890_CG3071_2
CG8998_CG5058_12
CG14619_CG14613_2
CG1078_CG9783_12
CG4457_CG8593_3
CG3893_CG3902_11
CG3823_CG32592_12
CG13131_CG6339_2
CG15747_CG10617_11
CG3183_CG1740_11
CG11368_CG32720_2
CG4645_CG8632_3
CG8644_CG9591_2
CG13409_CG6343_12
CG13776_CG4758_3
CG1471_CG10129_3
CG31531_CG12241_12
CG31531_CG31534_11
CG11711_CG7394_3
CG11050_CG3975_11
CG14936_CG33715_2
CG12395_CG14948_3
CG18005_CG4954_11
CG5675_CG32016_12
CG2346_CG1391_2
CG10992_CG11103_3
CG7266_CG13454_2
CG6697_CG1647_11
CG2980_CG32206_3
CG8468_CG8282_12
CG6695_CG31126_11
CG13418_CG13646_12
CG9890_CG3082_3
CG5484_CG6420_2
CG2162_CG4195_12
CG12244_CG32604_2
CG11723_CG7261_3
CG31852_CG10296_2
CG1897_CG10420_3
CG12052_CG2368_3
CG11848_CG2102_11
CG30492_CG14321_2
CG13586_CG30069_11
CG1504_CG17603_11
CG9648_CG3939_12
CG31217_CG1028_11
CG10546_CG10904_11
CG6438_CG4043_11
CG10415_CG31301_3
CG9746_CG9817_2
CG9432_CG3268_11
CG14312_CG8064_3
CG7042_CG8786_2
CG6287_CG33305_12
CG15364_CG33224_11
CG4012_CG30476_3
CG13970_CG40169_3
CG4781_CG3663_3
CG8567_CG3052_11
CG6806_CG11534_11
CG7744_CG9207_3
CG7236_CG17342_3
CG5596_CG5588_2
CG14979_CG6230_3
CG17726_CG6522_2
CG7793_CG7811_11
CG6751_CG3204_3
CG4892_CG4959_2
CG7620_CG1883_3
CG2862_CG4789_2
CG8787_CG9828_11
CG15437_CG15444_2
CG32066_CG5018_2
CG4342_CG14723_11
CG5820_CG3425_2
CG5125_CG4969_3
CG9749_CG2358_12
CG15544_CG15884_3
CG10805_CG32131_2
CG1410_CG8683_12
CG33149_CG10339_2
CG3430_CG14980_3
CG13330_CG33528_2
CG9471_CG4848_11
CG7809_CG9025_3
CG10545_CG3612_3
CG11752_CG9427_12
CG10225_CG8264_2
CG3125_CG4078_3
CG5148_CG3937_2
CG14802_CG14803_2
CG15027_CG3707_12
CG5337_CG33677_12
CG12297_CG32171_2
CG2097_CG1098_3
CG7718_CG4878_2
CG10491_CG13287_3
CG6798_CG13615_12
CG4032_CG4143_3
CG3907_CG3167_2
CG4636_CG15216_2
CG13605_CG13607_12
CG4584_CG7438_2
CG18764_CG2835_2
CG7101_CG7103_11
CG17734_CG7379_11
CG16989_CG8441_2
CG15020_CG11637_12
CG3603_CG1142_2
CG1078_CG7808_3
CG4996_CG14487_11
CG6418_CG14149_3
CG12360_CG7049_2
CG13298_CG12753_3
CG33108_CG7556_11
CG15738_CG4705_3
CG7282_CG31109_2
CG12272_CG6233_3
CG31137_CG5510_3
CG31453_CG15385_12
CG4132_CG32386_12
CG3407_CG6792_12
CG12393_CG9936_2
CG15112_CG8887_3
CG3353_CG5862_11
CG9951_CG32171_11
CG9195_CG6398_12
CG8678_CG16972_2
CG14880_CG33719_2
CG13630_CG6875_3
CG6610_CG4982_2
CG17735_CG14656_12
CG7544_CG7761_12
CG5186_CG5189_11
CG18315_CG12026_3
CG4743_CG5028_3
CG30190_CG7020_2
CG14079_CG11577_3
CG7789_CG17999_2
CG6741_CG18003_3
CG9441_CG9450_11
CG9272_CG16940_3
CG8998_CG4527_12
CG7838_CG8327_11
CG5205_CG5991_2
CG9073_CG9070_12
CG5915_CG2321_11
CG9628_CG3590_3
CG1307_CG11874_3
CG5811_CG6265_2
CG13726_CG6479_11
CG6729_CG17124_12
CG10467_CG10733_3
CG32319_CG12084_12
CG10495_CG11101_3
CG18250_CG8414_12
CG5518_CG6348_3
CG2925_CG18212_3
CG13933_CG2021_3
CG1785_CG14299_3
CG4905_CG8380_2
CG3573_CG3779_12
CG33964_CG12855_11
CG13393_CG13384_3
CG15543_CG8338_3
CG13369_CG4857_2
CG2685_CG6818_3
CG11035_CG2708_3
CG32809_CG12750_3
CG4554_CG9635_12
CG9194_CG3626_12
CG33989_CG7437_12
CG9759_CG5974_2
CG9541_CG5802_12
CG9737_CG9682_3
CG5310_CG10778_11
CG3910_CG33558_12
CG3626_CG2194_11
CG17652_CG31542_3
CG17943_CG6151_12
CG1619_CG12120_3
CG1505_CG6207_3
CG1513_CG7326_2
CG3725_CG2827_2
CG5517_CG5649_3
CG32435_CG12977_2
CG13663_CG7951_11
CG10447_CG4008_3
CG5554_CG14617_12
CG32022_CG17228_3
CG11665_CG3409_12
CG7886_CG3389_3
CG5451_CG14257_2
CG7904_CG7029_2
CG5683_CG32267_11
CG9253_CG31453_11
CG7949_CG6404_2
CG7169_CG7166_3
CG7845_CG11209_2
CG6492_CG2079_3
CG8892_CG6630_3
CG4205_CG17383_3
CG31064_CG5923_3
CG31120_CG1250_12
CG12213_CG1815_2
CG6020_CG1911_2
CG3849_CG9695_3
CG10447_CG31847_2
CG17855_CG3818_11
CG1660_CG32732_2
CG14815_CG4600_11
CG1354_CG1572_3
CG8470_CG15914_3
CG10537_CG9390_2
CG9433_CG4934_3
CG8963_CG6829_3
CG32224_CG6933_12
CG5377_CG12118_3
CG7062_CG10210_3
CG18659_CG12129_12
CG6182_CG9620_2
CG6993_CG1234_12
CG5411_CG11295_12
CG5701_CG5498_2
CG10920_CG1409_3
CG3074_CG5709_3
CG14360_CG9913_2
CG12543_CG4954_11
CG10695_CG3539_2
CG9764_CG9012_12
CG11420_CG11546_2
CG11405_CG3638_11
CG10635_CG9533_12
CG6030_CG12214_12
CG31935_CG14352_3
CG6512_CG32220_2
CG6233_CG10917_11
CG1444_CG14221_12
CG15040_CG4510_12
CG8527_CG8465_12
CG3740_CG8207_11
CG31478_CG12259_2
CG2720_CG11024_3
CG30001_CG17753_2
CG8192_CG12963_3
CG13792_CG3225_11
CG1744_CG1542_3
CG1765_CG8112_11
CG1116_CG5033_11
CG10721_CG10718_2
CG15377_CG3324_11
CG5805_CG6892_3
CG3330_CG1084_12
CG31344_CG12413_2
CG6698_CG32516_11
CG11783_CG32490_12
CG15160_CG18304_3
CG10425_CG17309_3
CG32685_CG8270_3
CG1945_CG3254_2
CG2168_CG7394_3
CG30443_CG8297_12
CG3149_CG1632_3
CG9313_CG31051_3
CG17219_CG17257_11
CG10823_CG14900_12
CG2848_CG9054_11
CG10480_CG5952_2
CG7194_CG2162_2
CG8783_CG7770_2
CG13144_CG7438_12
CG6407_CG12190_3
CG5452_CG5315_3
CG3193_CG13926_2
CG1841_CG18009_3
CG10693_CG31125_11
CG8950_CG7169_3
CG9096_CG6896_3
CG16940_CG8983_2
CG7152_CG7383_3
CG14184_CG14186_12
CG3333_CG1516_2
CG9053_CG9057_12
CG9342_CG33122_3
CG5828_CG5827_3
CG8354_CG8384_11
CG9327_CG3622_3
CG5819_CG3413_2
CG32147_CG6859_3
CG8176_CG17816_2
CG12863_CG3279_3
CG2904_CG18593_3
CG4236_CG4779_2
CG15288_CG4107_11
CG2670_CG14830_2
CG12795_CG31249_2
CG10907_CG7293_11
CG5701_CG5258_2
CG14671_CG12746_3
CG32442_CG6098_3
CG11178_CG9938_2
CG15240_CG2938_12
CG15701_CG33969_11
CG6859_CG15154_3
CG1411_CG7467_2
CG8114_CG1664_2
CG10703_CG5067_2
CG1964_CG9749_12
CG4208_CG4993_2
CG31957_CG33120_2
CG9277_CG13562_12
CG8639_CG14750_11
CG10152_CG10184_2
CG32391_CG18348_12
CG13162_CG13159_11
CG15881_CG14104_12
CG4884_CG3573_2
CG4646_CG12366_3
CG8739_CG11001_2
CG5168_CG5693_12
CG1078_CG1751_3
CG2100_CG13906_11
CG3897_CG8003_2
CG7564_CG32076_3
CG13318_CG33720_12
CG10695_CG4030_2
CG13374_CG3972_12
CG10163_CG10160_12
CG12099_CG7739_12
CG7787_CG14274_11
CG17209_CG9177_3
CG10686_CG13924_11
CG12534_CG12703_11
CG14643_CG10962_3
CG6308_CG14613_12
CG8946_CG6984_3
CG4119_CG18428_3
CG3385_CG11123_2
CG1358_CG17666_3
CG1634_CG12113_2
CG8600_CG9643_12
CG6745_CG18766_2
CG18173_CG7995_3
CG12261_CG7846_12
CG7747_CG15434_2
CG31098_CG11892_11
CG33144_CG12340_12
CG7457_CG4966_3
CG6204_CG31137_2
CG9214_CG10652_11
CG7975_CG4402_2
CG11567_CG9506_11
CG7111_CG33303_11
CG11815_CG32307_12
CG2812_CG3725_2
CG14485_CG14122_12
CG2262_CG17982_12
CG32542_CG12913_11
CG7175_CG7009_2
CG12001_CG18599_12
CG14734_CG3132_3
CG1607_CG31204_2
CG10739_CG11502_12
CG10388_CG10325_12
CG14050_CG4199_3
CG7420_CG6405_11
CG6827_CG9760_2
CG14882_CG14895_2
CG14678_CG30152_3
CG8431_CG1675_12
CG7037_CG9304_2
CG14980_CG10849_3
CG9965_CG31919_12
CG32307_CG15822_12
CG1632_CG6378_3
CG16979_CG32204_2
CG11319_CG11050_3
CG18812_CG30483_2
CG13283_CG9319_3
CG15735_CG4016_3
CG5734_CG5727_12
CG1443_CG31218_2
CG8044_CG8038_12
CG6147_CG6159_11
CG6486_CG5519_3
CG6213_CG4695_12
CG5038_CG4733_3
CG32688_CG12643_12
CG9031_CG7147_12
CG11966_CG4538_3
CG5589_CG11070_3
CG6224_CG12713_11
CG10718_CG8288_3
CG11381_CG14624_11
CG2328_CG1554_11
CG1743_CG32528_2
CG4558_CG9252_3
CG5384_CG10545_12
CG9004_CG14701_3
CG4835_CG4814_3
CG8060_CG31641_2
CG18285_CG8090_2
CG15880_CG9934_12
CG6705_CG9940_2
CG6610_CG6619_3
CG8612_CG13449_11
CG5846_CG4658_3
CG3711_CG12499_11
CG15312_CG11111_3
CG1517_CG1093_12
CG10414_CG15161_12
CG8527_CG8465_2
CG3799_CG3764_2
CG3095_CG7102_2
CG7865_CG5798_2
CG4289_CG10055_3
CG17717_CG32386_3
CG18315_CG8980_2
CG11025_CG15127_2
CG7038_CG17994_12
CG16784_CG32557_12
CG10997_CG9603_12
CG2212_CG1839_11
CG8432_CG4062_12
CG31787_CG5790_3
CG12265_CG5285_11
CG31076_CG11089_12
CG11502_CG6417_3
CG5387_CG5091_3
CG32659_CG2574_2
CG31715_CG9121_11
CG7623_CG15160_3
CG4554_CG32809_12
CG33172_CG33173_11
CG10071_CG9752_2
CG6975_CG7385_3
CG1667_CG30389_3
CG17689_CG11592_12
CG2022_CG15266_11
CG30016_CG6751_3
CG6170_CG3419_2
CG11768_CG13298_2
CG4365_CG3634_2
CG12259_CG13849_3
CG1818_CG5116_2
CG9300_CG32210_11
CG8169_CG5036_12
CG17321_CG18631_2
CG33525_CG4548_3
CG32491_CG6819_3
CG8002_CG3044_11
CG5521_CG31855_3
CG7083_CG5933_12
CG7873_CG12051_2
CG1430_CG11164_2
CG13201_CG12352_3
CG17912_CG13159_11
CG10092_CG7146_3
CG9164_CG3576_11
CG8516_CG31149_2
CG3307_CG11354_2
CG10961_CG1583_3
CG15916_CG3208_11
CG11793_CG11714_3
CG1276_CG10537_3
CG3183_CG3273_3
CG3610_CG17304_2
CG9046_CG32904_12
CG13930_CG7991_11
CG32381_CG1490_3
CG10687_CG3585_2
CG5410_CG5977_3
CG7816_CG31035_3
CG12058_CG7220_2
CG16912_CG32513_11
CG9811_CG8520_11
CG17652_CG16854_12
CG1320_CG1628_12
CG13232_CG12391_2
CG9943_CG7752_2
CG18041_CG13605_3
CG31992_CG1511_12
CG30377_CG30078_11
CG11001_CG15119_2
CG8434_CG32850_12
CG7331_CG2812_11
CG9380_CG14482_11
CG4042_CG4268_3
CG33956_CG12068_11
CG11269_CG6493_3
CG11275_CG7843_12
CG1975_CG3194_3
CG7565_CG8419_2
CG5034_CG4692_2
CG4400_CG4645_3
CG8351_CG17732_12
CG3289_CG17221_12
CG18176_CG6379_12
CG31426_CG10042_3
CG13705_CG32237_11
CG10604_CG6752_3
CG8380_CG4945_3
CG8235_CG15442_2
CG18212_CG3342_3
CG8075_CG1064_3
CG17762_CG3525_12
CG10610_CG2017_2
CG3433_CG4494_2
CG15471_CG32771_3
CG16910_CG9712_3
CG6743_CG6737_12
CG11567_CG12129_11
CG1478_CG11213_11
CG2099_CG12162_3
CG1430_CG32648_12
CG3995_CG5208_3
CG2960_CG11342_11
CG2938_CG7220_3
CG13367_CG5353_2
CG31010_CG15543_3
CG15013_CG5690_12
CG31187_CG4573_2
CG5649_CG5665_11
CG32000_CG10185_12
CG16728_CG7987_3
CG5387_CG11208_12
CG11241_CG4798_3
CG9411_CG1911_12
CG8557_CG3183_3
CG15130_CG6488_3
CG11176_CG9759_3
CG18102_CG16926_2
CG1837_CG1841_11
CG10233_CG12163_12
CG32018_CG4539_3
CG11063_CG17754_12
CG13399_CG10890_11
CG3870_CG5360_3
CG15157_CG2904_11
CG3048_CG3338_2
CG33514_CG11342_2
CG32721_CG9078_12
CG17592_CG13014_3
CG13598_CG11000_2
CG5753_CG10913_12
CG8198_CG11678_2
CG32441_CG11376_3
CG3779_CG3479_2
CG5972_CG9143_11
CG4257_CG5760_12
CG15685_CG33492_11
CG12797_CG12855_3
CG15283_CG7200_11
CG5208_CG1909_12
CG4225_CG31183_12
CG7200_CG10570_2
CG15170_CG17161_2
CG30015_CG33304_11
CG4140_CG8180_3
CG9406_CG9415_11
CG7540_CG5813_11
CG10844_CG11398_2
CG3533_CG6401_12
CG11686_CG15889_2
CG5641_CG12276_12
CG3298_CG32858_2
CG1371_CG9646_3
CG13701_CG4166_12
CG5354_CG12101_3
CG33174_CG11095_11
CG15347_CG12123_3
CG7425_CG3563_3
CG30159_CG11055_2
CG5412_CG9988_12
CG1263_CG32177_12
CG33197_CG13196_11
CG17142_CG9065_2
CG13419_CG17828_12
CG14082_CG11396_2
CG9210_CG17599_3
CG6437_CG6562_11
CG7850_CG33181_12
CG15464_CG1708_12
CG15117_CG15111_12
CG32174_CG3874_12
CG33975_CG8428_11
CG31992_CG32000_12
CG8844_CG3238_2
CG13389_CG3563_3
CG9727_CG3107_3
CG13400_CG7385_2
CG7549_CG7886_2
CG8169_CG12134_3
CG6711_CG16807_12
CG10582_CG14991_12
CG15563_CG15564_12
CG15367_CG9034_2
CG14817_CG11679_3
CG3691_CG11759_12
CG17064_CG17680_3
CG5429_CG17117_3
CG30115_CG7851_2
CG11210_CG9773_3
CG13293_CG7018_3
CG10600_CG3407_3
CG7589_CG7580_11
CG7471_CG11658_12
CG11180_CG16742_3
CG7358_CG7349_12
CG9395_CG16970_11
CG4521_CG15201_2
CG31812_CG2478_12
CG5663_CG6525_3
CG2671_CG2657_12
CG4527_CG5099_12
CG14007_CG34011_3
CG12848_CG13089_3
CG10105_CG3136_3
CG11873_CG6118_3
CG9986_CG8446_12
CG10225_CG10370_3
CG1176_CG1152_12
CG15261_CG3195_11
CG10006_CG18176_2
CG13640_CG11340_2
CG7999_CG7375_2
CG15704_CG15705_11
CG9373_CG2126_2
CG6899_CG12680_11
CG3054_CG33003_11
CG6775_CG4141_11
CG2304_CG9741_2
CG12807_CG4147_2
CG12697_CG5262_3
CG9988_CG9990_11
CG32945_CG12585_3
CG33526_CG31852_12
CG17342_CG4626_11
CG7961_CG8884_11
CG32298_CG13800_3
CG9662_CG11606_3
CG10128_CG13503_11
CG14620_CG1771_3
CG8208_CG32096_2
CG7176_CG11861_3
CG6542_CG32434_3
CG13247_CG5498_11
CG31170_CG15284_2
CG32267_CG14972_3
CG9954_CG4088_3
CG33202_CG1138_12
CG14925_CG18135_12
CG6205_CG12643_12
CG3953_CG8161_3
CG33976_CG6919_12
CG2910_CG5469_2
CG11621_CG18335_12
CG15247_CG15211_3
CG6339_CG11198_3
CG6860_CG4567_12
CG9212_CG9214_12
CG12320_CG10667_11
CG9515_CG8965_11
CG10663_CG10660_12
CG4285_CG5489_11
CG14184_CG5942_12
CG6873_CG32540_2
CG3871_CG18319_3
CG31045_CG7048_11
CG31324_CG6142_2
CG12072_CG31012_3
CG17996_CG4648_12
CG7413_CG13902_12
CG3163_CG3060_12
CG10493_CG18598_3
CG14035_CG31812_3
CG8317_CG5072_3
CG7447_CG7452_11
CG9526_CG6675_3
CG2126_CG10772_2
CG4103_CG3688_3
CG12135_CG12149_3
CG11237_CG8432_3
CG9730_CG10191_3
CG4597_CG15212_3
CG6005_CG11783_2
CG6760_CG17510_11
CG7811_CG12012_12
CG12317_CG31322_2
CG7939_CG3003_3
CG14416_CG14417_12
CG1663_CG12259_3
CG8422_CG10104_11
CG7231_CG6567_11
CG17680_CG7761_11
CG11899_CG14515_3
CG17492_CG9272_3
CG1168_CG9887_11
CG8915_CG8675_12
CG17054_CG8222_2
CG18316_CG5603_11
CG5919_CG6547_11
CG5006_CG16963_11
CG11143_CG10153_11
CG13050_CG13064_3
CG11739_CG1084_11
CG10971_CG4291_12
CG10897_CG11219_12
CG12306_CG33332_2
CG11337_CG10540_12
CG15804_CG13933_12
CG9109_CG9115_12
CG6027_CG6847_2
CG10359_CG10357_11
CG5316_CG4852_12
CG7137_CG16941_11
CG7664_CG4132_3
CG8525_CG5625_11
CG2964_CG2616_2
CG9044_CG4039_11
CG8793_CG8195_11
CG7985_CG6567_12
CG1619_CG2124_3
CG10129_CG6128_11
CG9131_CG9870_3
CG11505_CG8789_11
CG31723_CG10495_12
CG5640_CG5604_12
CG31641_CG9226_2
CG8411_CG10155_2
CG32508_CG2977_12
CG12008_CG11563_2
CG11525_CG16868_2
CG7896_CG8454_3
CG5634_CG6218_3
CG5619_CG33336_3
CG4802_CG2910_11
CG33649_CG6173_12
CG5081_CG13670_2
CG6596_CG10071_2
CG9380_CG30428_3
CG11508_CG2163_3
CG15693_CG17272_2
CG9915_CG5191_11
CG13849_CG13848_11
CG1275_CG6749_2
CG6195_CG8326_3
CG14696_CG7891_3
CG33214_CG7540_3
CG12530_CG6265_12
CG4091_CG3469_12
CG1837_CG6492_12
CG8965_CG18729_12
CG5733_CG5483_11
CG11546_CG8707_12
CG13165_CG8850_2
CG1629_CG5638_3
CG32505_CG1676_3
CG14450_CG11352_12
CG15307_CG17964_12
CG13129_CG34048_2
CG11099_CG11048_11
CG8027_CG7793_3
CG1345_CG1866_3
CG12099_CG2201_3
CG10731_CG8233_2
CG32150_CG33989_12
CG2903_CG33114_12
CG5613_CG6094_3
CG3506_CG3324_2
CG6702_CG6796_11
CG8134_CG32854_3
CG33052_CG5547_11
CG6846_CG18426_12
CG5053_CG18643_2
CG5935_CG9946_3
CG15251_CG3665_12
CG1295_CG5746_12
CG3140_CG11390_11
CG4122_CG4593_2
CG5828_CG4230_11
CG17896_CG17778_3
CG31405_CG12807_3
CG4247_CG14232_11
CG8657_CG15835_12
CG4180_CG33116_3
CG17841_CG2222_2
CG6405_CG5446_2
CG4982_CG4611_3
CG11025_CG7808_12
CG33676_CG9022_11
CG14194_CG7012_11
CG11299_CG12548_11
CG7709_CG15920_12
CG18809_CG11266_3
CG32645_CG34003_2
CG6354_CG12344_3
CG11303_CG4882_2
CG8121_CG33936_11
CG3363_CG4162_3
CG1447_CG4931_2
CG31739_CG13282_2
CG13140_CG8495_11
CG3738_CG1676_3
CG8291_CG9096_12
CG9849_CG3831_2
CG15489_CG5525_2
CG17321_CG11007_11
CG13855_CG13857_3
CG3036_CG3920_11
CG6151_CG33209_3
CG13957_CG12024_2
CG9311_CG12077_2
CG2706_CG2707_11
CG31678_CG12244_3
CG3184_CG8569_2
CG1877_CG10466_11
CG6241_CG3953_3
CG31638_CG32721_3
CG7414_CG1945_11
CG18410_CG11375_12
CG8253_CG11101_2
CG14763_CG14469_12
CG8232_CG13745_2
CG9374_CG2177_12
CG17249_CG17753_12
CG7306_CG10538_2
CG5447_CG6496_2
CG8224_CG8216_2
CG31852_CG7787_12
CG33456_CG33528_11
CG30127_CG34045_3
CG11642_CG3026_11
CG4281_CG1803_3
CG10420_CG12492_11
CG2221_CG32679_12
CG11089_CG9231_12
CG6597_CG2708_11
CG15566_CG17453_2
CG4203_CG4082_2
CG2658_CG2662_3
CG6230_CG14921_12
CG14789_CG10257_2
CG18410_CG14352_12
CG8167_CG14167_2
CG6298_CG8241_12
CG17818_CG6424_12
CG9380_CG6958_12
CG14577_CG32446_11
CG14903_CG6379_2
CG6259_CG9153_12
CG7161_CG1072_11
CG10830_CG14325_2
CG2171_CG9659_3
CG7212_CG7940_3
CG5555_CG31475_3
CG8211_CG31678_2
CG11236_CG31229_12
CG5386_CG7077_3
CG8315_CG5846_3
CG4649_CG5023_2
CG7904_CG12054_2
CG8636_CG13761_12
CG1107_CG3248_3
CG4289_CG4071_11
CG1794_CG1782_2
CG5179_CG3488_12
CG4726_CG10491_3
CG13074_CG5389_3
CG4936_CG7672_12
CG11847_CG3121_2
CG17520_CG17947_11
CG10203_CG12396_3
CG1462_CG1715_2
CG14045_CG32676_12
CG14839_CG11375_3
CG10223_CG5203_3
CG12072_CG5771_11
CG18210_CG9195_12
CG4978_CG5751_2
CG4917_CG6958_3
CG5469_CG12389_11
CG4699_CG9593_11
CG4241_CG33488_11
CG6741_CG4786_3
CG3226_CG2948_2
CG12094_CG11263_3
CG8766_CG8389_3
CG7186_CG7597_12
CG9572_CG9575_2
CG13138_CG5395_12
CG10171_CG14084_3
CG2346_CG12140_11
CG8613_CG8617_2
CG4434_CG10175_11
CG31036_CG32297_11
CG1133_CG14659_12
CG8781_CG8070_2
CG14073_CG5586_12
CG17919_CG9795_12
CG14040_CG8817_11
CG9997_CG10491_3
CG6493_CG8291_2
CG14489_CG11430_11
CG10186_CG10132_12
CG4877_CG14964_3
CG11412_CG4646_2
CG11342_CG18314_12
CG10864_CG14307_12
CG7262_CG2519_11
CG32554_CG6046_3
CG15497_CG17922_11
CG4012_CG18155_11
CG5904_CG15481_11
CG12737_CG15793_2
CG2914_CG17622_12
CG10822_CG8654_11
CG30338_CG17807_2
CG8281_CG5392_3
CG1665_CG1599_3
CG12054_CG8454_2
CG6716_CG6431_12
CG6233_CG4233_12
CG3817_CG7014_2
CG2767_CG4354_12
CG15105_CG30126_2
CG12464_CG6197_12
CG14741_CG30170_3
CG8580_CG5962_11
CG9776_CG14645_3
CG9828_CG5216_3
CG5734_CG3774_3
CG13917_CG16865_2
CG12876_CG8852_2
CG3469_CG8873_2
CG3184_CG14441_3
CG1677_CG12626_2
CG6332_CG9113_2
CG8613_CG8443_3
CG7330_CG1850_12
CG9867_CG34003_2
CG3218_CG3078_12
CG8591_CG10480_3
CG15738_CG1461_12
CG9347_CG9602_2
CG17768_CG33677_12
CG4620_CG11838_11
CG10089_CG11877_2
CG7794_CG9325_2
CG32578_CG11188_3
CG7945_CG6506_11
CG33146_CG15093_2
CG7664_CG16975_12
CG31200_CG11349_12
CG10535_CG33962_2
CG2889_CG2890_11
CG12113_CG31536_2
CG33224_CG15118_3
CG7034_CG5760_3
CG1249_CG17041_2
CG9220_CG7494_11
CG18375_CG4798_3
CG8591_CG6147_12
CG7145_CG14563_12
CG6253_CG16989_3
CG6022_CG6343_3
CG1623_CG7712_3
CG11180_CG10922_12
CG13800_CG8993_3
CG1759_CG9324_11
CG32474_CG31324_3
CG16932_CG9124_12
CG4553_CG9373_12
CG11770_CG30105_2
CG10528_CG13958_3
CG10050_CG1176_2
CG3433_CG15744_2
CG1528_CG6066_3
CG11069_CG13643_11
CG7562_CG1168_2
CG33116_CG13082_11
CG13202_CG5909_2
CG1903_CG5937_2
CG17330_CG6618_11
CG14490_CG5785_2
CG5814_CG9746_12
CG31692_CG10604_12
CG32422_CG10633_2
CG14218_CG1424_12
CG9271_CG16956_12
CG8742_CG14101_3
CG14698_CG4695_11
CG14593_CG8378_2
CG33722_CG7549_11
CG1315_CG1322_2
CG7935_CG6811_12
CG3847_CG3446_2
CG4606_CG31293_2
CG9703_CG5758_11
CG7434_CG17213_2
CG10260_CG31223_12
CG6299_CG15642_2
CG31221_CG31175_2
CG8793_CG17520_11
CG6877_CG4059_2
CG5543_CG2194_12
CG8793_CG9383_3
CG8545_CG10520_12
CG5434_CG5793_3
CG9849_CG7847_12
CG8766_CG9701_2
CG3313_CG3169_3
CG31636_CG11070_3
CG32422_CG10629_12
CG4412_CG13787_3
CG4143_CG4097_2
CG12659_CG1597_3
CG8877_CG9441_12
CG4184_CG7857_3
CG8962_CG10890_2
CG17723_CG32346_12
CG12020_CG12021_11
CG3038_CG2995_3
CG4523_CG1938_12
CG5452_CG5454_2
CG5232_CG6672_2
CG11111_CG13375_11
CG11711_CG8067_11
CG9754_CG14621_11
CG4289_CG5841_3
CG1078_CG9783_2
CG12298_CG7510_12
CG6547_CG1088_3
CG7793_CG2991_11
CG31714_CG1098_2
CG9696_CG15666_2
CG1771_CG32732_3
CG8362_CG7945_2
CG5510_CG4917_2
CG18268_CG2993_12
CG7850_CG1401_3
CG3166_CG4337_2
CG10075_CG12128_2
CG14218_CG15753_12
CG1939_CG1091_2
CG10632_CG32112_12
CG4662_CG4583_2
CG9804_CG30329_3
CG30038_CG11210_11
CG4162_CG33508_2
CG7744_CG8176_2
CG7539_CG14327_12
CG1072_CG10072_11
CG1385_CG2264_3
CG1629_CG1651_3
CG32663_CG5969_3
CG11839_CG7748_11
CG6382_CG6432_2
CG33303_CG5387_3
CG12292_CG1553_3
CG4450_CG2822_12
CG3527_CG30417_11
CG8312_CG9427_2
CG4720_CG13606_3
CG5170_CG5174_11
CG2105_CG4615_2
CG12532_CG14052_3
CG1794_CG5613_11
CG8739_CG2615_3
CG15160_CG7760_2
CG4966_CG9900_3
CG7359_CG10617_11
CG17735_CG10296_3
CG8501_CG8836_2
CG2960_CG7200_2
CG8027_CG9630_12
CG2183_CG13338_12
CG1598_CG7927_3
CG8327_CG17521_3
CG12755_CG13297_12
CG5012_CG31813_3
CG7339_CG32085_2
CG9446_CG14181_11
CG6764_CG11525_12
CG17275_CG4945_3
CG5036_CG5058_11
CG5721_CG11050_2
CG15027_CG11984_12
CG8198_CG2145_12
CG15897_CG15749_12
CG10635_CG9706_11
CG15731_CG15733_11
CG7952_CG13951_2
CG5406_CG9047_11
CG10698_CG4357_12
CG15609_CG9865_2
CG6488_CG17642_3
CG9298_CG16947_11
CG4585_CG15897_2
CG7289_CG15356_11
CG2162_CG1274_11
CG30387_CG10071_12
CG3014_CG31496_12
CG13634_CG2304_12
CG33670_CG11566_11
CG15211_CG1685_11
CG18769_CG13050_11
CG5826_CG5824_2
CG13329_CG3862_2
CG15020_CG8735_2
CG2381_CG1922_3
CG5946_CG7283_3
CG10542_CG17717_12
CG10017_CG33122_2
CG4858_CG8542_3
CG4287_CG1796_11
CG8949_CG2221_11
CG17389_CG17390_11
CG6627_CG6620_12
CG8136_CG8202_11
CG5851_CG10724_2
CG12897_CG11763_3
CG13972_CG10958_12
CG17521_CG7748_3
CG9398_CG3021_11
CG2079_CG8142_11
CG11390_CG30172_12
CG1954_CG5658_11
CG6493_CG6484_12
CG32130_CG32434_12
CG5179_CG4207_3
CG10343_CG7356_11
CG9836_CG8601_2
CG32556_CG4644_11
CG8455_CG6870_2
CG9630_CG10637_12
CG8264_CG7039_3
CG13409_CG1322_12
CG16800_CG12404_2
CG4281_CG1519_3
CG8735_CG8643_3
CG15919_CG8118_2
CG12755_CG15515_3
CG1057_CG4591_3
CG4654_CG17059_2
CG10340_CG10345_3
CG9204_CG11055_3
CG31650_CG3083_2
CG17036_CG12292_11
CG30158_CG3335_2
CG10699_CG4901_12
CG5451_CG31149_12
CG12663_CG17294_11
CG5676_CG4217_11
CG7636_CG6233_2
CG6444_CG6750_11
CG4373_CG30196_12
CG4300_CG10426_3
CG3825_CG3090_12
CG1320_CG6603_11
CG13467_CG13466_11
CG9742_CG12701_12
CG11152_CG16899_3
CG6623_CG2112_12
CG8839_CG13162_3
CG3215_CG13544_12
CG9198_CG4799_2
CG4824_CG7081_2
CG7770_CG2925_3
CG7173_CG8779_2
CG8409_CG9536_12
CG8367_CG30069_11
CG4293_CG30296_12
CG12807_CG14869_2
CG6796_CG5934_2
CG15603_CG15604_12
CG7940_CG8814_11
CG5044_CG9356_12
CG16880_CG18095_12
CG13178_CG16935_3
CG7978_CG14122_11
CG17565_CG4061_11
CG5085_CG5394_2
CG32104_CG5991_2
CG2109_CG1064_3
CG3119_CG2975_11
CG2194_CG18136_12
CG7506_CG7496_3
CG31221_CG31175_11
CG30118_CG15087_3
CG4909_CG5269_3
CG7171_CG7179_11
CG5706_CG33106_11
CG7291_CG6265_11
CG4111_CG1675_2
CG9820_CG5357_3
CG14979_CG12019_3
CG10738_CG8742_11
CG12659_CG12737_3
CG2974_CG18130_2
CG5366_CG5052_3
CG12909_CG12905_2
CG2163_CG2297_2
CG9598_CG9587_12
CG12120_CG11111_3
CG10107_CG10103_3
CG7762_CG5212_3
CG13038_CG13058_3
CG15456_CG11710_12
CG13957_CG1636_2
CG9252_CG1071_12
CG7445_CG32656_11
CG1518_CG32513_3
CG3327_CG31812_2
CG18110_CG18287_11
CG13364_CG4615_3
CG12175_CG7556_3
CG7659_CG16910_12
CG9881_CG4111_3
CG5836_CG5826_2
CG13957_CG3810_3
CG3474_CG15283_12
CG15598_CG15189_11
CG17131_CG5339_2
CG8250_CG8632_12
CG15696_CG3399_3
CG10912_CG10911_12
CG4905_CG10399_12
CG10414_CG4329_3
CG8187_CG8186_3
CG12001_CG12746_11
CG7326_CG8039_3
CG32234_CG13717_11
CG31142_CG9422_11
CG3074_CG14945_2
CG1981_CG1507_3
CG4074_CG3510_3
CG3162_CG3092_3
CG6225_CG2198_3
CG7456_CG6141_12
CG33722_CG7225_2
CG4972_CG5381_2
CG30116_CG6969_2
CG30193_CG8293_12
CG2031_CG2023_12
CG15414_CG6630_11
CG14787_CG14788_12
CG32648_CG3754_12
CG1624_CG1621_12
CG10249_CG10253_12
CG31666_CG13784_2
CG7456_CG6144_3
CG6280_CG13338_11
CG17035_CG15125_12
CG11887_CG8593_2
CG18316_CG5640_11
CG9098_CG7512_12
CG9806_CG1007_2
CG5805_CG15013_2
CG3680_CG32705_12
CG2245_CG5645_2
CG11242_CG15803_12
CG10814_CG8224_12
CG7753_CG7548_12
CG8782_CG6565_2
CG7840_CG7830_2
CG4084_CG18128_12
CG6565_CG14877_11
CG4241_CG17272_3
CG33331_CG32096_3
CG12278_CG3671_2
CG5018_CG5151_11
CG4751_CG12375_3
CG7123_CG13094_12
CG7852_CG10688_11
CG12548_CG13970_3
CG2040_CG7842_2
CG3412_CG6054_2
CG2258_CG6454_3
CG18314_CG15266_2
CG9381_CG5558_3
CG8725_CG12292_2
CG10186_CG8494_3
CG9065_CG5836_12
CG3931_CG31216_11
CG14960_CG10847_3
CG11556_CG32675_12
CG9249_CG9247_12
CG9239_CG4536_3
CG6539_CG3730_11
CG5127_CG8887_2
CG3803_CG2980_3
CG10975_CG10632_11
CG12358_CG1764_2
CG14718_CG14720_2
CG11628_CG9298_2
CG7809_CG6934_2
CG30040_CG10068_11
CG11652_CG8667_11
CG7611_CG5231_12
CG3744_CG8318_11
CG6044_CG33200_11
CG11401_CG14459_12
CG12026_CG1887_2
CG8978_CG7833_3
CG1783_CG5383_11
CG8325_CG8276_3
CG31826_CG14039_3
CG3730_CG6143_3
CG15922_CG4241_11
CG32776_CG15240_3
CG6091_CG3071_2
CG14485_CG12304_2
CG6783_CG2013_12
CG11206_CG7730_2
CG5930_CG7538_2
CG1317_CG3722_11
CG14803_CG16982_3
CG16718_CG14291_11
CG6259_CG13889_2
CG12002_CG1244_3
CG11128_CG11131_11
CG9323_CG10424_12
CG5248_CG6254_3
CG17261_CG17834_12
CG30390_CG2163_2
CG8834_CG8520_3
CG7726_CG7735_11
CG8614_CG5466_12
CG11414_CG11416_11
CG5515_CG7814_2
CG12321_CG4266_3
CG11130_CG10706_2
CG9267_CG9880_3
CG17328_CG6176_3
CG8271_CG9836_11
CG9539_CG3792_11
CG4221_CG11409_2
CG12084_CG5978_3
CG12139_CG1640_2
CG6362_CG3732_12
CG14496_CG14497_11
CG14651_CG18642_2
CG4233_CG15438_3
CG6769_CG6762_12
CG4111_CG14372_2
CG7659_CG6445_2
CG9704_CG13025_2
CG8830_CG30051_3
CG5912_CG6240_12
CG5076_CG14220_3
CG6394_CG6318_3
CG7563_CG5562_3
CG14670_CG31550_11
CG7842_CG10189_3
CG16940_CG8567_3
CG5495_CG5170_11
CG12426_CG5017_3
CG3061_CG4742_3
CG9310_CG5745_3
CG12420_CG32532_11
CG5198_CG10719_3
CG5033_CG1303_11
CG13296_CG2968_11
CG2926_CG2948_3
CG9467_CG4852_2
CG32635_CG10890_3
CG7004_CG13389_12
CG9741_CG11876_12
CG2101_CG2083_2
CG6540_CG14064_3
CG1671_CG1516_2
CG32143_CG5048_11
CG11183_CG5339_11
CG11306_CG7807_2
CG2849_CG3400_3
CG2917_CG6499_2
CG13676_CG12295_2
CG11877_CG3705_3
CG4538_CG4510_12
CG11786_CG8959_12
CG4163_CG3319_3
CG32937_CG9236_11
CG18102_CG7924_2
CG8464_CG12176_3
CG4043_CG16785_2
CG7108_CG17352_11
CG8581_CG15120_3
CG9088_CG3733_12
CG2984_CG33131_12
CG7210_CG15154_12
CG8421_CG30492_11
CG9397_CG15233_2
CG11143_CG10341_12
CG18155_CG9577_12
CG3314_CG3929_3
CG13240_CG9132_2
CG6521_CG6627_3
CG8549_CG6238_3
CG5748_CG3325_12
CG12902_CG12899_2
CG10869_CG15406_3
CG5021_CG4894_2
CG6189_CG10742_12
CG32464_CG8485_2
CG2957_CG3496_12
CG6459_CG6499_2
CG12361_CG1009_2
CG5676_CG13140_11
CG14372_CG12538_2
CG1600_CG4272_2
CG4579_CG10234_11
CG6945_CG9319_3
CG11127_CG11877_3
CG1250_CG11405_2
CG8815_CG15100_12
CG3724_CG3717_2
CG10662_CG10664_11
CG1814_CG6692_11
CG11963_CG11964_2
CG4620_CG4624_12
CG6805_CG15609_2
CG13221_CG7146_2
CG5023_CG4720_12
CG1381_CG15080_2
CG12290_CG11055_11
CG7870_CG5627_11
CG1028_CG10388_12
CG2063_CG1968_3
CG13827_CG2925_3
CG4994_CG6897_3
CG2107_CG8978_3
CG9790_CG2371_11
CG33139_CG8214_2
CG6678_CG8420_3
CG15604_CG9163_12
CG2125_CG13605_2
CG15654_CG6866_12
CG13624_CG2708_2
CG6104_CG8354_3
CG12924_CG6554_2
CG31812_CG3702_12
CG5527_CG4884_2
CG9737_CG5847_3
CG33713_CG33714_12
CG6159_CG15012_3
CG8317_CG4527_11
CG5959_CG1753_11
CG3515_CG5155_3
CG3744_CG13098_2
CG31392_CG16791_3
CG8336_CG4999_12
CG1059_CG6501_3
CG4266_CG9437_3
CG15309_CG2968_3
CG4567_CG11024_3
CG3567_CG30157_12
CG3020_CG13462_12
CG12759_CG3751_2
CG2004_CG31605_3
CG13106_CG12194_11
CG6859_CG10222_2
CG7492_CG18768_12
CG5646_CG2126_11
CG4101_CG2211_3
CG33515_CG4152_2
CG10629_CG32422_2
CG2525_CG8372_2
CG6118_CG5508_12
CG5555_CG4658_11
CG16721_CG7263_12
CG10211_CG10231_2
CG14220_CG14207_3
CG7685_CG31122_2
CG32280_CG30185_3
CG5450_CG33126_2
CG9864_CG11208_11
CG14762_CG8725_11
CG2173_CG4658_3
CG10151_CG30476_3
CG9921_CG7744_12
CG5208_CG3995_12
CG6061_CG14016_11
CG16733_CG16734_11
CG6412_CG6433_11
CG9613_CG6171_2
CG12108_CG2004_2
CG11209_CG9864_12
CG14416_CG14506_11
CG1830_CG2233_3
CG1103_CG4917_3
CG6734_CG1609_12
CG10043_CG16798_2
CG11870_CG11872_11
CG32549_CG32547_12
CG12848_CG6773_12
CG9526_CG8128_3
CG3701_CG8439_2
CG12120_CG10798_11
CG12936_CG17947_3
CG8184_CG11979_12
CG7771_CG7855_11
CG11266_CG10377_12
CG15188_CG9285_11
CG14870_CG1531_2
CG2925_CG2212_11
CG4484_CG17333_2
CG5708_CG5694_12
CG4334_CG6384_2
CG13221_CG9062_2
CG2540_CG12752_11
CG6217_CG6235_2
CG31108_CG10238_3
CG3662_CG3862_2
CG4662_CG12363_2
CG5842_CG10089_11
CG18174_CG14039_3
CG14984_CG10019_12
CG7725_CG15096_11
CG14102_CG8533_3
CG11886_CG11888_3
CG30340_CG31636_2
CG14690_CG6515_12
CG12878_CG6766_3
CG6386_CG4026_11
CG14803_CG14816_2
CG15130_CG3018_11
CG12756_CG2259_11
CG30183_CG5479_3
CG8733_CG8727_12
CG3338_CG11007_3
CG8798_CG8332_3
CG6210_CG11526_3
CG17753_CG2054_12
CG8194_CG2818_12
CG6910_CG12301_3
CG10117_CG31973_11
CG8786_CG2453_2
CG8729_CG8730_3
CG8458_CG8795_12
CG32516_CG12102_2
CG16908_CG8402_3
CG32017_CG11059_3
CG9799_CG1785_12
CG8814_CG15561_11
CG8849_CG3469_3
CG10702_CG17572_2
CG8078_CG8776_3
CG11791_CG31109_2
CG15284_CG9613_12
CG8460_CG4935_3
CG2843_CG5469_3
CG17498_CG5023_2
CG2286_CG2151_2
CG3869_CG3367_2
CG9592_CG13701_11
CG2617_CG9999_2
CG3035_CG32736_3
CG11994_CG10772_11
CG11495_CG11858_2
CG14714_CG1516_12
CG2701_CG9778_12
CG33303_CG33979_2
CG12532_CG14229_2
CG13245_CG31820_2
CG13492_CG13493_3
CG6188_CG13397_11
CG31291_CG5602_3
CG2098_CG9643_3
CG14220_CG14206_12
CG16787_CG13761_12
CG12034_CG14830_12
CG9753_CG15529_3
CG17158_CG17660_2
CG6543_CG9792_3
CG9096_CG3363_12
CG7955_CG10585_3
CG5013_CG8021_11
CG10377_CG18304_2
CG10988_CG16892_3
CG15211_CG1812_3
CG14545_CG7013_11
CG13097_CG4180_2
CG6236_CG5728_12
CG3253_CG30173_3
CG18076_CG6671_12
CG11128_CG7255_11
CG1515_CG4239_11
CG11450_CG8605_12
CG8085_CG5941_12
CG8322_CG14217_3
CG9876_CG30186_12
CG3283_CG3287_11
CG2040_CG11190_3
CG9637_CG14853_3
CG18582_CG3658_12
CG12114_CG11340_2
CG5374_CG12306_3
CG9765_CG31390_12
CG4051_CG5403_2
CG9894_CG9960_2
CG7713_CG7300_3
CG5670_CG5685_11
CG9856_CG3328_11
CG9890_CG15096_12
CG3002_CG1583_11
CG2069_CG18173_12
CG9196_CG12759_3
CG9429_CG3002_11
CG5784_CG9924_12
CG7935_CG31142_3
CG11390_CG30172_2
CG15817_CG11901_3
CG5483_CG8971_12
CG11164_CG15760_11
CG1063_CG2519_2
CG7788_CG7872_3
CG3153_CG5670_3
CG15387_CG8532_12
CG8251_CG11770_3
CG7395_CG14183_11
CG13045_CG13065_2
CG10033_CG2808_3
CG4604_CG5729_11
CG4449_CG5271_12
CG9325_CG6484_2
CG4016_CG33138_12
CG5650_CG13618_11
CG10339_CG33554_2
CG11030_CG17378_2
CG11194_CG11191_12
CG15927_CG2574_11
CG15010_CG1265_11
CG40169_CG17570_2
CG2124_CG10914_2
CG4353_CG2875_2
CG4910_CG4755_3
CG8146_CG6398_3
CG32369_CG17888_12
CG5387_CG5671_3
CG9127_CG10806_12
CG8933_CG2845_3
CG5623_CG4525_3
CG11144_CG32016_2
CG10237_CG10026_12
CG4089_CG9060_2
CG11121_CG11123_11
CG4082_CG5212_3
CG31729_CG31728_2
CG31690_CG4341_12
CG3412_CG12001_2
CG6403_CG14247_3
CG32220_CG7177_3
CG14230_CG14233_2
CG6091_CG13400_3
CG1106_CG8237_2
CG14675_CG15180_12
CG6905_CG2224_11
CG11233_CG30126_2
CG5735_CG18635_3
CG13474_CG13476_3
CG31628_CG13688_12
CG2685_CG15173_12
CG3041_CG31211_12
CG3733_CG3165_2
CG3373_CG31118_3
CG30159_CG3373_2
CG32149_CG7392_12
CG33774_CG30271_2
CG7206_CG18332_3
CG1691_CG31150_12
CG1115_CG10229_2
CG6752_CG4196_3
CG6923_CG17342_12
CG3083_CG18627_3
CG10633_CG10635_3
CG7391_CG32369_12
CG13748_CG4744_3
CG7622_CG9095_12
CG14210_CG1848_2
CG6173_CG31133_2
CG32281_CG3902_3
CG8009_CG32066_2
CG6066_CG3240_2
CG10628_CG4107_12
CG7516_CG4212_3
CG8953_CG8956_12
CG9539_CG17342_2
CG3651_CG15218_2
CG8503_CG7966_3
CG8654_CG13167_3
CG1625_CG17509_11
CG1391_CG5800_11
CG8781_CG10370_2
CG4532_CG15251_3
CG5640_CG31159_3
CG11417_CG11779_3
CG5026_CG1815_3
CG8128_CG13318_11
CG7262_CG7129_11
CG3707_CG15770_11
CG32975_CG32973_11
CG2004_CG5789_3
CG12014_CG1135_11
CG4208_CG32843_3
CG4832_CG5912_2
CG7865_CG9471_3
CG3632_CG3679_11
CG10214_CG9801_3
CG18507_CG31814_2
CG8632_CG15920_2
CG5092_CG12750_2
CG31110_CG14764_12
CG11284_CG9915_12
CG9206_CG9028_11
CG33217_CG9484_11
CG6017_CG5830_2
CG5014_CG1086_11
CG5025_CG31784_12
CG15351_CG12976_11
CG9126_CG8578_2
CG10217_CG33976_3
CG8962_CG11317_3
CG8273_CG8566_3
CG32604_CG1490_11
CG6668_CG5794_2
CG31800_CG10653_2
CG5104_CG3008_12
CG1873_CG1890_11
CG13993_CG17209_2
CG5582_CG10510_12
CG15257_CG15218_11
CG11395_CG10939_11
CG6597_CG7139_12
CG5733_CG15707_3
CG12262_CG7974_2
CG14211_CG5903_12
CG11295_CG18445_3
CG3618_CG12002_2
CG7334_CG31908_12
CG7581_CG1911_3
CG10059_CG7211_3
CG17654_CG8889_11
CG6549_CG12920_11
CG16993_CG17985_2
CG8245_CG3328_12
CG12155_CG12151_2
CG5189_CG8241_3
CG8816_CG8592_3
CG33113_CG4162_3
CG9050_CG9046_12
CG10984_CG10753_12
CG2041_CG1495_3
CG1821_CG1863_12
CG1676_CG6321_3
CG7093_CG5080_2
CG10413_CG7961_12
CG5955_CG14902_11
CG3263_CG18332_2
CG30077_CG10128_2
CG6764_CG2647_12
CG8465_CG12125_3
CG11260_CG11759_12
CG12082_CG1703_3
CG11274_CG3460_11
CG18361_CG13377_3
CG16973_CG14982_11
CG8583_CG3335_2
CG14868_CG1239_11
CG1764_CG2254_12
CG2221_CG11895_3
CG6791_CG10372_2
CG17807_CG7230_3
CG30040_CG8378_3
CG1897_CG1906_11
CG14882_CG13314_2
CG1417_CG1666_2
CG10646_CG10320_2
CG14540_CG8285_11
CG7439_CG6550_12
CG13096_CG13097_12
CG8271_CG7280_3
CG9467_CG5184_3
CG7549_CG10972_3
CG14900_CG15040_12
CG4840_CG11919_2
CG5842_CG2221_2
CG1523_CG17019_11
CG5492_CG32441_2
CG15766_CG18341_12
CG8674_CG33955_2
CG11816_CG32631_3
CG3997_CG3825_11
CG9613_CG3983_3
CG2848_CG3077_2
CG11228_CG15120_3
CG33139_CG14321_3
CG5608_CG14641_2
CG31175_CG9782_12
CG32775_CG2945_3
CG12662_CG10966_3
CG12879_CG12878_3
CG6984_CG17246_3
CG3324_CG31814_2
CG12361_CG5687_2
CG10068_CG33323_3
CG6301_CG17800_12
CG2747_CG32176_2
CG3059_CG14185_2
CG5344_CG6904_11
CG4051_CG4084_11
CG14297_CG16740_11
CG30498_CG9044_3
CG1088_CG10080_3
CG17223_CG17258_11
CG4345_CG6760_2
CG15673_CG2807_3
CG30116_CG1472_12
CG10646_CG10682_3
CG7820_CG10719_3
CG1965_CG6538_2
CG5098_CG5756_2
CG15069_CG11101_11
CG31694_CG9374_2
CG17033_CG17032_11
CG7943_CG15528_2
CG12910_CG12913_2
CG3129_CG4111_3
CG32146_CG32143_11
CG15087_CG9779_12
CG2046_CG7168_3
CG9298_CG4162_12
CG11398_CG3203_2
CG6293_CG9648_2
CG8644_CG15593_11
CG7221_CG4338_12
CG9829_CG8795_11
CG1814_CG3421_11
CG11127_CG2970_3
CG5124_CG10308_3
CG1591_CG1771_11
CG6586_CG6596_11
CG2909_CG8557_12
CG1850_CG1845_12
CG33199_CG8226_3
CG13759_CG3666_12
CG15639_CG8245_2
CG3126_CG3040_3
CG1399_CG12107_11
CG8290_CG32446_3
CG15623_CG31665_3
CG32676_CG12703_12
CG33332_CG2202_2
CG4422_CG10123_12
CG10652_CG1298_11
CG7034_CG5497_11
CG8681_CG14013_12
CG15236_CG9446_2
CG32372_CG8532_11
CG15097_CG15082_3
CG32476_CG16711_3
CG5824_CG7550_2
CG31886_CG9541_12
CG14413_CG16865_3
CG10576_CG5495_3
CG4230_CG8680_2
CG5760_CG5771_11
CG11539_CG6310_2
CG7889_CG18627_2
CG17867_CG1743_3
CG14947_CG6716_2
CG1273_CG1311_11
CG3254_CG11324_11
CG7441_CG5492_2
CG32230_CG7712_11
CG32278_CG9099_11
CG12869_CG10122_11
CG10052_CG8953_3
CG8980_CG15435_3
CG3572_CG17002_12
CG3818_CG31711_2
CG6310_CG33276_12
CG33060_CG33257_11
CG12821_CG3126_11
CG15085_CG6694_3
CG5482_CG1548_11
CG7055_CG5657_11
CG9813_CG14515_12
CG9811_CG5625_2
CG14232_CG30094_3
CG9008_CG16868_11
CG2746_CG3776_3
CG4561_CG33158_3
CG5760_CG13379_12
CG10563_CG5193_2
CG7598_CG13467_2
CG3436_CG4968_2
CG8511_CG7820_12
CG3140_CG3060_3
CG14770_CG11380_12
CG4913_CG18528_3
CG9646_CG14324_2
CG14748_CG6500_12
CG12399_CG10372_3
CG10469_CG32343_2
CG4293_CG7727_3
CG7427_CG7292_2
CG10489_CG7236_12
CG2247_CG11405_3
CG32103_CG17333_2
CG11263_CG11267_11
CG16865_CG3615_2
CG1591_CG4013_2
CG10231_CG31728_3
CG10603_CG15147_2
CG3548_CG9005_12
CG3083_CG31950_3
CG9588_CG9374_3
CG31051_CG14514_11
CG9734_CG30106_2
CG13671_CG16788_2
CG1414_CG18350_12
CG15594_CG1157_11
CG11672_CG31463_3
CG4832_CG4840_3
CG7989_CG6262_3
CG4096_CG3268_11
CG33964_CG5597_11
CG30089_CG8204_3
CG33205_CG10574_2
CG1030_CG2189_11
CG7583_CG2316_2
CG3812_CG11254_2
CG6704_CG18568_12
CG33554_CG30172_12
CG14480_CG4406_11
CG9828_CG31187_11
CG4572_CG7712_12
CG7154_CG7149_2
CG3092_CG30412_11
CG2212_CG32858_3
CG10050_CG9882_2
CG10504_CG8777_3
CG4225_CG7943_2
CG5352_CG5193_11
CG33148_CG15160_12
CG11828_CG13597_3
CG16734_CG2358_11
CG7686_CG14483_12
CG3831_CG9250_2
CG15438_CG15439_12
CG8968_CG33978_11
CG2982_CG3712_2
CG7187_CG15667_12
CG8435_CG15111_12
CG17065_CG1504_12
CG13852_CG6946_3
CG6445_CG13728_12
CG8405_CG5263_3
CG8389_CG9531_2
CG7885_CG8038_12
CG8003_CG8497_11
CG4710_CG4552_3
CG13917_CG12104_2
CG14613_CG8298_3
CG15593_CG1157_11
CG11396_CG18076_2
CG16926_CG6984_12
CG7861_CG1707_12
CG8614_CG8612_2
CG33094_CG15814_12
CG4676_CG11403_3
CG6105_CG18596_2
CG5063_CG6056_3
CG8461_CG11246_3
CG9987_CG18132_12
CG6652_CG7955_12
CG3848_CG11579_12
CG15009_CG14997_3
CG10260_CG11699_3
CG33248_CG4937_3
CG12958_CG12959_11
CG18767_CG5974_3
CG12175_CG12141_2
CG31612_CG11579_11
CG13001_CG16890_3
CG9115_CG11199_12
CG31517_CG7954_12
CG15367_CG11103_3
CG11066_CG17337_3
CG5399_CG5404_11
CG12367_CG30116_3
CG9133_CG9128_2
CG5489_CG14782_12
CG31264_CG9878_11
CG9992_CG30266_3
CG7525_CG11357_3
CG14808_CG3332_3
CG3696_CG3764_2
CG8928_CG16952_2
CG14801_CG5524_2
CG3662_CG31811_2
CG11759_CG11757_3
CG1490_CG32656_3
CG6303_CG12818_3
CG8597_CG10809_12
CG9510_CG9487_12
CG12019_CG5064_2
CG18549_CG12772_2
CG10421_CG11050_2
CG4604_CG4707_3
CG14426_CG4607_11
CG1245_CG2182_2
CG32393_CG16940_12
CG7323_CG6938_11
CG4335_CG9227_2
CG14181_CG8032_2
CG8180_CG7231_2
CG7202_CG7519_3
CG9606_CG5940_3
CG10903_CG3658_3
CG10520_CG5590_3
CG1821_CG1827_11
CG13663_CG1897_11
CG11488_CG4599_11
CG32513_CG18085_11
CG6783_CG10823_3
CG3556_CG13787_3
CG3949_CG3959_11
CG8764_CG8657_3
CG10635_CG15014_12
CG15863_CG4572_12
CG31121_CG14513_11
CG9194_CG12543_11
CG34031_CG32163_11
CG1673_CG14928_11
CG5454_CG31043_3
CG7870_CG7851_3
CG11619_CG33526_12
CG7061_CG14946_12
CG3501_CG3499_12
CG12068_CG7837_2
CG6057_CG5436_12
CG13478_CG7623_12
CG14076_CG3719_12
CG1681_CG32635_11
CG15720_CG15727_3
CG3003_CG32792_3
CG7999_CG13867_12
CG11723_CG2976_11
CG6292_CG32180_12
CG4677_CG11064_12
CG8327_CG9429_11
CG7977_CG7980_12
CG31257_CG31256_2
CG3658_CG17184_2
CG17816_CG10092_3
CG32043_CG10418_3
CG18013_CG3652_12
CG9972_CG7962_12
CG30379_CG14764_2
CG13314_CG5288_2
CG10679_CG18398_3
CG4317_CG5905_3
CG10844_CG8272_2
CG2889_CG11641_2
CG6983_CG7414_3
CG5805_CG13634_12
CG12970_CG5067_12
CG3289_CG3254_2
CG31989_CG7987_12
CG10346_CG10369_2
CG13383_CG5686_12
CG13591_CG4569_12
CG17259_CG17260_3
CG30440_CG11414_12
CG15216_CG1832_2
CG10364_CG10268_2
CG8068_CG3572_12
CG10506_CG11859_3
CG6919_CG9925_3
CG3135_CG6739_11
CG5499_CG10967_11
CG6492_CG15814_2
CG14324_CG14326_3
CG12003_CG12099_11
CG13630_CG3224_2
CG2906_CG2915_2
CG8594_CG32578_3
CG8396_CG13409_12
CG10988_CG3450_11
CG4936_CG10889_2
CG9035_CG13204_11
CG4107_CG4733_2
CG9836_CG11665_11
CG10580_CG9441_12
CG8032_CG2097_2
CG9412_CG10851_11
CG12031_CG4079_12
CG9429_CG1241_11
CG32697_CG3106_12
CG7127_CG14977_3
CG15373_CG7092_11
CG13408_CG10293_2
CG3480_CG3806_2
CG3639_CG6598_3
CG7098_CG14184_12
CG2830_CG15097_11
CG12400_CG12399_12
CG5216_CG2702_3
CG11513_CG17469_12
CG13778_CG12400_2
CG10847_CG33989_11
CG14100_CG8887_12
CG4399_CG4376_2
CG14394_CG5555_11
CG6416_CG32171_2
CG4281_CG7035_3
CG3511_CG3522_11
CG8505_CG8511_12
CG1981_CG12437_3
CG14326_CG13218_11
CG6312_CG12360_11
CG1925_CG8261_12
CG9096_CG4696_3
CG7376_CG13298_2
CG33217_CG5515_3
CG30127_CG3309_2
CG30417_CG3697_11
CG30389_CG4165_12
CG10580_CG12984_3
CG33969_CG8091_3
CG17361_CG15016_3
CG6093_CG6105_12
CG12276_CG12268_12
CG17964_CG7250_3
CG32772_CG4041_2
CG7061_CG13691_11
CG6654_CG5116_3
CG10612_CG2663_12
CG9113_CG12664_11
CG6136_CG10898_3
CG11008_CG34017_11
CG30291_CG30105_2
CG11035_CG13176_3
CG9135_CG13995_11
CG33126_CG5575_12
CG11448_CG1800_2
CG8779_CG17521_2
CG2937_CG31301_3
CG7713_CG2013_11
CG6759_CG6763_11
CG4521_CG5966_12
CG12792_CG5360_2
CG30349_CG8251_2
CG14820_CG14821_11
CG15626_CG5458_12
CG8395_CG13240_2
CG6950_CG12971_2
CG11103_CG5055_3
CG33492_CG7222_11
CG10431_CG9264_12
CG32088_CG32087_11
CG3332_CG15405_3
CG4654_CG4083_3
CG3717_CG3086_3
CG33988_CG8195_3
CG32688_CG7049_11
CG4213_CG9203_3
CG4026_CG7825_2
CG5139_CG14342_3
CG3324_CG2671_12
CG10433_CG8801_12
CG32486_CG33114_2
CG3419_CG7697_12
CG9885_CG17330_11
CG12697_CG9126_3
CG1598_CG1599_3
CG32801_CG3810_12
CG11411_CG32679_11
CG30373_CG31320_12
CG11405_CG31716_12
CG15811_CG13664_11
CG2790_CG4747_3
CG7852_CG2162_3
CG17608_CG7261_12
CG15161_CG8594_11
CG4165_CG5254_2
CG12086_CG33232_3
CG3797_CG6812_3
CG3085_CG14517_12
CG11299_CG12263_2
CG32356_CG6302_3
CG3594_CG7793_3
CG5851_CG18009_3
CG6454_CG6440_2
CG15100_CG13708_2
CG16752_CG3239_2
CG9388_CG10922_12
CG12251_CG6418_11
CG14476_CG6927_11
CG11699_CG5620_3
CG18682_CG31108_12
CG32491_CG14307_12
CG4005_CG5734_12
CG14076_CG12156_2
CG6454_CG17785_2
CG14413_CG9411_3
CG14669_CG2087_2
CG9946_CG9907_3
CG9995_CG10001_2
CG6323_CG5521_3
CG10971_CG32112_2
CG8084_CG11505_11
CG12298_CG10931_3
CG4978_CG6349_12
CG5661_CG5618_2
CG12135_CG33130_11
CG6692_CG13348_11
CG6598_CG13830_2
CG14025_CG14030_3
CG15678_CG6805_12
CG8909_CG3456_11
CG8889_CG11175_11
CG30291_CG33133_12
CG8001_CG5861_2
CG2124_CG1628_2
CG10913_CG6410_11
CG7747_CG6843_11
CG2069_CG32146_11
CG8079_CG33466_2
CG5784_CG6984_3
CG33135_CG8026_12
CG3460_CG15439_2
CG8726_CG11761_3
CG31142_CG5289_2
CG7359_CG12467_2
CG9186_CG3376_2
CG17957_CG7939_2
CG8615_CG8612_3
CG11508_CG9448_3
CG5537_CG4364_3
CG4610_CG3842_3
CG7629_CG11018_11
CG11963_CG12113_12
CG5378_CG8414_12
CG5746_CG6725_11
CG8078_CG8777_3
CG18136_CG17686_12
CG5505_CG32418_2
CG8567_CG8637_2
CG31118_CG31357_12
CG2924_CG10496_2
CG2246_CG15515_11
CG17273_CG7593_12
CG3504_CG7897_11
CG7497_CG4621_11
CG6321_CG10052_3
CG18528_CG3362_2
CG14516_CG14511_2
CG18105_CG3629_3
CG8253_CG3208_11
CG10373_CG7966_2
CG33975_CG6725_12
CG7726_CG33554_11
CG11188_CG11103_2
CG8121_CG5264_3
CG5836_CG8417_2
CG32251_CG32250_11
CG1639_CG7966_12
CG14497_CG10463_2
CG2467_CG32562_11
CG9330_CG6896_3
CG6026_CG6027_2
CG6410_CG3434_12
CG5060_CG8651_12
CG16914_CG3594_3
CG18635_CG11606_3
CG3203_CG17269_12
CG7662_CG31109_11
CG15786_CG8285_3
CG2822_CG17453_3
CG14238_CG32850_3
CG8600_CG11486_2
CG13662_CG13653_3
CG12110_CG5263_2
CG7861_CG32131_2
CG8340_CG8344_11
CG13929_CG10616_3
CG12502_CG13809_12
CG3935_CG2830_12
CG13995_CG31645_12
CG4533_CG11293_3
CG6393_CG5313_3
CG31991_CG5708_12
CG8947_CG17361_11
CG7044_CG3421_3
CG31869_CG31870_3
CG12235_CG10153_2
CG12355_CG7276_3
CG4709_CG3367_12
CG6964_CG6915_2
CG3425_CG15658_11
CG12352_CG30030_11
CG15561_CG13365_3
CG10483_CG10480_12
CG7808_CG1059_2
CG12034_CG11390_11
CG6432_CG32296_12
CG3024_CG3052_2
CG6966_CG10581_3
CG7115_CG7111_2
CG4045_CG4025_3
CG6214_CG7154_2
CG2368_CG6502_2
CG13090_CG3262_2
CG5451_CG3351_3
CG10228_CG13176_3
CG8007_CG3474_11
CG8435_CG13163_2
CG8667_CG8251_3
CG12129_CG8155_11
CG9483_CG15867_11
CG7697_CG5124_2
CG4049_CG7519_3
CG3510_CG4785_2
CG4802_CG6546_2
CG10756_CG5796_2
CG32381_CG32296_12
CG6014_CG6049_2
CG4859_CG4871_12
CG3671_CG3593_12
CG15862_CG6933_3
CG4119_CG32276_12
CG3437_CG3552_3
CG13167_CG8472_11
CG32698_CG2045_11
CG8246_CG33473_11
CG7725_CG7724_2
CG13855_CG13598_3
CG12754_CG6678_3
CG10723_CG8419_11
CG4884_CG12872_3
CG3658_CG11638_11
CG10132_CG8497_12
CG6279_CG13506_2
CG8674_CG8671_11
CG7574_CG8044_11
CG4859_CG8183_12
CG1315_CG5281_3
CG13626_CG6950_11
CG6157_CG5110_2
CG11327_CG11326_12
CG17205_CG8772_12
CG10420_CG10327_3
CG15481_CG16812_3
CG8578_CG8928_3
CG3821_CG10850_2
CG8782_CG6915_2
CG2189_CG31481_11
CG11714_CG14457_3
CG18076_CG8214_3
CG2791_CG6303_11
CG8933_CG9209_2
CG8481_CG9471_2
CG6148_CG12279_11
CG10347_CG2259_11
CG6932_CG10009_2
CG9381_CG16788_3
CG14750_CG14749_11
CG14507_CG30291_2
CG8257_CG7993_2
CG7915_CG5626_2
CG6024_CG15288_11
CG6875_CG6627_12
CG12132_CG2254_2
CG2165_CG1710_3
CG7112_CG10539_11
CG4863_CG17726_11
CG33508_CG12050_12
CG10373_CG7219_11
CG9804_CG14650_3
CG7221_CG14936_11
CG10002_CG3180_3
CG4738_CG17255_11
CG13901_CG13887_3
CG10009_CG5677_2
CG9300_CG7945_3
CG11281_CG17687_2
CG33717_CG10546_12
CG13516_CG2210_2
CG11305_CG9630_2
CG16815_CG15479_2
CG1620_CG1981_2
CG17274_CG4679_12
CG3244_CG15630_3
CG10036_CG6321_12
CG32701_CG2998_3
CG7574_CG13681_3
CG6896_CG12355_12
CG10979_CG12031_2
CG16890_CG31731_3
CG6700_CG3263_12
CG15240_CG10189_11
CG31145_CG10254_12
CG7263_CG15382_11
CG3589_CG16910_2
CG13585_CG4622_2
CG10122_CG30077_3
CG6203_CG3940_3
CG12108_CG1787_12
CG6899_CG12680_2
CG3322_CG14176_2
CG2999_CG2052_12
CG15214_CG4835_11
CG31542_CG33522_11
CG2201_CG9527_11
CG18654_CG8080_2
CG7510_CG13868_3
CG4268_CG3947_2
CG5885_CG18619_11
CG10711_CG7055_11
CG14252_CG3937_2
CG31149_CG17838_12
CG5742_CG5124_3
CG8947_CG14789_11
CG4061_CG1921_2
CG4800_CG10076_11
CG1057_CG4051_12
CG12054_CG3893_3
CG31256_CG12375_3
CG5725_CG33155_2
CG8446_CG12802_11
CG11375_CG11236_2
CG7128_CG1116_11
CG14418_CG3526_3
CG30105_CG1411_3
CG1422_CG15744_3
CG15329_CG4346_2
CG12238_CG12235_12
CG11780_CG11781_2
CG7516_CG15425_11
CG7144_CG14536_12
CG15923_CG5063_3
CG17278_CG3723_12
CG8556_CG7127_2
CG5491_CG12809_11
CG9245_CG6763_11
CG32138_CG6718_2
CG2199_CG13761_11
CG5757_CG5098_3
CG6850_CG2118_12
CG7484_CG12909_2
CG7385_CG12014_3
CG11811_CG2540_2
CG15015_CG15016_3
CG10847_CG1072_11
CG13217_CG5528_2
CG17361_CG8783_2
CG13048_CG13046_12
CG13073_CG5027_3
CG7319_CG12187_3
CG8465_CG7890_3
CG5047_CG5104_3
CG9765_CG31530_12
CG7999_CG32281_3
CG12102_CG11567_11
CG3810_CG1921_12
CG11722_CG12072_3
CG18130_CG1500_12
CG13966_CG8208_3
CG12121_CG9960_2
CG10975_CG32112_11
CG6701_CG13350_12
CG9954_CG6954_3
CG2931_CG1081_3
CG3501_CG7885_3
CG13868_CG13871_3
CG7123_CG9660_11
CG12565_CG2934_3
CG10753_CG7445_12
CG17390_CG8589_2
CG14228_CG14229_12
CG15711_CG32732_2
CG1092_CG9766_2
CG8314_CG14804_3
CG12125_CG10563_11
CG12389_CG7745_3
CG32096_CG32239_3
CG8068_CG7602_3
CG7289_CG15356_3
CG11501_CG7537_3
CG12551_CG8335_12
CG32579_CG2974_2
CG3048_CG10343_11
CG11100_CG32461_2
CG8280_CG30038_2
CG11281_CG17687_11
CG6141_CG31862_3
CG7220_CG7614_2
CG7757_CG15456_3
CG8854_CG13167_3
CG7745_CG13207_2
CG7250_CG12355_3
CG11103_CG14685_2
CG9005_CG8808_2
CG15226_CG11312_12
CG11763_CG12892_2
CG3917_CG12230_3
CG15811_CG1167_3
CG6972_CG31239_3
CG14789_CG32808_12
CG6055_CG14340_11
CG10343_CG4258_2
CG9132_CG9609_3
CG32428_CG5969_3
CG4132_CG9999_2
CG33148_CG15092_12
CG6418_CG4814_11
CG8233_CG8241_3
CG15356_CG15362_3
CG8192_CG3198_11
CG16779_CG14509_2
CG15896_CG2890_3
CG12072_CG1322_12
CG4003_CG9429_3
CG14688_CG8975_2
CG11048_CG11208_2
CG31842_CG7921_11
CG2493_CG34007_3
CG9764_CG14372_3
CG13001_CG1572_3
CG9215_CG8097_3
CG7033_CG7766_2
CG11030_CG6627_12
CG13579_CG13580_11
CG2316_CG31998_2
CG7851_CG9791_3
CG17603_CG33120_11
CG9815_CG9820_3
CG8298_CG14613_2
CG14728_CG1543_2
CG9414_CG6116_3
CG9374_CG9591_2
CG16753_CG7974_3
CG12051_CG7865_3
CG7779_CG7736_12
CG2107_CG11146_11
CG4968_CG13138_2
CG31323_CG31086_11
CG18004_CG1354_3
CG6706_CG1435_3
CG10393_CG10413_12
CG6857_CG1725_2
CG12637_CG15295_11
CG7843_CG11642_12
CG4026_CG7971_2
CG4551_CG13531_2
CG10257_CG14993_12
CG31773_CG15422_3
CG33981_CG14514_11
CG11999_CG1161_3
CG33955_CG1749_2
CG3671_CG13338_11
CG14647_CG14805_3
CG8298_CG1157_11
CG31322_CG14839_3
CG10112_CG17922_2
CG5923_CG7404_11
CG31301_CG31221_2
CG5501_CG6182_3
CG8814_CG1646_3
CG9834_CG5465_12
CG14837_CG14838_3
CG10198_CG10379_3
CG3411_CG13773_11
CG7194_CG14830_2
CG1666_CG1424_3
CG9565_CG33517_2
CG2059_CG1659_2
CG11173_CG5554_3
CG7938_CG17957_11
CG10264_CG15497_3
CG8912_CG5935_12
CG10931_CG5002_11
CG13282_CG13283_12
CG15828_CG3881_2
CG2155_CG31519_3
CG3697_CG3527_12
CG9134_CG32333_11
CG9012_CG4918_12
CG9088_CG3700_2
CG32075_CG7869_3
CG3573_CG1515_2
CG15862_CG12128_3
CG8946_CG5076_3
CG1472_CG13218_2
CG32632_CG10695_3
CG12128_CG17054_3
CG30264_CG17219_2
CG7857_CG12141_2
CG13425_CG13570_11
CG7164_CG17078_3
CG14048_CG2841_12
CG1806_CG8002_2
CG4012_CG11770_3
CG1354_CG4547_3
CG33479_CG30338_3
CG12911_CG2674_2
CG33299_CG7549_12
CG11488_CG31991_2
CG13872_CG10822_3
CG9706_CG9677_3
CG6498_CG4993_11
CG7480_CG3254_12
CG15523_CG5874_11
CG11267_CG11258_2
CG7065_CG8971_2
CG12538_CG31337_12
CG4291_CG12769_12
CG18471_CG9655_3
CG3368_CG14614_11
CG14086_CG9619_2
CG9723_CG31247_11
CG31814_CG11184_11
CG7601_CG9165_12
CG13924_CG1274_3
CG7564_CG10305_12
CG13920_CG2534_3
CG13393_CG33090_11
CG32434_CG8264_2
CG4583_CG12265_2
CG3704_CG1218_11
CG8977_CG14906_2
CG7073_CG13597_12
CG8730_CG10866_3
CG3422_CG32579_12
CG5913_CG18285_2
CG18314_CG7447_3
CG33162_CG6486_2
CG3492_CG3494_11
CG1708_CG17642_12
CG32018_CG11064_12
CG1520_CG10933_3
CG14643_CG33208_12
CG14820_CG8539_11
CG5212_CG7564_2
CG3304_CG9699_2
CG4347_CG32039_3
CG3621_CG3973_2
CG4596_CG14296_11
CG1276_CG11246_12
CG3835_CG15207_3
CG6312_CG6308_3
CG3174_CG33134_3
CG3419_CG30165_12
CG33786_CG33785_12
CG7332_CG11284_11
CG6238_CG6369_11
CG1964_CG7601_2
CG2906_CG8726_3
CG8069_CG8068_11
CG10002_CG10009_12
CG7113_CG6523_3
CG31842_CG3050_3
CG8454_CG5629_2
CG8171_CG1662_3
CG12602_CG14931_11
CG14763_CG8726_12
CG11770_CG9635_2
CG32088_CG15890_3
CG8677_CG32343_12
CG8891_CG3416_3
CG7272_CG14806_3
CG5915_CG5629_12
CG9025_CG30377_3
CG15497_CG1315_3
CG10687_CG17347_3
CG3570_CG4443_3
CG11450_CG3702_12
CG5339_CG2995_3
CG1989_CG13401_3
CG10566_CG10565_2
CG4877_CG13036_2
CG13591_CG11041_3
CG1697_CG18005_2
CG1523_CG6217_12
CG4244_CG5353_2
CG4012_CG3136_11
CG8494_CG10657_2
CG13231_CG12391_2
CG15118_CG13603_2
CG11807_CG14366_3
CG8195_CG8200_12
CG3263_CG3288_11
CG1636_CG12139_12
CG17334_CG10583_2
CG12607_CG6405_3
CG5098_CG9853_3
CG10347_CG8768_2
CG7379_CG2346_3
CG7759_CG6176_12
CG5537_CG17498_2
CG8036_CG8039_11
CG4886_CG30291_3
CG10307_CG8250_2
CG5953_CG31816_3
CG4975_CG4984_11
CG15696_CG2767_3
CG9598_CG10910_3
CG11330_CG11329_11
CG12076_CG16757_3
CG8863_CG9799_2
CG12897_CG18604_12
CG7736_CG3322_2
CG3529_CG12042_11
CG8616_CG8615_2
CG14271_CG1362_3
CG2999_CG11144_12
CG32069_CG7655_3
CG5669_CG6567_11
CG4054_CG6638_12
CG33772_CG14457_3
CG11980_CG3896_12
CG10538_CG10466_3
CG12558_CG17034_3
CG4659_CG15099_12
CG4097_CG4086_12
CG3709_CG6620_2
CG12897_CG4001_3
CG7187_CG1600_2
CG3125_CG16721_3
CG4046_CG4071_11
CG1344_CG3710_11
CG12151_CG12156_3
CG12740_CG17737_3
CG11241_CG11238_12
CG3234_CG33123_12
CG1417_CG17367_2
CG2105_CG30499_2
CG7103_CG31036_3
CG32239_CG8786_11
CG13478_CG9628_11
CG3743_CG11539_3
CG31676_CG17218_3
CG7254_CG6115_11
CG30185_CG5580_12
CG13363_CG3856_3
CG7758_CG7028_12
CG31212_CG31221_3
CG32975_CG15449_12
CG14434_CG33692_3
CG3056_CG3051_11
CG3082_CG15080_2
CG8948_CG4738_3
CG6745_CG5994_11
CG1827_CG1825_11
CG17778_CG11173_3
CG4525_CG4033_11
CG6875_CG3337_12
CG4395_CG3330_3
CG31478_CG6637_3
CG6339_CG5709_3
CG6310_CG33048_3
CG5114_CG6525_3
CG4427_CG4713_2
CG10658_CG12508_12
CG5447_CG9381_3
CG4042_CG4074_11
CG10341_CG10582_12
CG8376_CG6404_3
CG4165_CG18741_11
CG7095_CG11895_11
CG32793_CG14423_11
CG5087_CG4045_3
CG33554_CG3209_12
CG31755_CG4747_3
CG4122_CG1417_11
CG3696_CG5190_11
CG2917_CG18105_2
CG31976_CG11454_3
CG2316_CG32017_2
CG1916_CG12933_11
CG3975_CG11142_3
CG7670_CG7671_3
CG6259_CG9723_11
CG11321_CG1360_2
CG32239_CG8647_11
CG4025_CG16903_2
CG10505_CG30392_12
CG30404_CG17952_3
CG4548_CG5116_3
CG11949_CG4952_3
CG17217_CG31835_12
CG11495_CG10083_11
CG11420_CG8408_12
CG7480_CG17299_3
CG2968_CG2962_2
CG6189_CG2004_12
CG7601_CG7598_3
CG14221_CG14211_3
CG4347_CG32039_12
CG32245_CG7524_2
CG18661_CG3938_12
CG2019_CG10610_3
CG12395_CG17209_12
CG16941_CG10932_11
CG5174_CG32245_3
CG13418_CG8351_11
CG2079_CG11072_2
CG5786_CG6173_3
CG14817_CG14805_3
CG4969_CG7962_3
CG8420_CG16733_2
CG5196_CG5663_2
CG6186_CG17111_11
CG13058_CG33061_11
CG1513_CG30007_3
CG1263_CG10866_3
CG4658_CG2109_11
CG14698_CG5212_12
CG7359_CG6223_12
CG14312_CG7850_2
CG12624_CG3941_2
CG18271_CG4560_11
CG6800_CG13418_2
CG14413_CG10080_3
CG17343_CG10702_2
CG15415_CG8853_3
CG10710_CG3020_12
CG10840_CG9578_12
CG11143_CG17377_11
CG7942_CG7550_2
CG9095_CG33249_2
CG9429_CG8327_2
CG8237_CG1542_11
CG6179_CG8727_11
CG4527_CG13430_2
CG11982_CG11983_11
CG8309_CG8431_2
CG5545_CG6870_2
CG8420_CG18389_3
CG12296_CG6321_12
CG7211_CG7203_2
CG1659_CG1848_3
CG8239_CG8948_2
CG14815_CG14803_3
CG30152_CG8994_11
CG4686_CG1126_12
CG5896_CG5909_11
CG6175_CG11654_12
CG11848_CG11847_3
CG10315_CG3530_2
CG6619_CG13293_11
CG5121_CG4548_2
CG12296_CG7452_3
CG6551_CG6696_2
CG4617_CG8300_3
CG14739_CG14741_12
CG18476_CG7131_2
CG7791_CG11883_3
CG7369_CG32451_11
CG17828_CG15283_3
CG15845_CG7957_2
CG15819_CG6441_3
CG17778_CG4122_11
CG10653_CG10778_2
CG7231_CG3792_3
CG1666_CG7519_2
CG6638_CG32352_3
CG11173_CG6522_3
CG1249_CG17652_3
CG32654_CG3028_3
CG5692_CG2179_3
CG12092_CG11582_3
CG5486_CG10576_2
CG12165_CG12204_12
CG3539_CG4214_3
CG7974_CG7977_2
CG5085_CG15685_11
CG5657_CG17202_3
CG4471_CG4445_12
CG7586_CG31605_3
CG15532_CG2216_2
CG18619_CG5300_12
CG16758_CG7650_3
CG3349_CG6149_12
CG11177_CG10603_2
CG16989_CG32344_3
CG2961_CG32688_12
CG4579_CG8085_11
CG4264_CG6499_2
CG12153_CG32721_2
CG31170_CG13849_2
CG10573_CG6610_2
CG9588_CG31110_12
CG6443_CG5803_3
CG1886_CG9383_11
CG8923_CG1632_3
CG18809_CG33931_3
CG30388_CG5735_3
CG11652_CG16973_3
CG6656_CG31465_11
CG4968_CG32191_3
CG30390_CG8400_3
CG17124_CG14981_11
CG10306_CG11278_12
CG30349_CG3298_3
CG10582_CG3093_3
CG6700_CG4905_2
CG4444_CG8194_2
CG8594_CG12369_3
CG3186_CG3195_11
CG12714_CG16912_3
CG12375_CG5376_2
CG33969_CG11396_3
CG9548_CG10602_2
CG5452_CG9636_11
CG5946_CG2675_2
CG7709_CG14300_12
CG6638_CG32096_2
CG15119_CG7417_3
CG7889_CG1529_12
CG6156_CG6892_11
CG7134_CG7123_3
CG12477_CG32442_11
CG3400_CG14200_11
CG18335_CG1315_3
CG13098_CG7381_3
CG4265_CG10711_11
CG6768_CG6534_12
CG7523_CG7643_3
CG2125_CG2168_12
CG1218_CG14411_11
CG12754_CG14468_3
CG12355_CG6413_3
CG12018_CG2021_2
CG10061_CG2109_2
CG8193_CG31302_2
CG2269_CG30181_12
CG13760_CG2984_2
CG9165_CG18780_12
CG8176_CG10778_3
CG13567_CG3997_3
CG3421_CG7044_12
CG9418_CG10847_3
CG12929_CG8740_12
CG13377_CG32529_3
CG8495_CG33299_12
CG7967_CG7970_3
CG1451_CG31110_3
CG17294_CG13097_3
CG10527_CG13162_11
CG11590_CG9813_2
CG2256_CG1629_12
CG4351_CG4349_12
CG10318_CG5912_2
CG8578_CG15914_11
CG9236_CG10036_2
CG10122_CG3400_11
CG5452_CG1577_11
CG31289_CG17680_3
CG6766_CG11780_3
CG17768_CG31739_3
CG18335_CG8317_3
CG6133_CG4865_3
CG1969_CG7861_11
CG1359_CG1883_2
CG1851_CG11086_3
CG2120_CG6204_3
CG7550_CG32409_12
CG4101_CG31898_2
CG4139_CG7814_2
CG5760_CG4679_3
CG5458_CG17223_2
CG1454_CG32104_3
CG13204_CG9035_2
CG4947_CG13739_2
CG8405_CG18250_2
CG7977_CG32604_2
CG17947_CG10325_2
CG14621_CG14447_12
CG17757_CG32542_11
CG13916_CG32319_12
CG13685_CG7409_11
CG31322_CG7908_3
CG10379_CG33111_2
CG7450_CG15154_2
CG3689_CG16984_2
CG7622_CG31721_12
CG11152_CG9782_3
CG14870_CG33048_2
CG1845_CG15373_2
CG9972_CG1066_3
CG11328_CG11327_12
CG12807_CG5359_2
CG12879_CG6194_11
CG13364_CG11596_12
CG33249_CG7773_2
CG5094_CG9737_12
CG5794_CG5248_11
CG5740_CG4268_2
CG17180_CG32346_12
CG4879_CG8363_2
CG5485_CG10117_11
CG32461_CG8779_3
CG5803_CG4957_11
CG1057_CG18271_11
CG7261_CG9418_12
CG12120_CG9984_11
CG18208_CG3856_12
CG2830_CG11907_3
CG7616_CG8607_3
CG1643_CG8831_12
CG2904_CG10215_12
CG10864_CG14307_2
CG6125_CG5166_3
CG8649_CG9802_3
CG6167_CG3033_3
CG7700_CG5208_12
CG12292_CG1422_12
CG8029_CG1504_3
CG17646_CG17712_2
CG6750_CG17124_2
CG10305_CG30476_3
CG11248_CG32447_2
CG2021_CG31716_11
CG11604_CG13745_3
CG12768_CG11100_11
CG14239_CG6503_12
CG5461_CG3942_3
CG16752_CG13779_3
CG31639_CG9222_11
CG12358_CG5059_3
CG17492_CG32676_2
CG13690_CG4063_11
CG15189_CG15188_11
CG10823_CG16791_12
CG8491_CG8415_11
CG4394_CG2381_2
CG3947_CG3172_11
CG3238_CG8846_3
CG9938_CG11177_3
CG13933_CG12018_3
CG15212_CG15213_2
CG10566_CG17321_3
CG13345_CG13343_3
CG1515_CG12236_2
CG4502_CG10692_12
CG5913_CG13625_2
CG15218_CG7946_2
CG3026_CG3703_2
CG17712_CG8370_12
CG1399_CG30493_3
CG34018_CG7991_12
CG13759_CG6769_2
CG4785_CG10565_12
CG11172_CG12176_2
CG33224_CG4040_11
CG6866_CG10728_11
CG7126_CG17142_3
CG2919_CG5964_11
CG3271_CG1771_2
CG3203_CG2063_12
CG12470_CG32816_2
CG15811_CG9045_3
CG4083_CG18473_11
CG8768_CG5057_3
CG16826_CG2238_11
CG8253_CG6525_12
CG33197_CG13591_2
CG2865_CG14407_3
CG6959_CG9495_12
CG5670_CG8461_2
CG5274_CG4756_11
CG11120_CG31450_2
CG6638_CG8890_11
CG14999_CG1167_11
CG32409_CG8580_12
CG31090_CG14772_3
CG2918_CG12214_2
CG4593_CG6684_11
CG15240_CG2812_11
CG3552_CG5023_11
CG3706_CG32815_11
CG4528_CG7383_3
CG10296_CG10284_3
CG9196_CG11985_11
CG14825_CG12052_12
CG12375_CG9209_12
CG3017_CG14232_3
CG31795_CG11594_2
CG10959_CG2116_11
CG7786_CG15706_12
CG13579_CG13611_11
CG17592_CG3082_2
CG31817_CG12162_2
CG9653_CG1643_12
CG7881_CG14470_2
CG31301_CG5003_2
CG10681_CG3385_11
CG5392_CG6175_12
CG2708_CG10903_3
CG32000_CG7436_12
CG8937_CG7182_3
CG5451_CG6398_11
CG5142_CG2791_3
CG3757_CG13374_2
CG31713_CG15863_12
CG4311_CG5645_3
CG32136_CG30483_3
CG8954_CG33756_3
CG11617_CG10043_3
CG13717_CG13716_12
CG5922_CG5794_12
CG6046_CG6072_3
CG1832_CG3635_3
CG31961_CG3709_12
CG17841_CG9446_11
CG13248_CG5847_3
CG1964_CG5857_11
CG10303_CG1151_3
CG2972_CG7050_2
CG30195_CG15708_2
CG8339_CG1291_11
CG6199_CG2259_3
CG14998_CG14999_3
CG12344_CG7686_12
CG11896_CG12265_3
CG6005_CG33100_3
CG6671_CG30481_3
CG10236_CG10357_11
CG6582_CG6549_12
CG13663_CG14686_3
CG11920_CG31211_11
CG9304_CG30387_11
CG3008_CG3966_11
CG13231_CG7700_2
CG6417_CG5799_11
CG12008_CG3511_11
CG3936_CG12529_11
CG17265_CG15630_3
CG3832_CG33519_11
CG33147_CG18193_3
CG32438_CG7807_3
CG4789_CG10415_3
CG5941_CG5937_11
CG17255_CG7918_11
CG12298_CG6850_12
CG12107_CG4169_3
CG14866_CG15126_12
CG9210_CG7453_11
CG14047_CG14045_12
CG5688_CG6513_12
CG7999_CG4119_2
CG7915_CG18647_2
CG1965_CG4596_12
CG17060_CG30379_3
CG14423_CG10629_3
CG4008_CG13120_2
CG13073_CG5018_12
CG13937_CG5444_2
CG15252_CG1986_3
CG9484_CG31110_11
CG8067_CG6144_3
CG11919_CG7037_2
CG7893_CG4702_12
CG2977_CG3035_12
CG31736_CG8509_2
CG12035_CG7194_11
CG7326_CG18247_2
CG15785_CG15786_12
CG9795_CG9776_2
CG7189_CG31605_3
CG4778_CG13131_3
CG12019_CG14979_11
CG7798_CG18065_11
CG17218_CG6579_2
CG4354_CG7940_12
CG12832_CG12836_3
CG14980_CG33722_11
CG3495_CG33174_11
CG5871_CG7675_11
CG13428_CG18066_12
CG3033_CG7449_11
CG14834_CG1869_12
CG13626_CG7619_11
CG30372_CG7727_3
CG7834_CG2249_12
CG14013_CG7235_3
CG11881_CG9543_3
CG10795_CG12173_2
CG8485_CG15087_3
CG33002_CG7769_2
CG7754_CG33123_11
CG4977_CG4983_11
CG8245_CG8426_11
CG8861_CG4963_3
CG17065_CG9770_12
CG32510_CG5085_11
CG3476_CG17018_2
CG8996_CG15214_2
CG8067_CG8386_2
CG12817_CG12816_3
CG7033_CG14997_3
CG2910_CG9196_11
CG6506_CG33214_11
CG14199_CG9209_2
CG17765_CG12773_3
CG8395_CG30410_3
CG3700_CG12970_2
CG2222_CG9310_2
CG6669_CG33676_12
CG4390_CG8369_11
CG32096_CG6928_12
CG2259_CG7490_12
CG9131_CG6320_2
CG3040_CG4332_3
CG6170_CG13654_3
CG1024_CG10296_11
CG5618_CG30053_11
CG32491_CG2519_2
CG2162_CG6631_11
CG7006_CG7012_3
CG10971_CG17666_3
CG16789_CG11010_12
CG8509_CG10839_3
CG17100_CG18740_3
CG13472_CG4825_12
CG12845_CG12142_11
CG12176_CG11164_3
CG4871_CG33988_12
CG7557_CG7543_11
CG2976_CG6033_2
CG18332_CG11456_3
CG7380_CG7392_11
CG1578_CG3412_3
CG5618_CG5649_11
CG6005_CG14285_3
CG8274_CG8415_2
CG17337_CG11066_2
CG12872_CG12425_11
CG5846_CG33129_11
CG8492_CG7422_12
CG11141_CG11127_3
CG9907_CG30342_2
CG12750_CG10302_12
CG6778_CG6597_11
CG3065_CG3832_11
CG5055_CG10635_12
CG18426_CG6459_3
CG5433_CG32113_2
CG31543_CG4448_12
CG3651_CG6589_12
CG3505_CG5896_11
CG1241_CG14646_11
CG13921_CG10927_11
CG4415_CG4385_2
CG15693_CG1883_3
CG8882_CG13933_3
CG9619_CG9670_3
CG31517_CG9684_3
CG10498_CG2679_11
CG2934_CG15239_11
CG17075_CG13396_3
CG17816_CG10198_12
CG6195_CG1900_11
CG11885_CG13415_12
CG15128_CG15126_3
CG6498_CG12304_11
CG1939_CG3433_3
CG11448_CG7893_2
CG1506_CG13587_11
CG11807_CG18076_2
CG7504_CG7972_3
CG10425_CG4196_11
CG33481_CG2380_3
CG7340_CG7381_12
CG8114_CG3294_12
CG8735_CG8079_3
CG11590_CG8264_11
CG8853_CG4238_3
CG5603_CG5384_12
CG3590_CG7162_2
CG4764_CG12795_2
CG1886_CG9296_3
CG32447_CG7158_11
CG32042_CG4484_3
CG9809_CG31525_3
CG30044_CG13151_11
CG11063_CG33977_3
CG5226_CG13344_3
CG1427_CG2168_2
CG5277_CG31715_12
CG7121_CG9267_2
CG6040_CG5067_2
CG8397_CG31368_11
CG2380_CG11152_2
CG3036_CG10600_11
CG8571_CG14995_3
CG17905_CG13277_2
CG1901_CG31992_12
CG32076_CG9196_2
CG10981_CG3051_11
CG5333_CG15896_2
CG4579_CG4584_11
CG5276_CG6744_2
CG8121_CG12396_2
CG4940_CG5196_11
CG3699_CG14631_3
CG13570_CG13425_2
CG7484_CG4032_2
CG5081_CG5069_2
CG6656_CG8814_12
CG10805_CG10806_2
CG14476_CG6298_12
CG30077_CG10733_11
CG9660_CG12400_12
CG3894_CG13379_2
CG7437_CG14085_3
CG3350_CG4620_3
CG1316_CG11122_11
CG31096_CG5039_11
CG7400_CG10922_12
CG30415_CG1966_2
CG2808_CG5048_2
CG9121_CG3104_11
CG31100_CG11981_2
CG5091_CG5034_11
CG6218_CG11783_2
CG2160_CG2736_3
CG31133_CG6178_3
CG1937_CG2126_2
CG3738_CG8409_2
CG13209_CG13202_2
CG1910_CG2150_2
CG10706_CG3249_2
CG10739_CG13086_11
CG9159_CG13999_2
CG7945_CG7463_12
CG6678_CG18112_11
CG5444_CG7989_12
CG4859_CG33988_11
CG7873_CG7945_2
CG7560_CG14550_12
CG12298_CG9398_2
CG13462_CG10617_3
CG1622_CG2845_3
CG7147_CG33526_12
CG11263_CG12917_2
CG13570_CG3328_11
CG10600_CG16932_2
CG10889_CG10228_12
CG11779_CG15247_2
CG6451_CG14183_3
CG30419_CG30418_3
CG3073_CG1890_3
CG32476_CG32447_2
CG15880_CG3642_3
CG4654_CG14591_12
CG9106_CG6428_3
CG8778_CG5677_12
CG6223_CG6186_3
CG9739_CG17697_11
CG7400_CG9257_2
CG11242_CG11237_12
CG8245_CG18271_2
CG18410_CG6156_11
CG5502_CG12936_11
CG6142_CG7212_3
CG10726_CG7863_11
CG14928_CG2493_12
CG6860_CG15429_2
CG8996_CG13197_3
CG10061_CG9750_12
CG5977_CG12581_3
CG4299_CG8231_2
CG9390_CG5131_12
CG1467_CG4291_2
CG3082_CG30373_12
CG8487_CG15117_2
CG1648_CG30001_12
CG5047_CG7011_2
CG15457_CG1668_3
CG5492_CG12921_3
CG8114_CG5605_3
CG14812_CG3149_2
CG17904_CG31299_2
CG8727_CG8733_2
CG8905_CG8273_12
CG10522_CG12025_3
CG12932_CG14749_11
CG18004_CG30020_11
CG2013_CG7379_2
CG8806_CG17957_3
CG3639_CG3671_12
CG8824_CG30044_3
CG8675_CG12996_3
CG10470_CG33526_2
CG14457_CG33772_11
CG32647_CG3835_11
CG6860_CG6840_12
CG7954_CG8444_12
CG8806_CG7280_2
CG32627_CG32628_11
CG9265_CG9342_11
CG5127_CG4553_12
CG11566_CG1501_2
CG6192_CG1591_3
CG6700_CG7811_3
CG14838_CG3181_12
CG11260_CG31126_11
CG14982_CG4335_3
CG5466_CG1007_12
CG2216_CG1469_3
CG17193_CG10092_12
CG4625_CG7156_11
CG1922_CG1909_12
CG1132_CG15126_2
CG8057_CG8788_3
CG10263_CG10262_12
CG3645_CG4935_11
CG4061_CG13140_11
CG31450_CG2681_12
CG10670_CG7939_3
CG6543_CG16935_11
CG3059_CG18627_12
CG10652_CG10446_3
CG15860_CG8086_3
CG10640_CG10686_11
CG11577_CG12214_3
CG7427_CG2746_12
CG3564_CG17592_2
CG7518_CG8031_2
CG15881_CG14104_2
CG2052_CG1922_12
CG6500_CG12141_11
CG14249_CG5800_3
CG3437_CG1629_2
CG3777_CG3757_11
CG12023_CG13936_2
CG10188_CG32039_3
CG31751_CG9652_2
CG10293_CG13408_11
CG9020_CG6354_3
CG7764_CG3668_3
CG2674_CG31365_2
CG32578_CG5034_3
CG3460_CG16982_3
CG4974_CG4978_11
CG32145_CG11330_2
CG17386_CG13424_11
CG31289_CG4089_3
CG10375_CG10210_2
CG9996_CG17520_3
CG2851_CG8495_12
CG10961_CG4290_2
CG5037_CG5727_11
CG3638_CG11380_12
CG11233_CG13159_12
CG14622_CG7091_3
CG7507_CG7479_3
CG15690_CG1451_12
CG11266_CG11665_12
CG4663_CG7038_12
CG30466_CG8204_2
CG9996_CG9852_11
CG2577_CG10340_3
CG9799_CG5374_12
CG11010_CG11009_3
CG7291_CG3981_2
CG14667_CG1168_11
CG7958_CG6418_2
CG5973_CG12789_2
CG4269_CG18285_3
CG3924_CG3167_3
CG2264_CG15373_12
CG7705_CG7706_3
CG14436_CG4532_3
CG7182_CG7112_3
CG13617_CG14551_12
CG17716_CG4354_3
CG8649_CG5445_3
CG11500_CG12252_11
CG15361_CG4238_11
CG13608_CG5479_3
CG6836_CG5053_11
CG12488_CG8767_2
CG6207_CG6199_12
CG6693_CG2358_2
CG30415_CG4067_3
CG5686_CG5708_12
CG5127_CG1210_2
CG5665_CG5553_2
CG3756_CG9688_2
CG8759_CG12374_3
CG6410_CG12297_11
CG9771_CG31293_11
CG5198_CG5203_11
CG6547_CG6554_12
CG31045_CG4006_3
CG6379_CG2017_12
CG15033_CG31090_2
CG5249_CG4452_2
CG32210_CG9300_3
CG14462_CG31187_11
CG5178_CG7918_12
CG5022_CG17894_11
CG10149_CG6294_12
CG14806_CG8649_12
CG5824_CG5836_3
CG2968_CG3011_11
CG1646_CG9588_2
CG30100_CG7747_2
CG3340_CG32136_3
CG11420_CG14770_3
CG7430_CG7441_11
CG10584_CG8013_2
CG5735_CG5008_3
CG17838_CG14290_12
CG17996_CG17331_12
CG6293_CG6840_3
CG9643_CG13636_2
CG15887_CG8644_11
CG30084_CG8583_3
CG6915_CG1307_2
CG5403_CG5411_11
CG3035_CG32645_3
CG9510_CG9487_2
CG13948_CG3544_11
CG7851_CG7840_11
CG12038_CG32264_2
CG30415_CG10315_11
CG2272_CG3832_12
CG4608_CG6930_2
CG7359_CG2112_3
CG5903_CG2999_3
CG7330_CG6358_2
CG1309_CG33276_12
CG9999_CG9450_3
CG17131_CG2995_2
CG5844_CG5611_12
CG32705_CG4554_3
CG9209_CG14199_3
CG9153_CG32484_12
CG7186_CG2608_3
CG15784_CG4521_3
CG4354_CG11228_2
CG5757_CG32654_12
CG5341_CG6806_11
CG4497_CG14444_2
CG15897_CG1453_12
CG14164_CG6707_12
CG2904_CG9060_11
CG6514_CG6772_11
CG7761_CG2906_3
CG32593_CG32505_3
CG31623_CG8666_12
CG13887_CG3573_3
CG16788_CG9386_2
CG13566_CG11390_12
CG5127_CG4800_3
CG18492_CG5808_12
CG32937_CG5789_11
CG5454_CG15684_11
CG6292_CG14997_11
CG11804_CG4786_12
CG13050_CG15235_12
CG14186_CG16979_11
CG2010_CG5041_12
CG31211_CG6993_2
CG10939_CG6568_2
CG9031_CG9723_2
CG33295_CG7497_2
CG1594_CG4213_2
CG6302_CG7839_3
CG7405_CG5485_11
CG12220_CG1750_2
CG7978_CG14408_3
CG32792_CG2875_2
CG2995_CG13363_11
CG7927_CG32333_11
CG5124_CG5738_2
CG7395_CG14186_12
CG5771_CG5786_11
CG4918_CG9659_3
CG4089_CG5292_2
CG6851_CG7036_2
CG6695_CG8032_3
CG15453_CG10954_3
CG4860_CG4703_12
CG33250_CG9056_2
CG5059_CG13848_11
CG32389_CG8616_3
CG32434_CG10582_12
CG5802_CG33323_3
CG5191_CG32104_11
CG2788_CG15418_2
CG33756_CG7266_11
CG8910_CG10693_11
CG3563_CG8173_2
CG13162_CG32549_2
CG2152_CG11907_2
CG16788_CG15914_3
CG8936_CG5004_3
CG5063_CG7039_2
CG33526_CG10757_3
CG9126_CG7199_11
CG4758_CG14802_3
CG3194_CG3271_3
CG7323_CG31211_3
CG8604_CG30499_2
CG3508_CG7769_11
CG6742_CG10964_12
CG12664_CG5383_3
CG11188_CG11325_11
CG14714_CG14772_3
CG30151_CG30154_3
CG5974_CG5930_3
CG4705_CG13956_2
CG4810_CG1671_3
CG7098_CG7113_11
CG32529_CG9565_11
CG7144_CG8503_11
CG18085_CG6775_11
CG11009_CG11419_11
CG12958_CG7576_12
CG4581_CG5575_3
CG32572_CG9634_2
CG30424_CG3700_2
CG12284_CG32156_3
CG32204_CG6836_3
CG10753_CG5433_12
CG1084_CG2720_3
CG7724_CG31036_3
CG4845_CG4424_2
CG11156_CG9696_2
CG12283_CG16800_3
CG15690_CG7430_12
CG1416_CG31612_2
CG4779_CG33114_2
CG31496_CG5247_11
CG8165_CG32697_11
CG14181_CG5288_3
CG9805_CG6378_2
CG3331_CG5911_3
CG33100_CG18428_3
CG13076_CG14130_11
CG14085_CG12020_11
CG14506_CG4288_3
CG3845_CG7221_2
CG5519_CG32104_11
CG12186_CG9771_12
CG4536_CG30016_12
CG8580_CG12772_11
CG7453_CG2680_2
CG8890_CG5961_2
CG1103_CG7706_3
CG5000_CG4147_2
CG11981_CG9296_12
CG10149_CG9755_11
CG11325_CG11326_2
CG13203_CG2264_2
CG15905_CG15125_3
CG13141_CG10739_12
CG1749_CG11678_2
CG4553_CG15627_3
CG16721_CG9057_2
CG4521_CG9960_2
CG18102_CG12096_3
CG9429_CG6584_2
CG4804_CG1600_11
CG13196_CG8238_3
CG1492_CG1803_3
CG13003_CG13004_11
CG13384_CG12750_3
CG10497_CG15667_3
CG6975_CG7323_2
CG13790_CG13791_12
CG15067_CG16836_3
CG4738_CG13424_2
CG1172_CG10612_2
CG6363_CG1890_2
CG5134_CG11895_3
CG33120_CG6729_12
CG6146_CG2950_2
CG13140_CG9222_12
CG31453_CG31450_12
CG7842_CG10077_3
CG7951_CG31009_11
CG33756_CG7266_2
CG5198_CG33677_2
CG1945_CG9801_3
CG6920_CG5337_11
CG10260_CG1677_3
CG10869_CG7438_11
CG6463_CG12090_12
CG11607_CG16863_11
CG2211_CG11271_2
CG9471_CG12946_12
CG32223_CG4957_11
CG10616_CG17144_2
CG14971_CG3654_2
CG1140_CG11546_12
CG3697_CG15579_2
CG12092_CG10998_2
CG31357_CG8500_3
CG6995_CG7199_12
CG17385_CG10105_3
CG4013_CG4068_2
CG8036_CG4894_3
CG33955_CG12119_3
CG5045_CG11319_3
CG12904_CG12902_3
CG11556_CG32533_2
CG7415_CG5923_11
CG4897_CG10223_2
CG9768_CG6241_2
CG7846_CG2608_2
CG12292_CG6180_11
CG10279_CG10280_12
CG7856_CG17327_11
CG6153_CG5758_2
CG4206_CG8189_12
CG6995_CG17735_2
CG14805_CG16784_3
CG6678_CG8420_12
CG5442_CG3298_3
CG3525_CG31304_12
CG14044_CG3766_12
CG17800_CG1708_12
CG1886_CG2025_2
CG13672_CG1708_3
CG5436_CG10498_3
CG17761_CG15912_2
CG14182_CG1765_11
CG3260_CG11607_3
CG10155_CG4205_2
CG8599_CG8449_2
CG1119_CG17209_3
CG7138_CG9629_11
CG1474_CG33962_11
CG6601_CG1487_3
CG8258_CG12743_2
CG17767_CG17184_3
CG4626_CG9650_3
CG8444_CG7954_3
CG6773_CG3017_12
CG4335_CG10881_3
CG3619_CG5237_11
CG11152_CG1901_11
CG11652_CG11658_2
CG33455_CG1362_12
CG9778_CG15504_3
CG5738_CG10914_3
CG3534_CG5201_3
CG4604_CG5482_3
CG7360_CG9590_2
CG12301_CG31510_12
CG3847_CG1391_3
CG33316_CG6383_3
CG10538_CG12230_3
CG3723_CG12278_3
CG12753_CG14894_12
CG7735_CG9291_12
CG18437_CG15122_3
CG3756_CG16779_11
CG5877_CG2984_3
CG7810_CG5625_11
CG5920_CG1059_12
CG3939_CG32498_11
CG7744_CG7753_11
CG10640_CG4780_3
CG32042_CG6685_3
CG6179_CG33263_11
CG10370_CG10371_3
CG13690_CG6950_2
CG7012_CG3167_12
CG10158_CG4166_11
CG30149_CG9954_3
CG5270_CG18643_11
CG10077_CG6179_11
CG4606_CG17816_3
CG15329_CG10948_2
CG30051_CG4057_2
CG10207_CG12856_12
CG2457_CG15221_3
CG9638_CG6098_3
CG17800_CG13672_12
CG33486_CG10565_3
CG1847_CG14408_12
CG15429_CG15908_12
CG4775_CG5021_12
CG17941_CG2830_3
CG17272_CG10034_11
CG1517_CG9210_11
CG13552_CG18679_11
CG32541_CG7481_2
CG5277_CG32590_3
CG7215_CG10419_2
CG6134_CG15884_12
CG5105_CG31922_3
CG8511_CG8836_12
CG13123_CG9273_11
CG31911_CG13766_2
CG3776_CG31299_11
CG3294_CG9967_12
CG9245_CG11176_12
CG10113_CG14598_11
CG3642_CG8651_2
CG33649_CG3587_12
CG8060_CG7997_11
CG3566_CG18646_2
CG5032_CG4847_12
CG12111_CG2961_3
CG5125_CG1762_2
CG7173_CG14575_12
CG5254_CG5273_11
CG40169_CG3975_11
CG2503_CG1129_3
CG8390_CG9613_3
CG6946_CG14724_3
CG6414_CG11940_3
CG3822_CG10830_12
CG1764_CG16903_3
CG8408_CG1810_3
CG14749_CG3016_12
CG5643_CG7913_11
CG7896_CG7899_2
CG9159_CG6779_2
CG6551_CG10703_12
CG32029_CG5989_3
CG6325_CG8814_2
CG9227_CG7037_12
CG9238_CG31453_2
CG14901_CG14902_12
CG14444_CG11679_2
CG11298_CG10382_11
CG7199_CG33214_12
CG11110_CG4742_12
CG6707_CG5027_3
CG13329_CG5510_11
CG10973_CG5325_11
CG3850_CG5151_2
CG3515_CG5828_12
CG3044_CG31081_2
CG7881_CG7838_12
CG4233_CG17768_3
CG13847_CG15522_12
CG7281_CG10307_3
CG14217_CG14218_12
CG11858_CG4186_2
CG4742_CG9609_2
CG9045_CG14782_11
CG6431_CG17292_12
CG5896_CG10869_3
CG3181_CG3178_12
CG10756_CG10722_3
CG8779_CG6305_12
CG7662_CG31109_12
CG30404_CG1172_3
CG18659_CG15601_11
CG11866_CG11275_11
CG12869_CG10122_2
CG15220_CG9177_12
CG5906_CG14231_3
CG1322_CG9650_3
CG4108_CG11010_12
CG14126_CG12502_3
CG7583_CG31357_3
CG8598_CG14183_2
CG10053_CG11136_3
CG8630_CG31120_3
CG8760_CG17368_12
CG9220_CG14127_3
CG17330_CG7576_3
CG13867_CG13654_11
CG2168_CG17964_3
CG9941_CG9413_11
CG8345_CG9403_2
CG11546_CG9996_12
CG12189_CG5076_12
CG4966_CG11796_11
CG12436_CG13033_12
CG34017_CG32108_11
CG6431_CG7379_3
CG8079_CG7897_3
CG1763_CG12576_12
CG3326_CG7192_12
CG8928_CG15603_2
CG11769_CG14904_2
CG18319_CG12454_11
CG12170_CG2244_2
CG32816_CG3114_11
CG17762_CG6476_11
CG10849_CG10850_11
CG5569_CG5728_11
CG5410_CG5227_11
CG31855_CG8801_2
CG5320_CG12268_12
CG9993_CG9305_11
CG5874_CG5826_11
CG6694_CG6253_3
CG3605_CG8368_3
CG3771_CG14808_12
CG3582_CG33198_11
CG11154_CG32018_11
CG3291_CG12204_11
CG8815_CG15792_3
CG14445_CG32223_11
CG13350_CG11194_2
CG7914_CG2657_11
CG8043_CG10002_12
CG15579_CG3697_12
CG11420_CG3522_3
CG11877_CG6713_3
CG8938_CG3971_2
CG8874_CG16755_3
CG2218_CG33336_12
CG6583_CG17218_3
CG15924_CG30172_3
CG30105_CG4924_11
CG11489_CG5837_2
CG7020_CG13879_3
CG9003_CG31992_2
CG3542_CG1071_12
CG14591_CG31738_3
CG18803_CG5219_2
CG3240_CG3214_12
CG13415_CG31431_11
CG8422_CG12370_11
CG6607_CG7891_3
CG10675_CG7756_3
CG7638_CG11793_2
CG7583_CG10379_11
CG16728_CG1134_3
CG5493_CG5489_12
CG4005_CG3924_3
CG12532_CG14234_11
CG5363_CG5395_2
CG6184_CG11209_12
CG1322_CG1989_3
CG9993_CG7147_11
CG10961_CG32663_12
CG8497_CG17599_3
CG6240_CG16718_12
CG6502_CG6308_3
CG10628_CG10463_3
CG7127_CG11628_12
CG14437_CG9853_12
CG17212_CG17213_3
CG17098_CG17104_11
CG5142_CG14884_2
CG31100_CG5406_12
CG6841_CG13320_12
CG3590_CG9273_2
CG4539_CG5920_2
CG10693_CG10374_11
CG8085_CG8118_3
CG13321_CG3915_12
CG18682_CG6547_2
CG15753_CG15754_11
CG10034_CG7486_2
CG3529_CG3448_2
CG12991_CG2256_3
CG2707_CG4813_2
CG2845_CG14045_11
CG32778_CG15376_11
CG9770_CG8032_3
CG9088_CG8649_11
CG10660_CG10657_12
CG6030_CG32743_11
CG9815_CG9820_12
CG7225_CG11202_11
CG8522_CG14102_2
CG1274_CG12892_2
CG7914_CG31360_3
CG17383_CG1411_3
CG15418_CG10033_12
CG13580_CG4569_2
CG3333_CG3363_11
CG34045_CG9975_11
CG32635_CG5738_3
CG5870_CG5850_3
CG2128_CG14194_12
CG14285_CG1764_11
CG16801_CG3776_3
CG15191_CG17776_11
CG11710_CG1692_3
CG9596_CG9548_3
CG6510_CG16993_2
CG17767_CG9400_3
CG6822_CG1826_11
CG10962_CG11033_2
CG1977_CG32315_12
CG8246_CG6064_2
CG31798_CG31794_2
CG12140_CG5087_3
CG14165_CG6711_2
CG3395_CG7188_11
CG6675_CG3651_11
CG8573_CG3259_11
CG11513_CG10308_11
CG3309_CG32017_11
CG33456_CG33455_12
CG13387_CG13397_2
CG5521_CG14253_11
CG32350_CG17521_12
CG10287_CG33108_11
CG10110_CG5492_11
CG11188_CG14043_3
CG14920_CG16854_3
CG7379_CG18012_12
CG16853_CG7147_11
CG12998_CG12997_11
CG8611_CG18013_11
CG11455_CG9778_2
CG17367_CG10191_2
CG5747_CG30427_12
CG32242_CG9313_3
CG3419_CG3358_12
CG9750_CG4225_12
CG31264_CG13783_11
CG18335_CG6404_3
CG17610_CG13400_12
CG1725_CG8326_3
CG11419_CG13163_11
CG4644_CG14339_3
CG11533_CG6189_3
CG17208_CG4288_12
CG9665_CG13027_3
CG9467_CG1241_11
CG12954_CG8079_3
CG32560_CG12986_2
CG10197_CG10200_3
CG31997_CG33978_12
CG9623_CG10082_3
CG6298_CG6292_12
CG14903_CG6363_3
CG10000_CG14965_2
CG8174_CG18625_11
CG9492_CG16817_3
CG9493_CG4482_12
CG2261_CG4523_12
CG9209_CG8198_12
CG33977_CG1886_3
CG5721_CG5626_11
CG15814_CG10718_2
CG7839_CG14982_2
CG1469_CG15535_2
CG5262_CG30094_2
CG32564_CG6013_2
CG4058_CG3856_12
CG1512_CG12187_11
CG9194_CG9128_11
CG7620_CG7642_11
CG6348_CG9020_2
CG15437_CG15433_3
CG3479_CG4218_3
CG4432_CG4437_11
CG5142_CG10233_3
CG6884_CG10043_2
CG3295_CG7921_11
CG3318_CG12240_2
CG4937_CG5382_11
CG17919_CG5248_12
CG17018_CG11665_2
CG2948_CG31855_2
CG1434_CG12772_3
CG12997_CG15740_3
CG5080_CG4644_3
CG32510_CG3757_3
CG11586_CG3962_12
CG8025_CG9874_2
CG4788_CG4807_11
CG3385_CG12878_3
CG7194_CG10077_3
CG10042_CG13213_12
CG7535_CG1411_11
CG6073_CG14395_2
CG11622_CG3588_3
CG3687_CG15707_2
CG8043_CG1487_3
CG11156_CG3267_2
CG8814_CG8609_3
CG5445_CG7890_3
CG7843_CG1765_12
CG10440_CG10433_12
CG11066_CG33492_12
CG8165_CG17778_12
CG13992_CG8600_3
CG14455_CG14456_3
CG31216_CG9775_12
CG30015_CG15655_11
CG13894_CG13895_12
CG4140_CG14358_11
CG6739_CG8680_11
CG1420_CG17274_12
CG18599_CG4910_3
CG1670_CG15457_2
CG8644_CG8458_2
CG31057_CG5596_12
CG12954_CG6796_3
CG32100_CG10335_2
CG10433_CG15673_12
CG13968_CG10726_2
CG4821_CG3825_3
CG11093_CG1554_3
CG5310_CG11140_12
CG17369_CG6359_3
CG15422_CG15423_11
CG6984_CG16926_2
CG13064_CG13048_2
CG12773_CG9841_3
CG8251_CG4752_11
CG11293_CG12964_11
CG15736_CG8605_11
CG9587_CG2017_3
CG17680_CG1484_2
CG10675_CG11908_3
CG9207_CG3423_3
CG11411_CG14622_11
CG15019_CG7452_11
CG8846_CG4389_3
CG3273_CG10272_11
CG10840_CG7492_3
CG13125_CG3529_3
CG2177_CG18604_3
CG11594_CG15309_2
CG7856_CG15920_2
CG9539_CG9537_3
CG13760_CG17841_11
CG12935_CG33144_12
CG1539_CG11334_12
CG13138_CG13124_12
CG2608_CG11294_2
CG32856_CG5083_3
CG31635_CG6310_11
CG12917_CG33478_12
CG12498_CG3526_2
CG8548_CG7487_11
CG12006_CG9790_12
CG14982_CG14984_2
CG10504_CG18023_2
CG6752_CG10604_11
CG7338_CG2970_3
CG13530_CG30270_3
CG1263_CG18110_12
CG11281_CG13431_12
CG8475_CG8460_3
CG34025_CG9969_3
CG11278_CG15797_11
CG9913_CG9749_12
CG2788_CG17601_12
CG1239_CG8777_3
CG3294_CG3244_11
CG14455_CG11714_2
CG12942_CG7712_2
CG33772_CG6498_12
CG6656_CG10851_2
CG31855_CG1168_12
CG8369_CG9836_2
CG2616_CG10919_11
CG6265_CG11409_11
CG1443_CG1951_3
CG12918_CG1385_12
CG4200_CG33228_2
CG13140_CG5091_11
CG6923_CG8053_3
CG2540_CG17762_11
CG7659_CG6445_3
CG11194_CG3799_12
CG4297_CG4059_11
CG9603_CG5242_3
CG10132_CG5149_12
CG6142_CG31323_3
CG12129_CG5548_11
CG3156_CG14211_12
CG2093_CG1363_2
CG33478_CG18011_3
CG16863_CG1316_11
CG3271_CG31795_3
CG3201_CG32763_3
CG2976_CG15627_12
CG6022_CG5871_3
CG14181_CG12140_2
CG17947_CG9924_3
CG10682_CG10654_2
CG5646_CG7073_11
CG3059_CG4824_2
CG2249_CG1441_12
CG14573_CG11247_3
CG30163_CG11310_11
CG32986_CG9483_11
CG9946_CG9907_12
CG5595_CG12880_3
CG11750_CG7272_12
CG11949_CG8739_12
CG11379_CG14627_11
CG10693_CG7073_11
CG8511_CG13222_12
CG5499_CG6378_2
CG11886_CG13298_11
CG17510_CG2225_3
CG3919_CG3836_12
CG9008_CG7393_3
CG5803_CG14591_2
CG1584_CG5738_2
CG14147_CG32080_11
CG1707_CG10260_2
CG13319_CG3850_11
CG5884_CG6987_3
CG1691_CG6414_12
CG6205_CG6179_3
CG8002_CG1681_3
CG32276_CG3695_3
CG8546_CG8539_2
CG11377_CG12178_2
CG32485_CG1271_11
CG4719_CG6073_11
CG1066_CG9965_11
CG10603_CG8722_3
CG5841_CG5219_11
CG1707_CG9165_3
CG3469_CG5215_3
CG31919_CG9121_2
CG7749_CG14183_2
CG4337_CG12173_11
CG6847_CG33275_2
CG8455_CG8419_11
CG7809_CG8582_11
CG12056_CG11579_3
CG17632_CG5393_3
CG14997_CG3948_11
CG9665_CG13048_2
CG12455_CG4215_2
CG15194_CG1756_11
CG11928_CG15631_2
CG7761_CG9623_2
CG17143_CG3443_11
CG14786_CG3187_12
CG3883_CG3639_3
CG2269_CG2275_11
CG2278_CG2272_12
CG6806_CG10931_3
CG8532_CG5733_12
CG9983_CG9986_11
CG6674_CG8398_12
CG2150_CG11518_11
CG14756_CG33087_3
CG32732_CG5354_11
CG9745_CG33126_2
CG1406_CG11546_12
CG7467_CG10229_12
CG6235_CG6241_12
CG1594_CG1728_3
CG10473_CG8282_11
CG12031_CG14073_12
CG30011_CG2917_11
CG32354_CG30163_3
CG7375_CG10060_12
CG11265_CG12111_2
CG5557_CG16788_3
CG7891_CG2691_2
CG1750_CG10804_11
CG3654_CG32280_3
CG13532_CG3682_11
CG33120_CG3409_2
CG17117_CG8027_12
CG7238_CG11030_11
CG10947_CG31156_3
CG2151_CG4903_2
CG9115_CG2615_12
CG32356_CG17352_2
CG14168_CG8479_12
CG3225_CG15628_3
CG12753_CG8097_2
CG32000_CG31997_2
CG6280_CG8779_2
CG5261_CG1762_12
CG33122_CG4626_12
CG9113_CG12664_2
CG4187_CG32637_12
CG6779_CG4393_2
CG15673_CG6623_12
CG1804_CG9696_3
CG15099_CG12130_11
CG9184_CG9155_3
CG9012_CG15916_3
CG8834_CG3017_3
CG9874_CG8806_2
CG10890_CG15168_2
CG31033_CG11873_11
CG5482_CG5473_12
CG18397_CG31790_3
CG11500_CG9764_3
CG18549_CG32659_3
CG1553_CG1354_2
CG12795_CG3248_2
CG11306_CG32016_11
CG33554_CG10392_12
CG8231_CG4307_3
CG4617_CG1430_12
CG17019_CG11896_11
CG13295_CG6610_3
CG5883_CG9781_12
CG3327_CG10019_3
CG7171_CG7164_11
CG9535_CG7620_11
CG7129_CG7467_12
CG12420_CG14636_2
CG7729_CG7730_11
CG3259_CG8573_2
CG9650_CG3071_3
CG7598_CG4774_2
CG8222_CG14277_3
CG14512_CG14516_3
CG13751_CG1916_2
CG12212_CG3346_11
CG6176_CG33114_12
CG31040_CG7866_3
CG3572_CG6514_3
CG14788_CG1109_11
CG17131_CG8231_2
CG4139_CG5690_12
CG8013_CG33260_3
CG12400_CG10374_3
CG31125_CG6695_3
CG32648_CG8345_2
CG6597_CG6856_12
CG8390_CG31120_3
CG8443_CG30118_3
CG8351_CG9821_2
CG32498_CG10798_11
CG30427_CG3760_3
CG4957_CG33303_11
CG3134_CG3162_11
CG14444_CG6877_12
CG32296_CG1210_12
CG8852_CG5685_11
CG9036_CG15609_2
CG18335_CG7192_12
CG1109_CG8975_11
CG8853_CG1347_2
CG14718_CG5546_12
CG2151_CG13360_12
CG3260_CG2699_3
CG3925_CG6632_12
CG6369_CG11153_3
CG7736_CG7737_11
CG1572_CG3025_12
CG2321_CG7837_2
CG13715_CG32234_12
CG13951_CG14324_3
CG33324_CG3273_11
CG9361_CG1799_2
CG15793_CG6598_2
CG6348_CG5163_3
CG3661_CG8947_11
CG11583_CG11582_12
CG7573_CG14678_11
CG3041_CG11866_3
CG2258_CG11710_12
CG11920_CG33096_11
CG17111_CG4422_2
CG17570_CG12617_3
CG14959_CG12017_11
CG3983_CG6027_3
CG6449_CG8588_3
CG34039_CG6340_11
CG5023_CG17498_11
CG18408_CG12910_3
CG31076_CG14254_3
CG10084_CG13240_3
CG15544_CG12045_12
CG13140_CG6669_12
CG9795_CG14435_11
CG8023_CG7213_2
CG5784_CG8604_11
CG1675_CG10234_2
CG14641_CG1976_12
CG12084_CG12085_12
CG1968_CG2049_11
CG14748_CG3870_12
CG15745_CG12724_11
CG6199_CG17828_2
CG32590_CG10367_11
CG14174_CG6754_2
CG6703_CG6743_12
CG7945_CG1594_12
CG11066_CG17337_11
CG13322_CG4610_2
CG10372_CG15387_2
CG15270_CG32113_2
CG15874_CG3483_12
CG30259_CG8367_11
CG13627_CG13630_11
CG1007_CG5970_2
CG12252_CG3511_3
CG17646_CG3620_3
CG4164_CG7158_3
CG9114_CG6170_3
CG32531_CG10655_3
CG2051_CG8336_2
CG4697_CG17217_12
CG6524_CG6533_11
CG4847_CG18431_3
CG18304_CG11328_11
CG12363_CG11396_11
CG10574_CG32300_3
CG11516_CG11517_11
CG11242_CG5241_3
CG5854_CG7904_3
CG4844_CG4847_11
CG5517_CG5605_12
CG8289_CG3085_3
CG4995_CG4972_11
CG33959_CG7956_2
CG8725_CG5110_11
CG1411_CG13581_11
CG15749_CG12176_12
CG8557_CG12432_12
CG2310_CG11611_12
CG3629_CG9005_12
CG8308_CG8789_11
CG3541_CG13587_11
CG10546_CG12232_12
CG16901_CG16908_12
CG18596_CG6493_3
CG10465_CG10395_3
CG14126_CG4683_3
CG1518_CG3044_3
CG11699_CG1558_2
CG12236_CG7382_11
CG33545_CG15002_12
CG4065_CG1106_12
CG10938_CG5934_3
CG3198_CG4039_3
CG32085_CG10415_3
CG6884_CG11267_3
CG13607_CG5463_11
CG2903_CG31033_12
CG11456_CG7206_12
CG31765_CG34003_2
CG9107_CG9109_12
CG1311_CG11583_2
CG7780_CG11752_2
CG32732_CG1826_11
CG12127_CG8192_12
CG11678_CG8445_3
CG1721_CG11886_2
CG14290_CG8927_3
CG2165_CG1648_12
CG13690_CG4087_3
CG31151_CG4813_12
CG5965_CG14262_12
CG33976_CG6240_3
CG1249_CG17041_12
CG10080_CG10660_2
CG8019_CG5018_3
CG6913_CG14718_3
CG3638_CG3626_11
CG5742_CG15919_2
CG7692_CG7659_11
CG32016_CG7183_3
CG10212_CG13201_3
CG5373_CG30184_11
CG33096_CG13650_2
CG12478_CG12316_2
CG6510_CG8075_12
CG10305_CG6345_11
CG3086_CG15770_3
CG11449_CG12377_11
CG6051_CG13419_12
CG5582_CG1789_3
CG13783_CG2837_3
CG15749_CG4996_2
CG32540_CG1514_2
CG14804_CG8591_11
CG16928_CG12042_2
CG4695_CG6629_2
CG6514_CG31635_12
CG6761_CG1410_12
CG13538_CG9876_2
CG7111_CG12342_11
CG7021_CG5814_2
CG9817_CG9300_3
CG32513_CG33670_11
CG15012_CG1318_3
CG14485_CG30401_2
CG5547_CG3059_3
CG33232_CG32029_2
CG13334_CG6191_2
CG3797_CG7580_12
CG31813_CG7364_11
CG17211_CG17212_2
CG6760_CG14105_12
CG8651_CG7563_3
CG8414_CG8416_3
CG32156_CG6964_11
CG12252_CG11127_12
CG8962_CG8470_3
CG5727_CG14025_2
CG8069_CG9358_12
CG32536_CG12199_3
CG6302_CG32389_3
CG3871_CG3698_12
CG11498_CG31030_12
CG30157_CG1513_2
CG8779_CG7152_11
CG7970_CG4976_3
CG8806_CG8625_11
CG6026_CG32343_2
CG17712_CG15623_12
CG12624_CG11658_3
CG3722_CG3803_11
CG8493_CG8839_2
CG10830_CG5670_3
CG10107_CG1921_2
CG13671_CG7194_2
CG13003_CG2278_12
CG4918_CG15916_2
CG11154_CG18069_2
CG12073_CG7875_11
CG18048_CG8600_11
CG5818_CG10600_12
CG11581_CG11584_11
CG32046_CG9153_11
CG17325_CG10600_2
CG4208_CG4209_11
CG4268_CG9311_3
CG6709_CG14164_12
CG1495_CG2009_2
CG9298_CG15626_3
CG7593_CG1550_3
CG32816_CG32795_12
CG14001_CG5373_3
CG4918_CG9296_12
CG15693_CG5935_12
CG1762_CG9342_11
CG11491_CG3093_11
CG12785_CG6898_3
CG14231_CG10628_2
CG10281_CG13298_2
CG1637_CG3038_2
CG6203_CG13966_2
CG12344_CG5400_2
CG16889_CG2177_3
CG1657_CG16902_2
CG32039_CG4446_11
CG5403_CG13159_12
CG31033_CG3436_12
CG10281_CG10406_3
CG3281_CG10535_3
CG13228_CG14925_2
CG7937_CG4241_3
CG9101_CG15029_12
CG5955_CG5553_2
CG18619_CG5655_2
CG13038_CG4962_11
CG5685_CG4494_11
CG14341_CG5105_2
CG4747_CG6803_2
CG31873_CG31717_2
CG8801_CG13951_3
CG14651_CG14001_3
CG12880_CG13096_2
CG11988_CG11990_3
CG7126_CG13407_11
CG6752_CG13141_2
CG5613_CG13277_11
CG1800_CG3268_12
CG5837_CG12478_3
CG12128_CG7538_11
CG32032_CG7071_11
CG6341_CG2286_3
CG14249_CG14250_12
CG11396_CG9291_3
CG10112_CG10117_3
CG17669_CG8545_2
CG31368_CG30159_11
CG7185_CG5656_12
CG5032_CG12390_11
CG14082_CG9739_12
CG8567_CG9314_12
CG6939_CG8929_12
CG2151_CG10964_2
CG11980_CG1542_3
CG8612_CG14967_2
CG6754_CG18176_3
CG4824_CG1895_2
CG3332_CG30466_12
CG1136_CG9972_2
CG4882_CG11182_12
CG14270_CG10698_12
CG12154_CG11110_2
CG1804_CG1815_11
CG1063_CG6210_12
CG10417_CG30441_2
CG2177_CG32850_3
CG12076_CG12012_3
CG31868_CG9242_2
CG6785_CG6792_12
CG2812_CG8177_11
CG7018_CG31344_12
CG12124_CG3837_11
CG5851_CG5417_3
CG1640_CG7811_2
CG12910_CG4610_12
CG32075_CG10580_12
CG17321_CG10602_2
CG1532_CG11771_3
CG11909_CG4755_12
CG31368_CG10132_2
CG9198_CG18624_3
CG10223_CG12935_2
CG17337_CG1898_3
CG7780_CG7893_3
CG13778_CG13779_11
CG16801_CG8166_11
CG13418_CG6303_12
CG8086_CG15431_2
CG8500_CG12945_2
CG10738_CG10089_2
CG4677_CG33111_2
CG9117_CG3793_12
CG12000_CG11000_12
CG11859_CG11892_11
CG5521_CG5880_3
CG3585_CG4649_11
CG4573_CG4561_3
CG2010_CG7371_12
CG8607_CG1399_12
CG10298_CG17919_12
CG17217_CG6583_2
CG9984_CG13329_3
CG15633_CG6358_12
CG5569_CG4969_12
CG1598_CG4239_12
CG31623_CG3305_3
CG13640_CG7016_3
CG15027_CG11986_2
CG31908_CG3476_3
CG3638_CG11403_12
CG9132_CG11857_3
CG13401_CG17608_12
CG2219_CG31997_3
CG2534_CG1116_3
CG12413_CG10002_12
CG4013_CG2109_12
CG8885_CG15405_2
CG10083_CG5842_11
CG31191_CG3143_12
CG5076_CG33996_2
CG8281_CG8111_2
CG8890_CG4097_3
CG8831_CG3850_2
CG15465_CG32663_3
CG9947_CG33977_2
CG30266_CG30274_11
CG14911_CG5486_2
CG3715_CG3082_2
CG5575_CG15013_12
CG8290_CG14184_11
CG5921_CG8909_12
CG14741_CG32697_11
CG31937_CG17652_2
CG17127_CG31869_12
CG11183_CG5112_3
CG5077_CG4511_12
CG30383_CG10361_11
CG7013_CG10311_2
CG8285_CG8884_12
CG6330_CG6323_12
CG3496_CG12139_11
CG10898_CG4060_12
CG5203_CG5313_11
CG6920_CG3907_11
CG31371_CG2239_2
CG5832_CG7636_3
CG16707_CG13001_3
CG3753_CG7246_2
CG12877_CG5583_11
CG11436_CG7178_11
CG32720_CG11369_12
CG8770_CG14082_11
CG15844_CG9155_3
CG9359_CG9361_12
CG13220_CG13213_2
CG1017_CG30394_11
CG17077_CG6768_3
CG14100_CG6091_2
CG5140_CG16982_3
CG9328_CG31048_11
CG14506_CG11958_12
CG3896_CG3567_11
CG8069_CG5850_2
CG1316_CG31090_2
CG4122_CG18104_11
CG4527_CG3416_3
CG3773_CG5237_2
CG6606_CG10939_3
CG5604_CG18144_12
CG13127_CG13384_12
CG15570_CG15573_2
CG6954_CG4919_2
CG12005_CG10007_12
CG10620_CG31813_11
CG13847_CG32699_2
CG5485_CG6182_12
CG6547_CG2330_3
CG18341_CG15766_2
CG33139_CG8207_3
CG4918_CG1420_3
CG8950_CG6093_12
CG3759_CG4450_3
CG14229_CG7368_3
CG4658_CG9446_3
CG4567_CG10776_12
CG7371_CG6907_3
CG9875_CG3496_2
CG9241_CG14396_2
CG17544_CG31798_3
CG6951_CG6932_3
CG11637_CG6449_11
CG9953_CG10064_2
CG6967_CG30460_2
CG18870_CG9858_12
CG5148_CG7718_3
CG33720_CG33719_12
CG4482_CG3131_12
CG3573_CG13887_12
CG9014_CG18507_2
CG14597_CG32904_2
CG10109_CG6510_2
CG6403_CG5148_11
CG6210_CG7616_3
CG9426_CG5705_3
CG7288_CG31634_11
CG11349_CG7465_11
CG2260_CG3173_3
CG32645_CG12096_2
CG7276_CG7275_11
CG6699_CG8531_11
CG4620_CG6975_11
CG1427_CG1597_11
CG17036_CG5776_12
CG6495_CG6720_2
CG8300_CG2890_3
CG12785_CG2702_3
CG7221_CG6154_3
CG1245_CG5608_3
CG14549_CG5192_3
CG11399_CG5562_3
CG14948_CG9212_2
CG7486_CG6222_3
CG11919_CG4269_3
CG31090_CG14546_2
CG32390_CG32386_12
CG5277_CG15218_3
CG1821_CG12928_2
CG13880_CG3052_12
CG14480_CG1969_3
CG1241_CG2101_11
CG1126_CG2503_12
CG5142_CG5122_11
CG6718_CG8108_3
CG8348_CG9492_2
CG7609_CG31100_2
CG6927_CG32772_11
CG11771_CG6708_2
CG12713_CG13650_3
CG8169_CG8171_12
CG12267_CG14372_2
CG11172_CG12375_2
CG13991_CG1751_12
CG10495_CG9620_12
CG9207_CG4268_2
CG8545_CG8550_11
CG7354_CG5147_2
CG14165_CG15538_3
CG17183_CG12189_3
CG13954_CG8801_12
CG7704_CG6577_11
CG4257_CG14506_2
CG6432_CG6454_12
CG7272_CG13779_3
CG14544_CG6092_11
CG7020_CG8177_11
CG11804_CG10997_11
CG7260_CG5904_3
CG4307_CG11928_12
CG30053_CG1909_2
CG11590_CG11360_3
CG4029_CG6115_2
CG11190_CG18009_3
CG15825_CG12607_2
CG8286_CG9424_2
CG16801_CG6698_2
CG12295_CG7446_11
CG15438_CG9884_12
CG12341_CG15009_3
CG9523_CG15639_2
CG4584_CG31868_2
CG9648_CG3308_11
CG2520_CG6188_11
CG3218_CG3193_2
CG3702_CG2960_3
CG15766_CG18341_3
CG12015_CG6514_11
CG1449_CG1922_3
CG10047_CG10032_11
CG9938_CG14052_3
CG4448_CG4074_3
CG3929_CG7582_2
CG13997_CG9048_12
CG5838_CG4651_3
CG1315_CG8236_2
CG8484_CG3733_3
CG8199_CG3744_11
CG13646_CG13648_11
CG1965_CG17309_3
CG3090_CG3832_2
CG12826_CG1577_12
CG7215_CG7913_3
CG8858_CG8857_12
CG33051_CG33052_12
CG33274_CG9410_2
CG11166_CG4351_2
CG12191_CG6757_2
CG4872_CG9104_2
CG12263_CG16932_11
CG3496_CG8430_12
CG2245_CG1890_3
CG15658_CG7034_11
CG13384_CG3041_3
CG9373_CG9375_12
CG5939_CG13306_12
CG13320_CG4768_2
CG15912_CG6847_3
CG14184_CG7395_12
CG6593_CG13622_2
CG30426_CG15400_3
CG7048_CG10175_12
CG14194_CG7990_2
CG4965_CG5052_12
CG8735_CG11593_11
CG5109_CG2194_12
CG32158_CG15650_12
CG2574_CG15927_3
CG31064_CG15504_11
CG8831_CG8830_12
CG10392_CG3195_12
CG33232_CG3680_2
CG6792_CG14945_3
CG31431_CG10113_3
CG3672_CG4022_2
CG5161_CG16838_3
CG13809_CG15537_12
CG6462_CG9071_11
CG14257_CG10305_12
CG10424_CG14714_2
CG12223_CG4200_11
CG7009_CG8129_3
CG31605_CG5603_12
CG3981_CG3318_3
CG16952_CG10675_2
CG1600_CG10739_3
CG11103_CG1810_3
CG8891_CG9541_2
CG8014_CG8203_3
CG3056_CG3621_3
CG33193_CG6697_3
CG32163_CG34037_2
CG12056_CG6711_11
CG12404_CG1967_2
CG6488_CG2679_2
CG16947_CG9531_12
CG34029_CG13492_12
CG16935_CG10413_3
CG4427_CG16801_12
CG31224_CG7697_3
CG2827_CG4041_12
CG8155_CG4212_2
CG14996_CG5986_2
CG17753_CG30011_3
CG13566_CG3029_3
CG1577_CG10443_11
CG30379_CG5018_3
CG8026_CG8027_12
CG14341_CG11738_11
CG31794_CG13085_3
CG2929_CG14671_12
CG5357_CG13552_11
CG10909_CG11501_11
CG32248_CG13045_12
CG13321_CG4195_11
CG3874_CG5181_12
CG33181_CG7759_3
CG15738_CG1461_2
CG9762_CG32435_12
CG4212_CG15283_3
CG9351_CG17273_3
CG13387_CG13398_12
CG3040_CG5109_11
CG8272_CG5748_2
CG13036_CG4680_3
CG12800_CG4910_2
CG9183_CG8900_3
CG5695_CG15863_12
CG30421_CG8766_11
CG14029_CG18132_11
CG15532_CG9138_3
CG12106_CG9327_2
CG32484_CG32485_11
CG10899_CG6398_2
CG11246_CG13604_3
CG33087_CG10320_12
CG11856_CG6815_3
CG13783_CG12877_11
CG12220_CG7904_11
CG9209_CG12395_12
CG8161_CG9378_2
CG4550_CG6819_12
CG3954_CG17776_3
CG2863_CG2807_3
CG4909_CG14482_2
CG32832_CG10341_11
CG6311_CG6298_3
CG3008_CG15625_11
CG7265_CG5791_12
CG12274_CG12874_12
CG1625_CG1623_12
CG32776_CG15240_12
CG7453_CG8497_2
CG12391_CG7028_3
CG13625_CG33343_3
CG11228_CG10733_2
CG8593_CG8591_2
CG11562_CG17257_3
CG4692_CG4261_11
CG11130_CG14512_3
CG5285_CG5142_3
CG6743_CG3731_3
CG1486_CG5012_12
CG1637_CG3312_3
CG3333_CG3658_3
CG32052_CG1983_12
CG13908_CG11308_2
CG18143_CG10602_3
CG13648_CG13928_12
CG14627_CG14626_11
CG14434_CG31643_3
CG11064_CG2041_12
CG3183_CG12372_3
CG10575_CG2685_2
CG33344_CG15896_12
CG30149_CG9241_11
CG2014_CG1897_11
CG2681_CG11086_12
CG10109_CG10110_2
CG3980_CG31957_2
CG7600_CG33289_11
CG31344_CG13293_12
CG12334_CG7665_3
CG1434_CG6393_12
CG4241_CG7581_2
CG33208_CG2943_12
CG5021_CG13919_3
CG9486_CG13983_2
CG6756_CG6766_12
CG17141_CG10219_11
CG9801_CG14779_12
CG9139_CG33717_2
CG17058_CG17068_2
CG5940_CG5917_12
CG8509_CG8962_12
CG14734_CG10612_12
CG1523_CG1520_2
CG10990_CG13956_12
CG5799_CG5819_11
CG8889_CG30149_2
CG5122_CG12775_11
CG31847_CG32409_12
CG6637_CG31158_12
CG2493_CG6388_11
CG1507_CG2009_11
CG2950_CG11030_12
CG7814_CG7530_2
CG12176_CG14818_3
CG31203_CG33172_12
CG10069_CG14439_3
CG17367_CG9034_12
CG6957_CG14014_2
CG6815_CG6864_3
CG15219_CG6691_3
CG2256_CG2257_12
CG6854_CG13458_11
CG14445_CG3585_2
CG7773_CG6258_3
CG9304_CG15609_3
CG10719_CG32315_11
CG5242_CG6719_2
CG6091_CG14199_12
CG5382_CG5380_12
CG8791_CG30381_2
CG10591_CG4835_11
CG18593_CG5688_12
CG14698_CG11064_12
CG5517_CG5701_3
CG15312_CG17068_11
CG10761_CG14426_12
CG8808_CG14898_3
CG8485_CG32350_11
CG33183_CG3454_3
CG6501_CG10103_11
CG2247_CG4281_3
CG2679_CG2890_3
CG1806_CG1492_2
CG8777_CG3273_3
CG14015_CG8025_3
CG6169_CG14716_2
CG8580_CG32380_2
CG3003_CG12576_12
CG15431_CG15443_11
CG13604_CG1469_2
CG18004_CG31694_3
CG4239_CG9984_2
CG33964_CG8457_11
CG32687_CG12276_3
CG16812_CG15480_2
CG6846_CG3893_2
CG14825_CG9426_11
CG4151_CG12730_11
CG7098_CG10629_3
CG17642_CG13329_3
CG18528_CG5762_12
CG8236_CG4003_12
CG7073_CG5383_2
CG7954_CG9684_2
CG12130_CG2906_2
CG5538_CG5025_2
CG3385_CG17327_12
CG32843_CG12034_2
CG2177_CG2041_3
CG11095_CG12532_3
CG11305_CG5013_3
CG31884_CG3178_2
CG9429_CG16899_11
CG9945_CG1554_12
CG7655_CG7487_2
CG5984_CG1789_11
CG11274_CG11276_11
CG5463_CG6147_3
CG6675_CG15219_2
CG5242_CG32627_2
CG4278_CG11099_12
CG5830_CG4046_12
CG8399_CG11139_3
CG2843_CG18783_11
CG11502_CG10038_2
CG31251_CG6704_12
CG5170_CG7042_2
CG7556_CG15760_3
CG15793_CG9034_3
CG7424_CG7466_3
CG15373_CG8268_12
CG10333_CG10414_2
CG33323_CG1070_2
CG17272_CG1964_3
CG9619_CG12038_3
CG6451_CG33968_11
CG8632_CG7380_3
CG7199_CG2107_3
CG9035_CG12321_2
CG14483_CG8396_12
CG7739_CG7427_3
CG6606_CG11811_3
CG2028_CG7766_2
CG7058_CG31641_3
CG12935_CG12272_3
CG10142_CG15890_12
CG30380_CG7697_11
CG10466_CG3021_2
CG18143_CG14641_12
CG4357_CG32104_12
CG6827_CG6854_2
[truncated: 157,948 more chars]
