# Supplementary material for: Inferring genome-scale rearrangement phylogeny and ancestral gene order: a Drosophila case study
Source: Genome Biol. 2007 Nov 8;8(11):R236. doi: 10.1186/gb-2007-8-11-r236 (PMC2258185; doi:10.1186/gb-2007-8-11-r236)
Supplement: Additional data file 4 — Clustering results for Figure 1(a) [file gb-2007-8-11-r236-S4.txt]

Clustering data for Drosophila species using arm-indexed NGPs (Figure 1a). 
Format: <species_list> <num_species> <NGP count> <comment>
where,
<species_list>: Encodes presence(1) or absence(0) of a species in this count. Species order is: Dmel,Dyak,Dere,Dana,Dpse,Dvir,Dmoj,Dgri
<num_species>: Number of species in this cluster (= num. of 1s)
<NGP count>: Number of NGPs found in all the corresponding species list (and nowhere else). These are "exclusively shared NGPs" (see manuscript).
<comment> : Clustering comments. Violation implies that a grouping crosses a previously clustered boundary and is skipped. Species codes correspond to the first letter in their name. Clustering stops when a binary partitioning is obtained.
 
11111111	8	4859	all flies
00000111	3	1125	v/m/g
00001000	1	937	Leaf
11111000	5	774	m/y/e/a/p
01100000	2	751	y/e
00010000	1	746	Leaf
00000001	1	652	Leaf
11100000	3	544	m/y/e
10011111	6	463	Violation
11110111	7	357	Violation
11110000	4	347	m/y/e/a 
00000010	1	347	Leaf
00000100	1	297	Leaf
11111110	7	271	Violation
11101111	7	247	Violation
00000110	2	205	v/m 
00011111	5	189
00001111	4	167
01000000	1	146
11111101	7	119
10111111	7	114
11101000	4	93
00000011	2	86
10000000	1	78
11111011	7	75
00011000	2	72
10011000	3	69
00000101	2	68
00100000	1	51
11100111	6	44
11110110	6	44
10010111	5	43
11111001	6	36
10111000	4	33
10010000	2	32
10011110	5	31
00010111	4	31
10001111	5	31
11111100	6	23
00011110	4	22
11101110	6	18
00001110	3	18
11111010	6	17
11000000	2	13
10100000	2	11
10011101	5	11
10101111	6	10
11101101	6	9
10110000	3	9
11101011	6	9
10110111	6	9
10111110	6	9
11110010	5	7
11011111	7	7
11110101	6	7
10000001	2	7
11110011	6	7
10001000	2	7
00011011	4	6
00001010	2	6
00010010	2	5
11001111	6	5
00001001	2	5
00001011	3	5
00001101	3	5
10011011	5	4
11110001	5	4
10000111	4	4
00001100	2	4
00011100	3	4
11110100	5	4
00010110	3	4
11100110	5	4
01111111	7	4
01111110	6	4
11101010	5	3
11010000	3	3
11101100	5	3
00011001	3	3
11010111	6	3
00010001	2	3
11101001	5	3
10111001	5	2
10010101	4	2
00100111	4	2
11100010	4	2
00011101	4	2
11011000	4	2
10001110	4	2
10100101	4	2
01001000	2	2
11100101	5	1
10101011	5	1
11100100	4	1
00110000	2	1
00011010	3	1
10101001	4	1
01111000	4	1
01000100	2	1
11100001	4	1
10000101	3	1
10011010	4	1
00111001	4	1
10010110	4	1
10100111	5	1
10111011	6	1
10000110	3	1
10001011	4	1
10000011	3	1
11100011	5	1
01101111	6	1
00110111	5	1
00010101	3	1
01000001	2	1
10110101	5	1
00010100	2	1
00111111	6	1
00101111	5	1
