# Supplementary material for: Inferring genome-scale rearrangement phylogeny and ancestral gene order: a Drosophila case study
Source: Genome Biol. 2007 Nov 8;8(11):R236. doi: 10.1186/gb-2007-8-11-r236 (PMC2258185; doi:10.1186/gb-2007-8-11-r236)
Supplement: Additional data file 5 — Clustering results for Figure 1(b). [file gb-2007-8-11-r236-S5.txt]

Clustering data for Drosophila species using non-arm-indexed NGPs  and gene set common to all Drosophila and outgroup species (Figure 1b). 
Format: <species_list> <num_species> <NGP count> <comment>
where,
<species_list>: Encodes presence(1) or absence(0) of a species in this count. Species order is: Dmel,Dyak,Dere,Dana,Dpse,Dvir,Dmoj,Dgri,Agam,Aaeg,Amel,Tcas
<num_species>: Number of species in this cluster (= num. of 1s)
<NGP count>: Number of NGPs found in all the corresponding species list (and nowhere else). These are "exclusively shared NGPs" (see manuscript).
<comment> : Clustering comments. Violation implies that a grouping crosses a previously clustered boundary and is skipped. Species codes correspond to the first letter in their name (or a short version of the name is used). Clustering stops when a binary partitioning is obtained.
 

000000000001	1	3495	Leaf
000000001000	1	2813	Leaf
000000000010	1	2670	Leaf
000000000100	1	1902	Leaf
111111110000	8	1607	All Flies
000000001100	2	734	Anoph/Aedes
000001110000	3	719	v/m/g
000010000000	1	653	Leaf
000100000000	1	533	Leaf
111110000000	5	441	m/y/e/a/p
111000000000	3	434	m/y/e 
000000010000	1	370	Leaf
111100000000	4	273	m/y/e/a 
000000100000	1	196	Leaf
111101110000	7	194	Violation
000001000000	1	168	Leaf
000001100000	2	163	v/m 
111011110000	7	143	Violation
000000000011	2	141	hbee/beetle
000011110000	4	101	Violation
111111100000	7	96	Violation
000111110000	5	85	Violation
111010000000	4	80	Violation
111111111100	10	77	all flies/anoph+aedes
010000000000	1	75	Leaf
111111111111	12	66	All species
000110000000	2	64	Violation
111111111000	9	64	Violation
000000110000	2	49	Violation
111111010000	7	48	Violation
000001010000	2	47	Violation
111111110100	9	46	Violation
101111110000	7	32	Violation
000000001001	2	31	Violation
000000001101	3	28	Violation
000101110000	4	26	Violation
000000001111	4	26	All outgroups
111110110000	7	25	Violation
000000001010	2	25	Violation
001000000000	1	23	Leaf
111111111101	11	23	Violation
000000001110	3	23	Violation
111111110011	10	21	Violation
101110000000	4	20	Violation
000000001011	3	20	Violation
111111110001	9	20	Violation
100000000000	1	20	Leaf
111111111110	11	19	Violation
111001110000	6	19	Violation
000000000101	2	17	Violation
111111111011	11	16	Violation
101000000000	2	16	m/e
011000000000	2	15	y/e
111101100000	6	14	Violation
000000000110	2	13	Violation
111111111001	10	12	Violation
111011100000	6	11	Violation
110000000000	2	9	m/y
101100000000	3	9	
111110010000	6	8	
111111110010	9	8	
000011100000	3	7	
111110001100	7	7	
111111111010	10	7	
000000000111	3	7
000001110100	4	7
111010110000	6	7
111011010000	6	6
000110110000	4	6
111001100000	5	6
000111100000	4	6
111101111000	8	5
111111101000	8	5
101101110000	6	5
111110100000	6	5
111111000000	6	5
111111110110	10	5
101011110000	6	5
000010010000	2	5
111011111100	9	5
100111110000	6	5
000001111000	4	4
111100010000	5	4
110111110000	7	4
000001111100	5	4
111111110111	11	4
000101100000	3	3
111111101101	10	3
111100100000	5	3
111101110100	8	3
000001110010	4	3
111111100100	8	3
111111101100	9	3
101010000000	3	3
000111111000	6	3
000010000100	2	3
111010100000	5	3
111101010000	6	3
111111110101	10	3
111000110000	5	2
111001111001	8	2
000111110100	6	2
111110001000	6	2
100011110000	5	2
100100000000	2	2
111110111000	8	2
111110000011	7	2
110110000000	4	2
111111010100	8	2
111011111000	8	2
111100110000	6	2
111110000100	6	2
001001110000	4	2
000101111100	6	2
000010110000	3	2
111101110010	8	2
101111100000	6	2
111101111110	10	2
000000011000	2	2
111101110001	8	2
000011111000	5	2
100110000000	3	2
111111101110	10	2
111110011000	7	2
000011110100	5	2
111001010000	5	2
000101010000	3	2
000110001000	3	1
000111000000	3	1
101111101100	8	1
111110101000	7	1
111111001111	10	1
000100010100	3	1
111110000101	7	1
111010001100	6	1
011110000000	4	1
111111101010	9	1
101001110000	5	1
000001100110	4	1
001111100000	5	1
111110001011	8	1
111110010110	8	1
110010000000	3	1
000001110001	4	1
000010001000	2	1
000111111011	8	1
111001110001	7	1
100000010000	2	1
000011111011	7	1
111101100010	7	1
011111100010	7	1
000110000100	3	1
111101000100	6	1
000111010000	4	1
000001001000	2	1
111110001101	8	1
000001001100	3	1
000001111011	6	1
111111100111	10	1
111001111100	8	1
101111111101	10	1
111100001100	6	1
111011110111	10	1
110000010000	3	1
000110010000	3	1
111011111111	11	1
111000001000	4	1
111111101001	9	1
110011100000	5	1
000110100000	3	1
101110001100	6	1
000111111100	7	1
111100000001	5	1
111011000000	5	1
000010100000	2	1
000011000000	2	1
111010010000	5	1
000111111111	9	1
111100100100	6	1
111110110100	8	1
111100001000	5	1
000111110001	6	1
110111110001	8	1
111000010000	4	1
000000111100	4	1
111011110010	8	1
000111110101	7	1
111110011100	8	1
101110000010	5	1
111011110100	8	1
000001111001	5	1
110101110000	6	1
111111011111	11	1
000101000000	2	1
111110000010	6	1
001011110000	5	1
100000011100	4	1
111100111000	7	1
111110000001	6	1
111011110001	8	1
101111111100	9	1
110011110000	6	1
101111111011	10	1
101101110100	7	1
001101110000	5	1
111101000000	5	1
000011101100	5	1
111110001111	9	1
111111100011	9	1
111111011100	9	1
010000110000	3	1
111101111010	9	1
000100010000	2	1
101111110100	8	1
011011100000	5	1
111111100110	9	1
