# Supplementary material for: Inferring genome-scale rearrangement phylogeny and ancestral gene order: a Drosophila case study
Source: Genome Biol. 2007 Nov 8;8(11):R236. doi: 10.1186/gb-2007-8-11-r236 (PMC2258185; doi:10.1186/gb-2007-8-11-r236)
Supplement: Additional data file 7 — Ancestral adjacencies (blocks) at the Drosophila root under criterion 2. [file gb-2007-8-11-r236-S7.txt]

Ancestral synteny blocks at Drosophila root under criterion #2 assumptions. See manuscript for details. Format: <Length of block> <List of genes>

48	CG5729	CG5134	CG30011	CG12917	CG33478	CG18011	CG33135	CG12214	CG33183	CG3454	CG12209	CG12914	CG12210	CG12913	CG12911	CG12910	CG18408	CG3298	CG12909	CG12905	CG12908	CG12904	CG12902	CG12899	CG12897	CG11763	CG12892	CG12891	CG11761	CG17765	CG12052	CG2368	CG11883	CG16728	CG11887	CG12934	CG11895	CG7576	CG12309	CG12338	CG7220	CG7614	CG33144	CG12340	CG12935	CG7637	CG12936	CG12341	
41	CG8026	CG8024	CG8014	CG8016	CG2412	CG30342	CG8055	CG15650	CG9344	CG15649	CG33152	CG10052	CG10036	CG9236	CG30295	CG15231	CG9993	CG17999	CG9985	CG11312	CG15226	CG13443	CG13438	CG13441	CG30152	CG8994	CG9025	CG13437	CG11136	CG11132	CG33785	CG33786	CG11110	CG9954	CG30149	CG11175	CG16742	CG11180	CG9945	CG30147	CG13425	
40	CG5429	CG5991	CG6000	CG5436	CG6057	CG33100	CG18428	CG13605	CG13607	CG5463	CG6147	CG6159	CG6164	CG6173	CG31133	CG6178	CG5501	CG6182	CG13608	CG6193	CG5510	CG13606	CG6198	CG5515	CG5524	CG6204	CG31137	CG6219	CG5669	CG13609	CG5677	CG33106	CG5706	CG7508	CG11672	CG31463	CG9626	CG7494	CG9620	CG9617	
39	CG6879	CG13632	CG13631	CG13633	CG6875	CG13630	CG13628	CG13627	CG10693	CG5796	CG31126	CG6695	CG31125	CG6677	CG5794	CG6668	CG31127	CG8147	CG16779	CG8144	CG18802	CG9361	CG9359	CG8135	CG9356	CG16755	CG8874	CG8129	CG18473	CG33936	CG8121	CG8866	CG8861	CG15563	CG15564	CG31005	CG12220	CG1750	CG12114	
36	CG5151	CG13073	CG5018	CG5027	CG13072	CG5057	CG13071	CG4950	CG13065	CG13050	CG13064	CG13048	CG13046	CG13045	CG4962	CG4982	CG13062	CG13061	CG13038	CG13058	CG33061	CG33060	CG33257	CG13037	CG4925	CG4933	CG4893	CG4784	CG16807	CG4877	CG13036	CG4680	CG13035	CG4609	CG4672	CG4573	
33	CG12316	CG6988	CG32147	CG6859	CG6869	CG7003	CG6876	CG7011	CG6890	CG7255	CG7250	CG12355	CG13455	CG7276	CG7275	CG7272	CG7857	CG7841	CG17962	CG33756	CG7266	CG13454	CG7936	CG7463	CG7945	CG7450	CG7439	CG7739	CG7427	CG6498	CG16979	CG7764	CG12301	
33	CG9322	CG9307	CG9297	CG9288	CG9286	CG9285	CG18048	CG1249	CG17919	CG10298	CG17917	CG15188	CG15189	CG1169	CG15598	CG31561	CG1157	CG15594	CG15597	CG15593	CG1151	CG10303	CG1148	CG15589	CG1147	CG15585	CG1077	CG31559	CG1076	CG31558	CG10287	CG10280	CG10279	
33	CG13032	CG3849	CG9695	CG13026	CG9680	CG9701	CG9704	CG13025	CG9705	CG9706	CG9677	CG9674	CG9710	CG2199	CG9165	CG2211	CG2213	CG13914	CG9160	CG9155	CG9184	CG9153	CG9186	CG2469	CG2277	CG9149	CG9148	CG9139	CG32333	CG9134	CG9133	CG9128	CG9194	
32	CG15824	CG3966	CG33526	CG4258	CG4276	CG13950	CG13949	CG3943	CG4291	CG3365	CG3727	CG3862	CG3662	CG3642	CG15880	CG3639	CG3883	CG3324	CG3544	CG13948	CG3022	CG3159	CG17941	CG13689	CG2851	CG2819	CG13687	CG2813	CG13688	CG2807	CG2863	CG2794	
32	CG5751	CG4978	CG4974	CG13310	CG32030	CG32025	CG13306	CG5939	CG6533	CG6524	CG6519	CG6517	CG6511	CG32022	CG33162	CG6494	CG6486	CG5962	CG13305	CG32029	CG6416	CG5978	CG6282	CG5989	CG6253	CG5994	CG32355	CG32352	CG6638	CG6831	CG6822	CG6817	
31	CG6171	CG5063	CG6177	CG5044	CG6194	CG5038	CG6196	CG31392	CG31301	CG6202	CG33213	CG12261	CG5003	CG5017	CG12426	CG12873	CG5572	CG12874	CG12274	CG12875	CG12427	CG5583	CG12877	CG12428	CG12878	CG12876	CG12879	CG12880	CG5595	CG12883	CG5590	
30	CG2714	CG2715	CG32795	CG2759	CG12498	CG14416	CG14417	CG14418	CG14419	CG3526	CG3588	CG14424	CG32793	CG3592	CG14423	CG17959	CG3603	CG4116	CG3936	CG18508	CG4015	CG3939	CG32498	CG9699	CG4678	CG13008	CG18358	CG32572	CG9634	CG9623	
30	CG3980	CG31957	CG3399	CG31773	CG15422	CG15423	CG10039	CG11767	CG31961	CG3714	CG3709	CG11455	CG3436	CG33635	CG11488	CG11617	CG3696	CG11606	CG3645	CG17075	CG3345	CG11604	CG11555	CG17078	CG11561	CG11592	CG11562	CG3582	CG2720	CG2699	
29	CG5705	CG15481	CG16812	CG15480	CG16813	CG16815	CG15479	CG31728	CG6043	CG9414	CG6116	CG31729	CG15639	CG16825	CG16970	CG16826	CG9395	CG9377	CG12396	CG6523	CG31852	CG31855	CG9306	CG9305	CG6565	CG9302	CG6699	CG6866	CG9293	
29	CG7698	CG7697	CG31224	CG14303	CG14305	CG7691	CG14307	CG10864	CG31122	CG7685	CG31232	CG14309	CG7675	CG7672	CG7671	CG7670	CG7669	CG15803	CG7125	CG7126	CG18600	CG12363	CG7265	CG3731	CG7281	CG33332	CG33331	CG7292	CG3631	
29	CG12240	CG13570	CG3328	CG4326	CG8707	CG11546	CG8709	CG2297	CG2163	CG11508	CG2160	CG8710	CG2158	CG30372	CG8711	CG11210	CG8712	CG8713	CG8717	CG12770	CG8715	CG12769	CG18455	CG14762	CG11191	CG11194	CG8722	CG11198	CG8725	
28	CG9008	CG7393	CG16890	CG31731	CG16863	CG7578	CG7820	CG16889	CG16865	CG7793	CG7811	CG8987	CG8978	CG7833	CG33650	CG33649	CG7885	CG31842	CG31811	CG8954	CG31841	CG31765	CG34003	CG8930	CG16880	CG18095	CG16876	CG32975	
28	CG30023	CG7759	CG33472	CG7776	CG10897	CG9005	CG9003	CG8998	CG30101	CG10938	CG6556	CG4798	CG6550	CG4802	CG6546	CG18468	CG6542	CG10751	CG14478	CG6522	CG6520	CG18431	CG4844	CG4847	CG4853	CG11419	CG4866	CG33130	
27	CG5073	CG14867	CG6130	CG31302	CG6125	CG5166	CG6118	CG5178	CG14869	CG14870	CG5192	CG14871	CG5205	CG12800	CG4910	CG6972	CG31239	CG13842	CG31151	CG4813	CG17618	CG6982	CG4792	CG6985	CG4771	CG6990	CG17141	
27	CG6375	CG10293	CG13408	CG5778	CG5791	CG13407	CG33334	CG5740	CG33335	CG7084	CG13861	CG13860	CG13858	CG7080	CG5391	CG5386	CG7077	CG7073	CG5383	CG7071	CG5382	CG5380	CG31142	CG5289	CG13599	CG5854	CG5320	
26	CG6241	CG6235	CG6217	CG11896	CG12265	CG5285	CG5292	CG4090	CG31257	CG31256	CG5851	CG5413	CG5407	CG34053	CG34035	CG5400	CG5823	CG5840	CG5824	CG5836	CG5826	CG5829	CG5832	CG18139	CG6534	CG7956	
26	CG17271	CG17270	CG17269	CG17838	CG15690	CG31203	CG31200	CG17267	CG10498	CG3856	CG4000	CG4058	CG5483	CG4141	CG5460	CG5466	CG15923	CG5206	CG4159	CG5434	CG4173	CG16953	CG34008	CG5417	CG4204	CG5412	
26	CG14972	CG14973	CG1934	CG10579	CG10359	CG10357	CG32264	CG10855	CG1120	CG12006	CG10847	CG1072	CG1079	CG14979	CG12019	CG12020	CG12021	CG1935	CG13923	CG12023	CG13936	CG12024	CG1898	CG12025	CG13924	CG1828	
26	CG10419	CG14079	CG11577	CG6818	CG14080	CG6812	CG3797	CG11614	CG18136	CG3808	CG18135	CG11619	CG14075	CG6836	CG32204	CG14076	CG6841	CG3889	CG6843	CG3893	CG6846	CG3902	CG11637	CG6850	CG3945	CG6852	
25	CG7785	CG7794	CG7223	CG14317	CG7847	CG14315	CG7218	CG12357	CG7217	CG7215	CG7913	CG7212	CG7940	CG12321	CG7957	CG14313	CG7187	CG7985	CG14314	CG7183	CG7988	CG10825	CG17284	CG5793	CG3412	
25	CG31330	CG14843	CG14842	CG14847	CG14846	CG31319	CG8489	CG31320	CG8524	CG3325	CG3321	CG8538	CG3307	CG1966	CG11575	CG2112	CG1971	CG11576	CG2098	CG1976	CG31000	CG2003	CG1487	CG2050	CG1483	
24	CG10711	CG17689	CG10741	CG10083	CG32130	CG10089	CG10738	CG10116	CG6395	CG11489	CG5837	CG11471	CG5723	CG11449	CG12377	CG11401	CG14459	CG6914	CG33772	CG14457	CG14455	CG14456	CG11370	CG6838	
24	CG15414	CG3234	CG33123	CG17593	CG8852	CG15415	CG8853	CG2788	CG15418	CG10033	CG2808	CG10017	CG31778	CG31777	CG33122	CG2818	CG2822	CG10019	CG31959	CG31772	CG3921	CG3920	CG3407	CG10600	
24	CG13209	CG13206	CG13207	CG7745	CG12389	CG7741	CG13208	CG8828	CG12369	CG8529	CG30051	CG8830	CG8808	CG11804	CG13952	CG1916	CG12933	CG12932	CG12931	CG1809	CG1884	CG1874	CG1814	CG1868	
24	CG6962	CG31368	CG6971	CG6977	CG6889	CG4337	CG31287	CG6126	CG6072	CG6046	CG8927	CG5952	CG5916	CG5903	CG4316	CG4006	CG31045	CG10185	CG5000	CG5013	CG4201	CG10407	CG10264	CG4210	
23	CG5212	CG12492	CG10192	CG33111	CG10379	CG10198	CG10208	CG10210	CG10375	CG10214	CG10374	CG10217	CG10219	CG10371	CG10221	CG10370	CG10225	CG10367	CG10230	CG10365	CG10250	CG10251	CG10254	
23	CG30330	CG3215	CG13544	CG13545	CG30188	CG13548	CG3162	CG3092	CG3134	CG3124	CG9868	CG30412	CG9861	CG30417	CG3502	CG9863	CG30410	CG10080	CG15674	CG10321	CG10082	CG10320	CG15678	
23	CG6854	CG6778	CG6945	CG33957	CG18649	CG13462	CG11551	CG11552	CG3020	CG5392	CG3329	CG17166	CG10006	CG3297	CG5114	CG3349	CG13466	CG13467	CG17839	CG5272	CG9425	CG5258	CG13472	
22	CG30159	CG12845	CG12142	CG12143	CG12841	CG12840	CG12838	CG4471	CG4445	CG12832	CG12836	CG12831	CG12835	CG12833	CG11084	CG1854	CG1851	CG11086	CG1850	CG1845	CG12165	CG11101	
22	CG13704	CG13705	CG32237	CG13707	CG13708	CG7479	CG7507	CG18808	CG7509	CG32239	CG13712	CG15876	CG18296	CG32234	CG13715	CG13716	CG13717	CG7471	CG7524	CG32245	CG11357	CG7525	
22	CG10637	CG18398	CG10639	CG10431	CG10641	CG15168	CG15170	CG7778	CG14273	CG14274	CG7787	CG7795	CG7810	CG7818	CG7830	CG7840	CG7851	CG7870	CG8049	CG8086	CG14277	CG8222	
22	CG15013	CG32251	CG32250	CG15014	CG13902	CG13887	CG13901	CG13886	CG13900	CG32341	CG1007	CG13897	CG13895	CG13894	CG3279	CG12015	CG3371	CG3386	CG12189	CG17183	CG3402	CG12030	
22	CG2914	CG11822	CG11840	CG3018	CG2762	CG4427	CG4184	CG4297	CG4133	CG4164	CG4114	CG13691	CG13692	CG11885	CG4087	CG13690	CG4063	CG4260	CG4033	CG4213	CG3935	CG2830	
21	CG1113	CG12173	CG31543	CG32464	CG11999	CG1161	CG12000	CG16708	CG31542	CG1163	CG2669	CG14667	CG1168	CG2666	CG1172	CG10612	CG2663	CG10609	CG12147	CG14669	CG2087	
21	CG8414	CG18250	CG8405	CG8403	CG8401	CG8400	CG8399	CG8397	CG8395	CG8392	CG8389	CG8388	CG8386	CG8370	CG8322	CG8320	CG8315	CG8314	CG15699	CG18255	CG8302	
21	CG4347	CG4437	CG4432	CG32042	CG8398	CG8368	CG10125	CG10129	CG18769	CG8339	CG10144	CG8270	CG10147	CG14911	CG10160	CG10163	CG10173	CG13299	CG10236	CG13298	CG7376	
21	CG8740	CG8746	CG33141	CG10844	CG8272	CG8269	CG8266	CG8262	CG13751	CG13746	CG8261	CG8258	CG30349	CG8251	CG11770	CG8248	CG8247	CG8243	CG8237	CG8235	CG8232	
21	CG9115	CG9109	CG9107	CG13996	CG11607	CG9098	CG9092	CG9093	CG9088	CG9078	CG9075	CG9553	CG13992	CG9050	CG9048	CG13997	CG9046	CG13998	CG13999	CG9044	CG14001	
20	CG12131	CG12134	CG2328	CG30421	CG9196	CG12848	CG3894	CG16932	CG30426	CG30422	CG16914	CG3594	CG16912	CG3589	CG16910	CG2928	CG18105	CG2917	CG3611	CG3629	
20	CG8025	CG7757	CG8334	CG8287	CG8363	CG8491	CG32221	CG8637	CG8567	CG8660	CG8727	CG8733	CG8548	CG14104	CG15881	CG14103	CG8533	CG14102	CG8522	CG5654	
20	CG17680	CG5742	CG5124	CG5738	CG10914	CG10915	CG5733	CG15707	CG3687	CG7786	CG15701	CG3666	CG15706	CG7798	CG18065	CG13430	CG18066	CG13428	CG13427	CG13423	
20	CG10583	CG17334	CG5249	CG12756	CG10590	CG10591	CG5146	CG10596	CG4867	CG4852	CG10622	CG10624	CG10625	CG13285	CG10626	CG10629	CG32422	CG4835	CG15214	CG4814	
20	CG30217	CG30196	CG4373	CG3746	CG30219	CG30195	CG15708	CG7779	CG15709	CG7773	CG3730	CG7765	CG7760	CG15704	CG15705	CG7755	CG30324	CG3767	CG30100	CG7747	
20	CG1575	CG2260	CG15335	CG2116	CG10958	CG2120	CG2262	CG17982	CG2263	CG2129	CG15336	CG10959	CG10763	CG18262	CG10961	CG1583	CG10761	CG2278	CG2272	CG32717	
20	CG13966	CG12508	CG10658	CG10680	CG16772	CG10664	CG10662	CG33316	CG13958	CG10528	CG10466	CG10538	CG10604	CG31692	CG10463	CG10628	CG10631	CG10447	CG10443	CG10262	
19	CG34020	CG15077	CG33147	CG33998	CG15088	CG15087	CG15073	CG18604	CG15086	CG15085	CG5469	CG5473	CG9450	CG15658	CG9480	CG18375	CG15660	CG33949	CG10069	
19	CG3048	CG15429	CG31795	CG4415	CG4385	CG4426	CG4428	CG4629	CG4644	CG14339	CG14340	CG4710	CG4552	CG4577	CG4726	CG4749	CG5041	CG4764	CG33979	
19	CG17646	CG17652	CG31937	CG31938	CG17654	CG17161	CG4711	CG5996	CG31738	CG5968	CG31816	CG5953	CG4599	CG4952	CG5888	CG17330	CG5809	CG4455	CG5813	
19	CG3620	CG3712	CG2982	CG3697	CG15579	CG32774	CG15573	CG15570	CG15571	CG3665	CG32775	CG4857	CG6121	CG4865	CG6133	CG4944	CG4934	CG6358	CG6379	
19	CG12954	CG11808	CG8093	CG8092	CG11807	CG8090	CG18285	CG7544	CG11798	CG7449	CG10265	CG7761	CG12424	CG10261	CG10257	CG10255	CG10253	CG10249	CG17453	
18	CG9796	CG14375	CG9799	CG8863	CG32854	CG9813	CG8823	CG14379	CG9829	CG8784	CG8795	CG8458	CG8644	CG15887	CG15888	CG8630	CG8449	CG8599	
18	CG31790	CG15162	CG15161	CG10414	CG10333	CG10413	CG10393	CG15160	CG10231	CG10211	CG10275	CG10176	CG10283	CG10302	CG12750	CG10305	CG5803	CG5790	
18	CG15785	CG17764	CG3319	CG4528	CG4198	CG4202	CG3312	CG4206	CG3309	CG4208	CG4209	CG10706	CG3249	CG7622	CG17829	CG4617	CG8300	CG4626	
18	CG1265	CG15011	CG1309	CG11586	CG1273	CG1311	CG11583	CG11582	CG1316	CG1276	CG1318	CG15012	CG18178	CG16707	CG6757	CG16711	CG3743	CG3911	
18	CG7197	CG7062	CG7201	CG7207	CG33274	CG13672	CG7213	CG8023	CG8012	CG32364	CG8005	CG7375	CG7999	CG7986	CG7404	CG7979	CG7436	CG7487	
18	CG1528	CG11518	CG1569	CG11522	CG11525	CG1775	CG11539	CG1792	CG1800	CG1804	CG1815	CG1856	CG2261	CG11563	CG1873	CG1890	CG1896	CG2210	
18	CG10563	CG10687	CG17347	CG10685	CG10719	CG10739	CG13086	CG17349	CG17350	CG15825	CG17549	CG17544	CG31794	CG13085	CG9987	CG9994	CG10237	CG10234	
18	CG10931	CG5002	CG5005	CG6370	CG14488	CG18635	CG6362	CG6355	CG33981	CG5032	CG5788	CG5033	CG5036	CG5058	CG14489	CG11430	CG14490	CG5785	
18	CG5208	CG5201	CG3983	CG5184	CG3962	CG6567	CG4565	CG4509	CG4655	CG4089	CG14693	CG14692	CG14687	CG4082	CG6554	CG6547	CG14686	CG13663	
18	CG3430	CG13775	CG3423	CG9207	CG9211	CG10158	CG18304	CG10377	CG10203	CG4488	CG13773	CG13772	CG10806	CG10805	CG10800	CG31632	CG17375	CG11236	
17	CG18271	CG9771	CG1059	CG12001	CG31531	CG31534	CG9769	CG9761	CG1109	CG2179	CG1347	CG2108	CG14674	CG1093	CG2102	CG1239	CG2100	
17	CG5690	CG11814	CG5691	CG1140	CG1927	CG32307	CG15822	CG13810	CG8960	CG15878	CG13809	CG9018	CG1275	CG2034	CG32300	CG13807	CG5714	
17	CG30499	CG30498	CG2093	CG1363	CG1360	CG2092	CG1358	CG30492	CG17985	CG12042	CG12826	CG1577	CG12107	CG1406	CG1399	CG30493	CG1389	
17	CG17509	CG8321	CG8340	CG8344	CG8888	CG13186	CG30040	CG8378	CG13178	CG16935	CG13343	CG13345	CG6543	CG10808	CG6357	CG6329	CG13339	
17	CG3548	CG4692	CG13587	CG3541	CG4681	CG33527	CG3522	CG3511	CG12252	CG11416	CG11414	CG4634	CG13586	CG11413	CG4622	CG13585	CG30169	
17	CG6755	CG4448	CG13827	CG10868	CG6759	CG6763	CG17083	CG4434	CG17077	CG6768	CG4412	CG6773	CG13636	CG7006	CG7012	CG31119	CG10899	
17	CG14174	CG6754	CG18176	CG18177	CG8189	CG6749	CG32046	CG32044	CG8177	CG14168	CG14173	CG8167	CG14167	CG6736	CG32052	CG33205	CG10574	
17	CG11498	CG15529	CG9753	CG2171	CG18682	CG7951	CG7950	CG15526	CG7948	CG7946	CG15528	CG7943	CG7939	CG17957	CG7938	CG7933	CG7926	
17	CG2862	CG3139	CG18480	CG17868	CG4192	CG15256	CG4162	CG15257	CG4161	CG18482	CG15258	CG15259	CG15262	CG15261	CG11861	CG31732	CG15266	
17	CG15920	CG33544	CG5409	CG8905	CG8566	CG15617	CG5197	CG8098	CG8178	CG18471	CG8250	CG5089	CG7417	CG9834	CG5465	CG11275	CG6758	
17	CG17144	CG5620	CG32100	CG10335	CG4300	CG10426	CG10418	CG10698	CG4357	CG32104	CG14122	CG32103	CG4237	CG10616	CG10663	CG10660	CG10657	
17	CG5746	CG6440	CG6432	CG6413	CG5728	CG31132	CG5720	CG6383	CG5715	CG6364	CG5441	CG6503	CG14239	CG33970	CG6154	CG12290	CG6069	
16	CG7127	CG7161	CG13667	CG33057	CG7163	CG7120	CG32356	CG7176	CG17352	CG7112	CG7182	CG7108	CG7083	CG7081	CG13670	CG5664	
16	CG32187	CG32191	CG5582	CG7446	CG5546	CG7430	CG7441	CG33991	CG7924	CG7906	CG17697	CG3836	CG3919	CG9598	CG9587	CG9592	
16	CG4140	CG4185	CG4103	CG3688	CG15274	CG4182	CG4180	CG3497	CG3710	CG4170	CG3506	CG15270	CG15269	CG6737	CG3647	CG4168	
16	CG5580	CG15066	CG15067	CG16836	CG5154	CG5576	CG5170	CG5174	CG12263	CG30118	CG5186	CG5189	CG5519	CG5190	CG17669	CG30116	
16	CG3183	CG30443	CG33134	CG8238	CG13196	CG6568	CG10939	CG33197	CG11395	CG15918	CG15605	CG8938	CG6984	CG8946	CG30460	CG6967	
16	CG14631	CG3690	CG3699	CG3703	CG3026	CG3704	CG11642	CG32815	CG3706	CG3708	CG3034	CG3711	CG14632	CG14633	CG12467	CG7359	
16	CG5360	CG3870	CG3906	CG13558	CG13556	CG18678	CG18679	CG13557	CG13552	CG5357	CG9820	CG9815	CG9812	CG3520	CG3530	CG10315	
16	CG2677	CG2675	CG2662	CG3149	CG1632	CG15343	CG1636	CG2302	CG1486	CG1484	CG1745	CG15194	CG1756	CG1749	CG1751	CG32666	
16	CG4553	CG5121	CG4548	CG11971	CG11975	CG31100	CG11980	CG11981	CG11982	CG11983	CG11984	CG11985	CG11986	CG11987	CG11988	CG11990	
16	CG31405	CG12807	CG5359	CG33208	CG31407	CG3909	CG11722	CG3910	CG12811	CG3925	CG12812	CG12809	CG6203	CG3940	CG4060	CG3937	
16	CG8922	CG33935	CG8923	CG5004	CG8936	CG8945	CG4949	CG8949	CG9059	CG11265	CG12111	CG12065	CG18572	CG13012	CG13011	CG9703	
16	CG13500	CG13501	CG6393	CG6437	CG6562	CG13502	CG11073	CG6613	CG13503	CG5303	CG11061	CG6698	CG11269	CG6727	CG6741	CG3045	
16	CG13400	CG13399	CG10890	CG13401	CG17608	CG9233	CG13087	CG10595	CG13094	CG13096	CG13097	CG13089	CG13098	CG13090	CG18042	CG17834	
15	CG32491	CG16791	CG10823	CG3308	CG5919	CG6056	CG3320	CG5911	CG3331	CG5874	CG3337	CG5871	CG9448	CG8374	CG5608	
15	CG12817	CG12816	CG3996	CG3999	CG4003	CG11870	CG11872	CG6293	CG6303	CG12818	CG4029	CG6312	CG17100	CG31147	CG6325	
15	CG4649	CG4596	CG6598	CG4591	CG6584	CG6236	CG4913	CG6276	CG14866	CG14865	CG6363	CG4338	CG6384	CG4334	CG14864	
15	CG16853	CG9263	CG16852	CG33640	CG9239	CG31847	CG16850	CG16849	CG9267	CG7121	CG16956	CG9271	CG7110	CG9282	CG7099	
15	CG31258	CG7994	CG8007	CG9716	CG9738	CG8021	CG9741	CG11753	CG9748	CG9770	CG8032	CG8036	CG11094	CG2791	CG3250	
15	CG7102	CG7104	CG7105	CG14534	CG14535	CG14537	CG7109	CG7111	CG7115	CG7123	CG7134	CG7138	CG14536	CG7144	CG7149	
15	CG5021	CG8108	CG14166	CG14165	CG6711	CG8107	CG6709	CG14164	CG6707	CG8104	CG14163	CG12524	CG6685	CG8091	CG6674	
15	CG7791	CG12792	CG7882	CG8169	CG8171	CG8174	CG18625	CG12958	CG12959	CG8179	CG8180	CG12964	CG8182	CG8183	CG30471	
15	CG9422	CG3270	CG3403	CG3269	CG3409	CG9432	CG3268	CG3267	CG3265	CG3420	CG9436	CG3427	CG15235	CG3283	CG15237	
15	CG13922	CG1977	CG32315	CG14977	CG14980	CG10849	CG10850	CG14981	CG15855	CG10866	CG14982	CG10853	CG14984	CG14985	CG1132	
15	CG15351	CG1478	CG11213	CG12743	CG33181	CG9938	CG11178	CG7107	CG32632	CG32629	CG32631	CG11816	CG15757	CG15756	CG15754	
15	CG30264	CG30274	CG30266	CG30271	CG3622	CG3510	CG3612	CG30270	CG13530	CG3536	CG30092	CG13519	CG30259	CG13521	CG12190	
15	CG11658	CG7319	CG6038	CG14132	CG7314	CG32088	CG32087	CG6024	CG6004	CG11611	CG11621	CG5964	CG10907	CG7293	CG10361	
15	CG2855	CG3077	CG2848	CG9958	CG9960	CG9894	CG2843	CG2903	CG31690	CG15396	CG9880	CG15395	CG3210	CG9881	CG3214	
15	CG17005	CG3694	CG13109	CG9586	CG13108	CG32982	CG13106	CG12439	CG9582	CG9564	CG18661	CG9556	CG18662	CG9541	CG31886	
14	CG13890	CG13889	CG13888	CG11593	CG1135	CG1136	CG18869	CG12028	CG10776	CG14993	CG14994	CG14989	CG14995	CG14991	
14	CG5130	CG5976	CG5969	CG32428	CG5955	CG5932	CG5195	CG5199	CG5910	CG11796	CG5872	CG5219	CG18803	CG33214	
14	CG5986	CG5977	CG5410	CG5933	CG5405	CG33108	CG5915	CG13604	CG5902	CG13603	CG31140	CG5864	CG5394	CG12268	
14	CG11128	CG11115	CG10712	CG11109	CG11137	CG33170	CG33169	CG11352	CG14448	CG32451	CG7369	CG11238	CG11241	CG11367	
14	CG7334	CG10415	CG32085	CG7339	CG11660	CG32091	CG18815	CG7351	CG6091	CG7368	CG6097	CG7394	CG11711	CG6128	
14	CG8309	CG10215	CG12797	CG12855	CG33506	CG33505	CG10228	CG13176	CG13175	CG33964	CG8457	CG8858	CG8857	CG8854	
14	CG4132	CG13258	CG4163	CG5876	CG17328	CG5869	CG5861	CG4214	CG5855	CG4274	CG5848	CG4278	CG5818	CG31817	
14	CG33277	CG33278	CG33279	CG8546	CG8539	CG7548	CG7546	CG32372	CG8532	CG14837	CG14838	CG7716	CG33275	CG33276	
14	CG32435	CG33486	CG10564	CG5026	CG5651	CG5064	CG5644	CG13314	CG5288	CG5068	CG5280	CG5263	CG5087	CG5194	
14	CG31010	CG15543	CG1322	CG12072	CG31012	CG15544	CG12045	CG15545	CG15546	CG12071	CG15547	CG12070	CG1447	CG15549	
14	CG32134	CG6760	CG32138	CG13484	CG6833	CG6451	CG6603	CG6650	CG7365	CG14187	CG7385	CG14185	CG14186	CG7395	
14	CG4584	CG31868	CG14914	CG14915	CG14919	CG14920	CG16854	CG4705	CG6181	CG6192	CG4713	CG6201	CG14916	CG6230	
14	CG15719	CG12716	CG4395	CG4645	CG4400	CG4404	CG4407	CG32649	CG3754	CG32648	CG32647	CG3835	CG3724	CG3717	
14	CG11581	CG12480	CG12479	CG32614	CG12454	CG18319	CG11072	CG32626	CG11063	CG11092	CG10997	CG11095	CG33174	CG10996	
14	CG3401	CG4354	CG3411	CG13578	CG4356	CG4527	CG3416	CG4545	CG3419	CG30165	CG30164	CG4556	CG30166	CG15874	
14	CG5965	CG14262	CG14260	CG5954	CG5934	CG5938	CG3361	CG4624	CG13836	CG17894	CG13826	CG4467	CG13825	CG4449	
14	CG11679	CG14444	CG3973	CG3226	CG3429	CG32742	CG3224	CG3977	CG3198	CG4039	CG3192	CG4523	CG3184	CG32741	
14	CG12101	CG2061	CG2076	CG2081	CG18085	CG15203	CG1537	CG1545	CG1552	CG11160	CG12626	CG15204	CG1567	CG2174	
14	CG14542	CG6092	CG14549	CG14543	CG14550	CG6090	CG14544	CG14551	CG32474	CG31324	CG6142	CG31323	CG31086	CG6073	
14	CG30361	CG2038	CG2121	CG11641	CG14755	CG30376	CG8705	CG8704	CG33087	CG14756	CG11482	CG2183	CG2173	CG30373	
14	CG13028	CG13023	CG11905	CG13022	CG9665	CG13027	CG11661	CG14060	CG3799	CG3764	CG6664	CG7728	CG6652	CG7729	
14	CG4511	CG5175	CG7719	CG14299	CG7720	CG18208	CG14298	CG14297	CG16740	CG14292	CG14296	CG14291	CG17836	CG14290	
14	CG1258	CG14997	CG15009	CG1332	CG15006	CG1295	CG15005	CG1308	CG18675	CG1333	CG15002	CG33545	CG1171	CG1167	
14	CG1710	CG2052	CG2041	CG1922	CG1909	CG1862	CG1507	CG1981	CG1449	CG11533	CG2009	CG1495	CG1511	CG31992	
13	CG10910	CG5773	CG34005	CG14495	CG5765	CG10911	CG10912	CG14496	CG14497	CG5757	CG5098	CG5756	CG5753	
13	CG12123	CG1440	CG1908	CG1397	CG1938	CG11105	CG12625	CG15198	CG12624	CG12623	CG1641	CG1639	CG1657	
13	CG8331	CG8338	CG8367	CG30069	CG8394	CG8404	CG8274	CG8415	CG8468	CG8479	CG8485	CG8494	CG8503	
13	CG14215	CG14223	CG12529	CG14225	CG14224	CG14228	CG14229	CG12530	CG14231	CG14232	CG14230	CG14233	CG12531	
13	CG6015	CG13409	CG6343	CG6022	CG6028	CG13410	CG6455	CG6439	CG6332	CG18389	CG6678	CG8420	CG16733	
13	CG6095	CG8384	CG8354	CG6104	CG8342	CG8318	CG8968	CG14541	CG8285	CG14540	CG33344	CG14546	CG31090	
13	CG15098	CG15083	CG15099	CG15100	CG15084	CG18190	CG12763	CG10794	CG30329	CG12758	CG15105	CG30126	CG15109	
13	CG8194	CG8254	CG8268	CG8110	CG8111	CG8281	CG8114	CG8277	CG32365	CG17888	CG32369	CG7391	CG7399	
13	CG7004	CG32344	CG32343	CG1225	CG13882	CG13881	CG12313	CG13880	CG7008	CG13879	CG7020	CG32476	CG32346	
13	CG2048	CG15552	CG11317	CG15553	CG15554	CG1470	CG31004	CG1544	CG1744	CG18729	CG1542	CG15561	CG1746	
13	CG3129	CG4111	CG3171	CG15778	CG3160	CG12410	CG2658	CG2650	CG2647	CG15207	CG11203	CG2155	CG2145	
13	CG15047	CG15048	CG6335	CG6470	CG6461	CG6394	CG15046	CG32547	CG32548	CG32550	CG32549	CG6186	CG6223	
13	CG10542	CG10541	CG10539	CG5537	CG17498	CG10491	CG13287	CG32408	CG10489	CG32409	CG13288	CG10483	CG10480	
13	CG10186	CG10132	CG10166	CG10137	CG33116	CG13082	CG13081	CG10360	CG10337	CG10334	CG10364	CG10268	CG10263	
13	CG12538	CG31337	CG14369	CG9759	CG14368	CG10841	CG16901	CG9412	CG10851	CG9637	CG9588	CG9374	CG9591	
13	CG9491	CG9493	CG11567	CG9506	CG13981	CG33295	CG9507	CG9511	CG13982	CG11527	CG9523	CG9527	CG9528	
13	CG9244	CG31627	CG9242	CG9241	CG14396	CG18269	CG14014	CG6957	CG6944	CG7269	CG14015	CG14016	CG31989	
13	CG17386	CG10105	CG17385	CG10104	CG8422	CG13939	CG30070	CG8151	CG8617	CG8613	CG8603	CG13942	CG13531	
13	CG12976	CG10523	CG10512	CG10510	CG10508	CG12975	CG10504	CG18023	CG9390	CG7758	CG12974	CG7752	CG11310	
13	CG17090	CG12169	CG17181	CG12031	CG13893	CG13916	CG32319	CG12084	CG12085	CG12086	CG1009	CG12090	CG12091	
13	CG9106	CG9101	CG15029	CG15028	CG9095	CG9091	CG33968	CG5627	CG5599	CG15027	CG9065	CG9057	CG16721	
13	CG8610	CG8609	CG14967	CG17569	CG32276	CG14966	CG1242	CG14965	CG12734	CG14964	CG14963	CG32278	CG32281	
13	CG8759	CG8657	CG8545	CG8550	CG12370	CG8824	CG30044	CG13151	CG8818	CG11979	CG12943	CG7722	CG33473	
12	CG4722	CG4651	CG5838	CG5850	CG4658	CG5846	CG4709	CG13126	CG5853	CG4619	CG31713	CG31712	
12	CG10670	CG4633	CG10671	CG4623	CG10672	CG4618	CG10673	CG4611	CG10674	CG4603	CG15213	CG15212	
12	CG7659	CG6445	CG13728	CG3897	CG3885	CG7630	CG33051	CG33052	CG32174	CG3874	CG32176	CG18265	
12	CG5181	CG5229	CG5261	CG5958	CG5973	CG12789	CG13787	CG13788	CG6055	CG15819	CG6441	CG6630	
12	CG4244	CG4238	CG15361	CG15353	CG33543	CG7291	CG4233	CG7289	CG15362	CG15356	CG10908	CG31670	
12	CG7061	CG14946	CG14947	CG6716	CG5325	CG6712	CG10692	CG5336	CG6618	CG5353	CG6601	CG2774	
12	CG16801	CG8156	CG8155	CG8153	CG8152	CG8102	CG30078	CG30079	CG33466	CG8079	CG7897	CG14468	
12	CG13384	CG13393	CG17295	CG13392	CG13391	CG17294	CG13390	CG17293	CG17292	CG17291	CG13383	CG13389	
12	CG10184	CG10152	CG10164	CG10175	CG10177	CG17382	CG4374	CG17379	CG4393	CG6779	CG31357	CG31118	
12	CG12241	CG31155	CG31344	CG4236	CG6563	CG4247	CG4264	CG6499	CG4285	CG6476	CG4299	CG4307	
12	CG31711	CG13125	CG5885	CG4600	CG4602	CG5899	CG13124	CG5920	CG4539	CG5924	CG4537	CG4535	
12	CG9353	CG15653	CG10540	CG3722	CG9350	CG30296	CG3295	CG9346	CG33133	CG30291	CG10543	CG9327	
12	CG3664	CG33955	CG9967	CG16995	CG10838	CG17237	CG4267	CG10882	CG7085	CG15387	CG7082	CG7074	
12	CG17462	CG11771	CG6708	CG6238	CG13645	CG13646	CG13648	CG11780	CG11781	CG11783	CG6369	CG6005	
12	CG6743	CG6444	CG6750	CG17118	CG6443	CG6431	CG7300	CG17104	CG17098	CG31721	CG6098	CG7400	
12	CG4497	CG4502	CG13784	CG4567	CG31906	CG4675	CG13786	CG4969	CG5125	CG5149	CG5155	CG5160	
12	CG9401	CG30388	CG9406	CG9415	CG9418	CG15657	CG30389	CG4266	CG9437	CG4279	CG9433	CG9441	
12	CG4994	CG9238	CG13480	CG34039	CG13475	CG13478	CG9628	CG4879	CG32146	CG32143	CG5048	CG13474	
12	CG31651	CG14039	CG18174	CG14036	CG14040	CG9124	CG9121	CG31919	CG33995	CG31650	CG14041	CG3887	
12	CG18646	CG4353	CG12244	CG2200	CG4351	CG4349	CG12714	CG11678	CG8198	CG8191	CG8184	CG15601	
12	CG32532	CG33525	CG14200	CG3400	CG14199	CG12204	CG12203	CG3291	CG32533	CG32531	CG12202	CG12199	
12	CG8204	CG15117	CG15110	CG15118	CG15111	CG15112	CG10737	CG7097	CG7137	CG11949	CG7225	CG7230	
12	CG13487	CG4054	CG3245	CG13493	CG13492	CG4402	CG7975	CG17952	CG30404	CG30403	CG17922	CG10112	
12	CG4468	CG4770	CG4451	CG17190	CG4433	CG4845	CG4424	CG4854	CG4413	CG4936	CG10889	CG17193	
12	CG4894	CG4959	CG4892	CG4891	CG4824	CG31820	CG13245	CG10839	CG31736	CG4767	CG13243	CG18109	
12	CG4699	CG9593	CG14895	CG14882	CG14894	CG12753	CG10406	CG14881	CG17565	CG31279	CG6993	CG14880	
12	CG10681	CG10646	CG10682	CG10654	CG10522	CG10686	CG4107	CG14121	CG4153	CG10627	CG10620	CG10688	
12	CG1696	CG33714	CG33713	CG1489	CG32521	CG32516	CG15445	CG1501	CG11566	CG33670	CG32513	CG1518	
11	CG17262	CG17260	CG17259	CG17258	CG17257	CG17219	CG3605	CG3542	CG17223	CG17264	CG17265	
11	CG8798	CG9376	CG8793	CG9383	CG9392	CG8789	CG8786	CG8782	CG8780	CG8765	CG8770	
11	CG11168	CG31120	CG13643	CG11069	CG31121	CG11089	CG31381	CG2767	CG2698	CG14463	CG9351	
11	CG9999	CG10223	CG10026	CG10034	CG13084	CG13083	CG10189	CG10084	CG10123	CG10188	CG7364	
11	CG11718	CG31264	CG31369	CG11742	CG31453	CG31450	CG31460	CG2922	CG1088	CG2925	CG2948	
11	CG33288	CG6049	CG6014	CG11308	CG32437	CG12971	CG32436	CG7324	CG7338	CG7605	CG32443	
11	CG9193	CG11055	CG9204	CG9864	CG11208	CG11048	CG11099	CG11044	CG16894	CG11041	CG8654	
11	CG4287	CG8884	CG5268	CG4221	CG31291	CG9734	CG14877	CG31183	CG4225	CG31150	CG3158	
11	CG31530	CG14654	CG2503	CG14655	CG17387	CG17735	CG14656	CG2525	CG1129	CG1126	CG14657	
11	CG10731	CG8434	CG8435	CG18243	CG8440	CG8441	CG8443	CG8445	CG8446	CG18247	CG8448	
11	CG8226	CG8224	CG8216	CG8172	CG13747	CG8196	CG8193	CG13743	CG8197	CG8084	CG13742	
11	CG6515	CG14690	CG4073	CG14684	CG4067	CG5557	CG14282	CG5555	CG31475	CG3772	CG5269	
11	CG6131	CG14257	CG6134	CG6265	CG5811	CG31077	CG14254	CG31076	CG31075	CG14253	CG5521	
11	CG12437	CG12438	CG18024	CG32986	CG9483	CG15867	CG9487	CG9496	CG9510	CG9515	CG11050	
11	CG1091	CG14612	CG1070	CG10098	CG10068	CG33323	CG2656	CG10061	CG10059	CG2507	CG10055	
11	CG8678	CG8681	CG14013	CG7235	CG12511	CG7236	CG14007	CG34011	CG7238	CG11030	CG11142	
11	CG4071	CG4329	CG33143	CG17807	CG5179	CG4207	CG3732	CG3751	CG2852	CG8195	CG33988	
11	CG7189	CG7188	CG7185	CG5656	CG5081	CG5069	CG18647	CG10060	CG10063	CG9953	CG10064	
11	CG9470	CG12947	CG8495	CG8484	CG12946	CG9471	CG8481	CG9473	CG8478	CG9474	CG8417	
11	CG31243	CG33547	CG31247	CG18012	CG17721	CG17184	CG14701	CG17187	CG10703	CG17726	CG4863	
11	CG32095	CG7283	CG5946	CG5940	CG14130	CG5917	CG14129	CG5906	CG14127	CG7260	CG14126	
11	CG30338	CG33479	CG1863	CG12927	CG1825	CG12928	CG1827	CG1821	CG12929	CG1818	CG12384	
11	CG32241	CG15024	CG12607	CG15020	CG11347	CG15019	CG7452	CG7447	CG32240	CG18314	CG11342	
11	CG14507	CG14508	CG11900	CG11899	CG14515	CG14509	CG11888	CG11886	CG31426	CG1721	CG11882	
11	CG7367	CG7380	CG7392	CG7429	CG7424	CG7466	CG14472	CG7562	CG7586	CG31605	CG8683	
11	CG3338	CG18013	CG3652	CG3054	CG33003	CG3058	CG15431	CG15432	CG15437	CG15433	CG15438	
11	CG32425	CG5059	CG5047	CG5104	CG4825	CG4858	CG4786	CG13251	CG13253	CG13252	CG4074	
11	CG2846	CG8039	CG9773	CG9786	CG8112	CG9790	CG8136	CG8202	CG9801	CG8223	CG11768	
11	CG9200	CG10399	CG9188	CG3433	CG4494	CG8749	CG11181	CG11330	CG11329	CG11328	CG13771	
11	CG4043	CG6345	CG14680	CG17117	CG14688	CG14681	CG33676	CG5558	CG11779	CG5835	CG5629	
11	CG3823	CG15894	CG15893	CG3842	CG3847	CG3446	CG3861	CG3869	CG3367	CG12543	CG3564	
11	CG12984	CG10580	CG32432	CG11456	CG18332	CG13255	CG3288	CG3263	CG3618	CG3680	CG3634	
11	CG13222	CG9073	CG9070	CG9067	CG13221	CG9062	CG13220	CG13213	CG18335	CG12390	CG18336	
10	CG15386	CG10880	CG4265	CG15385	CG10874	CG3166	CG15382	CG7263	CG7261	CG11723	
10	CG6884	CG4076	CG6877	CG4059	CG14073	CG6871	CG3979	CG6865	CG14074	CG6856	
10	CG16757	CG16758	CG33232	CG16761	CG16762	CG33231	CG32306	CG13800	CG32298	CG32299	
10	CG13994	CG9144	CG9147	CG9150	CG13993	CG9154	CG9159	CG18783	CG9175	CG31641	
10	CG30340	CG1794	CG1782	CG10459	CG1772	CG30004	CG18345	CG1688	CG1698	CG1648	
10	CG7013	CG14879	CG10309	CG6987	CG6725	CG6898	CG12785	CG6864	CG6814	CG6815	
10	CG1964	CG7601	CG7598	CG1969	CG7609	CG7610	CG1973	CG33956	CG12068	CG7837	
10	CG13419	CG34034	CG7918	CG7850	CG9667	CG7891	CG9656	CG7602	CG9638	CG9636	
10	CG2021	CG12018	CG13933	CG15804	CG8001	CG2054	CG13921	CG7995	CG18173	CG2069	
10	CG5374	CG5376	CG7048	CG7050	CG5377	CG7057	CG5378	CG13845	CG31160	CG12499	
10	CG17383	CG4719	CG5053	CG31096	CG5039	CG4743	CG5028	CG4759	CG4774	CG14545	
10	CG17119	CG33336	CG4677	CG13835	CG31052	CG6669	CG7029	CG7023	CG13841	CG4721	
10	CG15247	CG1468	CG9686	CG9689	CG9691	CG15249	CG1986	CG15251	CG15252	CG32694	
10	CG1372	CG32542	CG17757	CG7326	CG32544	CG7288	CG7322	CG7282	CG7280	CG7274	
10	CG1725	CG32664	CG17867	CG1743	CG11727	CG1747	CG17051	CG1685	CG8289	CG5703	
10	CG4200	CG9998	CG32578	CG4211	CG18734	CG9992	CG4239	CG9984	CG4394	CG9968	
10	CG18765	CG14716	CG17358	CG18476	CG14715	CG14714	CG14713	CG10535	CG17309	CG14712	
10	CG5467	CG14240	CG31081	CG14242	CG14248	CG5480	CG14249	CG14250	CG6438	CG6425	
10	CG33207	CG31446	CG5399	CG5404	CG31294	CG4520	CG5623	CG4525	CG5614	CG9590	
10	CG6484	CG14483	CG6477	CG4924	CG30105	CG4943	CG10936	CG30106	CG4954	CG6459	
10	CG9218	CG15904	CG15122	CG15121	CG11007	CG16926	CG15120	CG11228	CG8432	CG11237	
10	CG3068	CG12213	CG10007	CG10005	CG3359	CG14734	CG3132	CG3571	CG3313	CG3169	
10	CG13114	CG13113	CG3818	CG17855	CG3811	CG31634	CG31635	CG11098	CG31636	CG11070	
10	CG1864	CG2617	CG2615	CG31678	CG2614	CG2478	CG2611	CG2608	CG2488	CG17470	
10	CG11534	CG5645	CG10861	CG9762	CG6811	CG5642	CG6827	CG9760	CG5638	CG6906	
10	CG15069	CG5226	CG13344	CG18076	CG6671	CG30481	CG33155	CG13349	CG6692	CG13348	
10	CG8972	CG8975	CG8290	CG8979	CG8981	CG30038	CG8280	CG8983	CG13190	CG13185	
10	CG10032	CG10047	CG1152	CG1176	CG10050	CG1227	CG10053	CG1234	CG14609	CG2520	
10	CG1824	CG1848	CG15729	CG2555	CG32653	CG11146	CG15730	CG2560	CG15926	CG17788	
10	CG10814	CG17048	CG32843	CG17042	CG17041	CG4696	CG4679	CG4676	CG4670	CG12765	
10	CG7970	CG7971	CG7974	CG7977	CG7980	CG13930	CG13931	CG7991	CG2086	CG12035	
10	CG4620	CG3368	CG3350	CG3373	CG3348	CG3339	CG3330	CG14264	CG13980	CG31062	
10	CG10679	CG10428	CG31751	CG10385	CG10336	CG10383	CG10338	CG10341	CG10376	CG10343	
10	CG13296	CG13297	CG12755	CG7018	CG10733	CG10467	CG10469	CG13293	CG6619	CG6610	
10	CG12223	CG9921	CG9919	CG3692	CG32579	CG9917	CG3679	CG9914	CG9915	CG33251	
9	CG8768	CG12442	CG18356	CG12488	CG8767	CG8766	CG12373	CG8764	CG13211	
9	CG3800	CG9849	CG3831	CG9896	CG9895	CG2956	CG30194	CG9893	CG9890	
9	CG2950	CG11927	CG2937	CG11926	CG31660	CG11924	CG3008	CG15625	CG3036	
9	CG1609	CG11337	CG17998	CG11335	CG11334	CG11333	CG6323	CG6330	CG18472	
9	CG30050	CG8511	CG8510	CG8505	CG13158	CG8836	CG8501	CG13155	CG13159	
9	CG7059	CG13857	CG13856	CG13855	CG13850	CG31170	CG13849	CG13852	CG13848	
9	CG17124	CG6495	CG6720	CG6724	CG17127	CG31869	CG31870	CG6713	CG6700	
9	CG17033	CG17032	CG5931	CG10516	CG5942	CG6025	CG5949	CG6017	CG5830	
9	CG17492	CG10449	CG15173	CG10473	CG10470	CG10655	CG10484	CG10492	CG10493	
9	CG9722	CG3199	CG9652	CG9624	CG31322	CG14839	CG8651	CG13597	CG11828	
9	CG17273	CG31223	CG33094	CG15695	CG15696	CG15697	CG17274	CG17275	CG3822	
9	CG15522	CG7875	CG15520	CG31036	CG15515	CG15517	CG31038	CG7814	CG31035	
9	CG15444	CG33196	CG3355	CG11929	CG15634	CG15633	CG11928	CG15631	CG15630	
9	CG9866	CG8460	CG8455	CG8419	CG8409	CG8396	CG8372	CG8292	CG8282	
9	CG10496	CG9847	CG15667	CG10497	CG9841	CG10795	CG15671	CG15666	CG9696	
9	CG13129	CG13128	CG13134	CG13133	CG31714	CG4804	CG4799	CG33302	CG4778	
9	CG13200	CG9033	CG13203	CG9035	CG13204	CG30030	CG12352	CG13201	CG30007	
9	CG9619	CG14086	CG14085	CG9629	CG9666	CG9648	CG14084	CG9655	CG9750	
9	CG17816	CG31187	CG14462	CG2993	CG18268	CG3014	CG18744	CG11286	CG3066	
9	CG16984	CG12182	CG12002	CG1244	CG14949	CG1143	CG1246	CG12186	CG32297	
9	CG5070	CG32564	CG12995	CG12998	CG12997	CG8915	CG8675	CG12996	CG5424	
9	CG1409	CG10920	CG1402	CG12663	CG12156	CG12151	CG12155	CG32721	CG12153	
9	CG11006	CG10754	CG11008	CG34017	CG32108	CG10960	CG10948	CG11009	CG11010	
9	CG14177	CG3280	CG3322	CG14176	CG8336	CG16717	CG8308	CG6767	CG8284	
9	CG12924	CG1665	CG1599	CG1667	CG1584	CG1519	CG1671	CG1516	CG8430	
9	CG11698	CG7483	CG9613	CG7459	CG9610	CG9603	CG7435	CG9601	CG18193	
9	CG14892	CG10345	CG10342	CG10340	CG6588	CG10979	CG11000	CG10999	CG2031	
9	CG6225	CG6234	CG18616	CG6359	CG17369	CG33976	CG6371	CG33959	CG14285	
9	CG3289	CG3254	CG2772	CG17211	CG17212	CG17213	CG31760	CG17217	CG6583	
9	CG15454	CG15453	CG1829	CG32508	CG12678	CG11233	CG12092	CG10998	CG1532	
8	CG4921	CG14482	CG4909	CG6501	CG14480	CG15844	CG4903	CG6510	
8	CG31212	CG3619	CG14280	CG5217	CG5237	CG3773	CG5250	CG11703	
8	CG4755	CG4510	CG4538	CG4733	CG4550	CG4720	CG4703	CG4686	
8	CG7210	CG5758	CG15152	CG15153	CG5711	CG15151	CG31740	CG5693	
8	CG31547	CG31550	CG14670	CG2128	CG1064	CG2109	CG12162	CG2099	
8	CG4046	CG4294	CG4269	CG12489	CG4444	CG4610	CG4554	CG4752	
8	CG4659	CG32423	CG10645	CG10642	CG4769	CG10640	CG4780	CG10635	
8	CG7222	CG12342	CG12323	CG12938	CG12343	CG12325	CG12344	CG7686	
8	CG12362	CG6559	CG14157	CG6577	CG14156	CG32056	CG6611	CG32057	
8	CG14447	CG4790	CG6067	CG3726	CG3011	CG12236	CG4020	CG4027	
8	CG7421	CG7145	CG14563	CG7437	CG7143	CG14562	CG7470	CG7140	
8	CG7156	CG31196	CG18598	CG12320	CG33520	CG31241	CG18599	CG7146	
8	CG8996	CG13197	CG13193	CG13192	CG8991	CG8988	CG8271	CG8986	
8	CG5248	CG6949	CG31161	CG31159	CG31156	CG31158	CG5264	CG6937	
8	CG18155	CG2079	CG1643	CG9653	CG1659	CG2059	CG1677	CG9650	
8	CG1882	CG1550	CG1891	CG1553	CG1925	CG1555	CG30497	CG18812	
8	CG15685	CG4342	CG33518	CG17205	CG4335	CG10881	CG17208	CG4288	
8	CG7139	CG7490	CG12673	CG9063	CG9054	CG11523	CG10133	CG10713	
8	CG7414	CG11274	CG11276	CG11278	CG11279	CG14115	CG32118	CG11281	
8	CG14573	CG14567	CG14566	CG14572	CG14565	CG7152	CG7383	CG7405	
8	CG15768	CG15770	CG3707	CG4139	CG15221	CG2457	CG1841	CG1837	
8	CG31009	CG6009	CG6011	CG6013	CG6026	CG6027	CG14283	CG6030	
8	CG10108	CG17388	CG17389	CG17390	CG10109	CG10110	CG8787	CG30290	
8	CG4685	CG4673	CG5099	CG5111	CG5112	CG4625	CG5116	CG6654	
8	CG14326	CG14323	CG7629	CG14325	CG14322	CG7523	CG7643	CG18212	
8	CG8286	CG8301	CG8273	CG9423	CG8228	CG16789	CG16790	CG9393	
8	CG5484	CG6420	CG6403	CG14247	CG5490	CG31072	CG5491	CG6386	
8	CG7649	CG7825	CG3508	CG3505	CG7832	CG3389	CG7886	CG3379	
8	CG14854	CG8279	CG6496	CG5447	CG6356	CG13611	CG5695	CG9630	
8	CG3499	CG3501	CG3682	CG13532	CG3668	CG3504	CG3661	CG8589	
8	CG18124	CG33090	CG15287	CG15288	CG4551	CG32972	CG17341	CG16879	
8	CG7962	CG7528	CG18767	CG7550	CG7942	CG7935	CG7558	CG7927	
8	CG10155	CG12857	CG10153	CG12859	CG10151	CG30476	CG10149	CG12858	
8	CG32082	CG6216	CG7628	CG6233	CG7636	CG11799	CG11793	CG7638	
8	CG32076	CG6210	CG7616	CG14142	CG6207	CG6199	CG6190	CG7600	
8	CG9214	CG12507	CG13956	CG3422	CG3525	CG32576	CG9911	CG3632	
8	CG6287	CG33114	CG4779	CG4751	CG6258	CG4738	CG6249	CG14921	
8	CG8149	CG9373	CG9375	CG8161	CG9378	CG8165	CG8176	CG9379	
8	CG8044	CG8038	CG7574	CG13681	CG7565	CG13680	CG7915	CG7919	
8	CG2865	CG2918	CG2924	CG3071	CG3073	CG3078	CG3193	CG3218	
8	CG17378	CG31619	CG2238	CG2225	CG1512	CG1506	CG2207	CG2201	
8	CG4637	CG31457	CG31365	CG6742	CG4656	CG13830	CG17111	CG6697	
8	CG7384	CG6094	CG6388	CG5442	CG6382	CG5421	CG6417	CG5461	
8	CG18315	CG12026	CG1887	CG13925	CG12361	CG5687	CG1017	CG1960	
8	CG13661	CG11848	CG11847	CG10238	CG11844	CG31510	CG31108	CG13650	
8	CG6842	CG6847	CG15373	CG7092	CG7536	CG7098	CG7206	CG7113	
8	CG7518	CG8031	CG7583	CG12360	CG7620	CG7642	CG7756	CG31157	
8	CG5747	CG4999	CG5741	CG5735	CG5008	CG5012	CG13313	CG5660	
8	CG32944	CG14648	CG14647	CG9853	CG9855	CG14646	CG10520	CG1084	
8	CG16902	CG4406	CG4399	CG4376	CG4380	CG4325	CG4290	CG4281	
8	CG4702	CG4795	CG4810	CG3809	CG4848	CG4860	CG10014	CG17645	
8	CG5403	CG5411	CG4533	CG11293	CG5472	CG30183	CG5479	CG4091	
8	CG30278	CG5799	CG5819	CG3413	CG5820	CG3425	CG11206	CG11298	
8	CG2107	CG9969	CG9965	CG1066	CG9972	CG9973	CG2083	CG2101	
8	CG12399	CG12400	CG9660	CG12512	CG14020	CG7382	CG11024	CG7371	
8	CG3376	CG13575	CG30418	CG30419	CG3356	CG3362	CG3363	CG3333	
8	CG31684	CG9886	CG9885	CG15393	CG3539	CG9884	CG3528	CG3515	
8	CG6995	CG5808	CG5807	CG11375	CG18410	CG6892	CG13634	CG5805	
8	CG9662	CG15412	CG15411	CG3304	CG3327	CG3326	CG3277	CG15406	
7	CG7497	CG7510	CG6259	CG32180	CG6292	CG6298	CG6311	
7	CG32069	CG14145	CG6321	CG12296	CG32080	CG14147	CG6391	
7	CG7407	CG11271	CG11255	CG11268	CG11258	CG11267	CG11263	
7	CG6433	CG5131	CG6453	CG5110	CG6549	CG6582	CG5094	
7	CG4940	CG17227	CG31218	CG33098	CG17793	CG10035	CG14900	
7	CG30163	CG3663	CG4781	CG13594	CG4741	CG13588	CG3579	
7	CG7713	CG14318	CG7397	CG14321	CG7665	CG12334	CG7467	
7	CG3884	CG13320	CG13322	CG17019	CG3850	CG13319	CG3845	
7	CG2051	CG1193	CG2082	CG2095	CG2091	CG1098	CG2097	
7	CG3437	CG3552	CG3434	CG32043	CG14180	CG3431	CG3654	
7	CG10722	CG10756	CG10721	CG10757	CG10723	CG13970	CG12548	
7	CG7903	CG7899	CG7896	CG15523	CG7883	CG7866	CG31040	
7	CG9548	CG9543	CG9542	CG9537	CG9539	CG9536	CG9535	
7	CG7736	CG9084	CG7734	CG13230	CG12391	CG13231	CG13232	
7	CG1968	CG2063	CG2049	CG30343	CG2040	CG8029	CG8027	
7	CG5232	CG5650	CG17202	CG5657	CG6525	CG5663	CG5196	
7	CG9576	CG9575	CG9572	CG33517	CG9565	CG32529	CG15618	
7	CG8412	CG9475	CG16908	CG8402	CG12948	CG31411	CG31412	
7	CG5397	CG5423	CG5430	CG5450	CG33126	CG5481	CG7420	
7	CG8203	CG8200	CG2331	CG15862	CG1407	CG12128	CG12129	
7	CG2991	CG31694	CG8814	CG3083	CG31950	CG18627	CG3059	
7	CG4022	CG3689	CG3967	CG3705	CG3715	CG3922	CG6761	
7	CG13216	CG13217	CG13227	CG13228	CG13218	CG30021	CG7737	
7	CG2198	CG31481	CG1264	CG1303	CG2358	CG1307	CG17603	
7	CG3302	CG31321	CG3284	CG8573	CG3259	CG12207	CG5163	
7	CG14234	CG14235	CG18809	CG33931	CG33932	CG32528	CG12534	
7	CG13617	CG6798	CG13615	CG17780	CG33340	CG5762	CG18528	
7	CG9948	CG10077	CG14821	CG14820	CG10078	CG10037	CG32392	
7	CG2972	CG2974	CG1529	CG1740	CG15449	CG32510	CG1753	
7	CG31528	CG9809	CG31525	CG9805	CG1074	CG9804	CG14650	
7	CG3769	CG3766	CG4435	CG3759	CG3752	CG4450	CG13111	
7	CG1099	CG9253	CG9252	CG1071	CG9250	CG9249	CG9247	
7	CG2577	CG32659	CG12720	CG15733	CG2750	CG11356	CG32656	
7	CG13321	CG3915	CG3955	CG13326	CG17054	CG4007	CG4604	
7	CG32248	CG11349	CG7465	CG13721	CG13720	CG32242	CG32244	
7	CG12076	CG12012	CG12014	CG1921	CG10840	CG11513	CG10308	
7	CG10327	CG4585	CG5569	CG4581	CG5575	CG11303	CG4882	
7	CG1738	CG11752	CG1737	CG18361	CG11750	CG1594	CG1728	
7	CG10362	CG1522	CG1502	CG1505	CG18130	CG1500	CG1806	
7	CG7577	CG18110	CG18287	CG7581	CG7582	CG1912	CG7584	
7	CG7246	CG7267	CG10970	CG15365	CG4040	CG33224	CG15364	
7	CG7044	CG5745	CG7034	CG5760	CG5771	CG5786	CG17282	
7	CG10272	CG1021	CG10277	CG10281	CG1024	CG10284	CG10296	
7	CG15142	CG6412	CG5526	CG5545	CG6870	CG5559	CG15147	
7	CG14936	CG14931	CG12602	CG4983	CG4977	CG31706	CG31705	
7	CG17666	CG17736	CG17732	CG14182	CG7978	CG7823	CG8004	
7	CG31342	CG12358	CG7091	CG7381	CG7340	CG10909	CG10120	
7	CG17230	CG10898	CG6782	CG6783	CG14709	CG5344	CG6791	
7	CG8257	CG13016	CG13018	CG8241	CG8233	CG30483	CG8118	
7	CG3926	CG3314	CG3929	CG17717	CG10695	CG4346	CG32638	
7	CG9614	CG32206	CG9279	CG32210	CG9300	CG9262	CG9231	
7	CG5612	CG5634	CG5639	CG5692	CG5643	CG5646	CG5658	
7	CG6637	CG6569	CG13415	CG31431	CG6656	CG31465	CG17820	
7	CG13995	CG9135	CG12393	CG9131	CG9127	CG31643	CG9117	
7	CG5890	CG6120	CG17370	CG17367	CG5913	CG5948	CG5959	
7	CG1417	CG1414	CG1410	CG1403	CG1391	CG5800	CG32555	
7	CG6143	CG32177	CG32179	CG7484	CG6064	CG32182	CG32181	
7	CG2765	CG12851	CG2790	CG3770	CG15861	CG3760	CG30427	
7	CG33969	CG5725	CG5498	CG5701	CG5517	CG13247	CG16993	
7	CG2680	CG2681	CG2685	CG2694	CG2701	CG2706	CG2707	
7	CG30128	CG30129	CG15126	CG15128	CG15127	CG11025	CG9854	
7	CG5462	CG14064	CG1842	CG31051	CG33103	CG12413	CG10002	
7	CG15669	CG10494	CG10079	CG10440	CG10433	CG15673	CG18870	
7	CG14613	CG14619	CG14614	CG14620	CG14615	CG14621	CG17686	
7	CG15283	CG3474	CG15284	CG4965	CG4930	CG4993	CG13777	
7	CG10718	CG16784	CG13969	CG10728	CG10895	CG10726	CG13968	
7	CG6127	CG31063	CG11876	CG11877	CG14513	CG11880	CG11881	
7	CG7457	CG12262	CG32375	CG18768	CG7492	CG7496	CG7506	
7	CG30467	CG8187	CG8186	CG8190	CG8192	CG12963	CG17753	
7	CG32654	CG1463	CG2543	CG11085	CG15728	CG15727	CG2540	
7	CG11121	CG11166	CG1707	CG1712	CG11107	CG1708	CG17800	
6	CG8568	CG12993	CG5613	CG12994	CG8611	CG5445	
6	CG8597	CG8596	CG14834	CG4457	CG8593	CG8591	
6	CG1600	CG10667	CG2144	CG1602	CG2146	CG1616	
6	CG6308	CG9201	CG15642	CG6299	CG6294	CG15743	
6	CG9746	CG5814	CG7021	CG13641	CG7016	CG13640	
6	CG8069	CG8070	CG8781	CG8073	CG8075	CG8777	
6	CG6904	CG3987	CG3984	CG6912	CG6934	CG31304	
6	CG5912	CG5970	CG13329	CG6016	CG6033	CG17064	
6	CG7533	CG7543	CG7557	CG6149	CG7560	CG6163	
6	CG13928	CG13927	CG7955	CG13926	CG12104	CG13917	
6	CG13759	CG8310	CG13758	CG33950	CG32796	CG7178	
6	CG17266	CG3271	CG3194	CG9410	CG15908	CG15845	
6	CG14110	CG10717	CG14107	CG14111	CG14112	CG17687	
6	CG15524	CG15525	CG11504	CG7908	CG7920	CG7921	
6	CG12367	CG8407	CG8877	CG16747	CG8439	CG8862	
6	CG15717	CG5905	CG4317	CG4690	CG5928	CG5921	
6	CG1427	CG2919	CG2161	CG14672	CG2911	CG1475	
6	CG12017	CG14960	CG14959	CG11505	CG17737	CG12740	
6	CG4303	CG4332	CG32645	CG15899	CG3774	CG3595	
6	CG31216	CG7535	CG4608	CG4662	CG4583	CG11447	
6	CG13920	CG17249	CG13919	CG7961	CG13929	CG17248	
6	CG3342	CG3918	CG11427	CG3556	CG3578	CG3626	
6	CG10966	CG12662	CG10962	CG12660	CG15352	CG1871	
6	CG32132	CG32131	CG13737	CG8760	CG17368	CG8865	
6	CG9317	CG9318	CG2637	CG9319	CG9320	CG9323	
6	CG18641	CG9887	CG3557	CG9870	CG9867	CG8475	
6	CG13446	CG33999	CG17943	CG6151	CG6169	CG6224	
6	CG6764	CG18643	CG5270	CG6728	CG6723	CG5252	
6	CG32280	CG11495	CG15812	CG12079	CG14956	CG11494	
6	CG16778	CG34038	CG9380	CG30428	CG13745	CG33680	
6	CG2708	CG31176	CG6349	CG15497	CG6353	CG6376	
6	CG4700	CG4905	CG8380	CG4945	CG8332	CG30394	
6	CG2224	CG15538	CG15537	CG2218	CG15536	CG9688	
6	CG5393	CG30184	CG5373	CG3931	CG3941	CG17280	
6	CG32813	CG11448	CG14772	CG3064	CG18531	CG14786	
6	CG5222	CG5414	CG5389	CG13074	CG5284	CG5241	
6	CG8359	CG8351	CG11776	CG11775	CG33719	CG33720	
6	CG13580	CG13579	CG16837	CG3494	CG3492	CG4563	
6	CG8602	CG8605	CG8606	CG8607	CG32381	CG14830	
6	CG31349	CG10901	CG11963	CG11964	CG4115	CG10042	
6	CG31676	CG9335	CG31675	CG14401	CG9339	CG9342	
6	CG14356	CG3180	CG9852	CG3172	CG9749	CG9913	
6	CG4241	CG33488	CG5180	CG15922	CG5191	CG4217	
6	CG7708	CG7709	CG14300	CG7710	CG12345	CG7717	
6	CG15245	CG2045	CG32698	CG1354	CG15319	CG3106	
6	CG4542	CG4547	CG32743	CG14435	CG4557	CG3044	
6	CG33556	CG8631	CG14825	CG8624	CG32390	CG32386	
6	CG13396	CG13387	CG13397	CG13398	CG13388	CG17610	
6	CG33209	CG13449	CG7650	CG32149	CG7656	CG12304	
6	CG9381	CG16788	CG9386	CG8199	CG9388	CG8208	
6	CG6538	CG11851	CG10421	CG13664	CG10420	CG10422	
6	CG32859	CG11379	CG14627	CG14626	CG11380	CG14625	
6	CG30094	CG30010	CG10536	CG1675	CG8431	CG8433	
6	CG33080	CG4096	CG2286	CG2151	CG10964	CG2147	
6	CG31757	CG14940	CG14939	CG14938	CG14937	CG7231	
6	CG7313	CG4345	CG4319	CG13701	CG13380	CG4166	
6	CG9257	CG12050	CG33508	CG9264	CG9265	CG1762	
6	CG12525	CG3395	CG3408	CG3424	CG32037	CG32036	
6	CG33158	CG32158	CG12436	CG13033	CG4229	CG4123	
6	CG33977	CG9792	CG14376	CG18290	CG9764	CG14372	
6	CG9828	CG5216	CG16975	CG5439	CG5287	CG5458	
6	CG6966	CG6974	CG14861	CG3837	CG7014	CG3817	
6	CG2258	CG2259	CG10347	CG1967	CG15740	CG1895	
6	CG10018	CG2929	CG14671	CG12746	CG2931	CG1081	
6	CG14806	CG3848	CG11579	CG32803	CG32801	CG3810	
6	CG33263	CG32121	CG10724	CG10222	CG7002	CG12478	
6	CG7055	CG8971	CG7065	CG12664	CG9113	CG7039	
6	CG31478	CG6226	CG4931	CG6218	CG12259	CG17622	
6	CG32593	CG9009	CG10952	CG32592	CG5548	CG9053	
6	CG1429	CG12140	CG2346	CG1441	CG1513	CG1472	
6	CG3346	CG3081	CG3062	CG3052	CG7038	CG3024	
6	CG1954	CG11837	CG11305	CG1401	CG11873	CG11874	
6	CG11301	CG33200	CG6044	CG3624	CG13506	CG10382	
6	CG14365	CG14366	CG9602	CG9347	CG9611	CG14367	
6	CG12752	CG5543	CG4817	CG13561	CG9850	CG5532	
6	CG7843	CG1765	CG8345	CG8343	CG11211	CG11212	
6	CG13937	CG5444	CG8492	CG7422	CG13685	CG7409	
6	CG30052	CG30053	CG13148	CG8771	CG8772	CG8776	
6	CG11319	CG13766	CG31911	CG9596	CG9595	CG9554	
6	CG7049	CG1212	CG7051	CG6845	CG1210	CG13405	
6	CG30186	CG9876	CG13538	CG9877	CG9882	CG3085	
6	CG9444	CG8362	CG16817	CG14724	CG6950	CG6959	
5	CG13905	CG13906	CG1086	CG13908	CG12038	
5	CG32447	CG11248	CG7158	CG11249	CG7160	
5	CG34048	CG13136	CG5772	CG18145	CG4897	
5	CG6301	CG5859	CG8648	CG5935	CG8912	
5	CG10903	CG2723	CG2747	CG2702	CG10435	
5	CG15884	CG6124	CG6074	CG6070	CG6066	
5	CG6136	CG14868	CG18496	CG6156	CG4980	
5	CG32700	CG12654	CG12139	CG17252	CG32705	
5	CG31784	CG4841	CG15134	CG31805	CG15133	
5	CG18731	CG7593	CG1963	CG15506	CG15504	
5	CG1245	CG1250	CG2244	CG12170	CG7966	
5	CG7769	CG7771	CG7855	CG14380	CG8141	
5	CG3025	CG3033	CG15766	CG18341	CG12239	
5	CG10830	CG31191	CG3143	CG9922	CG3061	
5	CG7537	CG7481	CG32541	CG7378	CG7349	
5	CG17754	CG15793	CG13005	CG4805	CG4829	
5	CG11200	CG13868	CG13871	CG8920	CG13867	
5	CG5862	CG3353	CG17299	CG5802	CG5798	
5	CG4190	CG4205	CG4452	CG10923	CG4446	
5	CG6964	CG6983	CG6497	CG6485	CG13724	
5	CG4775	CG5080	CG4785	CG14341	CG5105	
5	CG12054	CG8454	CG9735	CG12952	CG8444	
5	CG1937	CG2126	CG1945	CG2118	CG33722	
5	CG32575	CG9947	CG4420	CG9946	CG9907	
5	CG2845	CG14048	CG2841	CG14047	CG14045	
5	CG5137	CG13695	CG7330	CG13699	CG7341	
5	CG13360	CG14801	CG14812	CG14813	CG14814	
5	CG1810	CG12047	CG1461	CG13404	CG1517	
5	CG6996	CG7306	CG32223	CG13811	CG7323	
5	CG11994	CG18005	CG11033	CG11993	CG18466	
5	CG6762	CG7846	CG6769	CG7826	CG12985	
5	CG5993	CG6123	CG6106	CG6103	CG6205	
5	CG3021	CG3658	CG33082	CG14630	CG3019	
5	CG11131	CG12768	CG11100	CG32461	CG8779	
5	CG31221	CG31175	CG6240	CG16718	CG6213	
5	CG12159	CG30377	CG12820	CG18654	CG12821	
5	CG8416	CG8418	CG8421	CG30095	CG8428	
5	CG5516	CG32856	CG5083	CG18740	CG4261	
5	CG10121	CG8519	CG10118	CG32394	CG32393	
5	CG9426	CG15482	CG5547	CG16972	CG5682	
5	CG13618	CG6607	CG13623	CG6631	CG5789	
5	CG11748	CG1670	CG15457	CG1668	CG32505	
5	CG17158	CG31666	CG7361	CG31935	CG7428	
5	CG1646	CG1523	CG1647	CG1520	CG1451	
5	CG4706	CG6629	CG4695	CG14698	CG14696	
5	CG15239	CG32776	CG15240	CG2938	CG5014	
5	CG2657	CG31973	CG11371	CG11450	CG11376	
5	CG8956	CG18622	CG3534	CG16941	CG8907	
5	CG3923	CG3972	CG13374	CG3757	CG3777	
5	CG13624	CG13625	CG33343	CG13620	CG13626	
5	CG10117	CG12869	CG10122	CG30077	CG10128	
5	CG3225	CG15629	CG15141	CG6840	CG6860	
5	CG33558	CG3358	CG30158	CG9447	CG9446	
5	CG9413	CG5310	CG14413	CG14414	CG9411	
5	CG16782	CG12206	CG10804	CG10802	CG14270	
5	CG33129	CG33507	CG14069	CG7309	CG14070	
5	CG3651	CG15218	CG6448	CG15216	CG1832	
5	CG8581	CG8816	CG8592	CG8594	CG8815	
5	CG14767	CG8584	CG8732	CG2411	CG8635	
5	CG1877	CG15835	CG8791	CG30381	CG8729	
5	CG31030	CG31028	CG2184	CG1983	CG15530	
5	CG14748	CG14747	CG14752	CG8736	CG8735	
5	CG3323	CG15786	CG6775	CG15464	CG15465	
5	CG14220	CG14207	CG14210	CG12788	CG17767	
5	CG15532	CG9682	CG9737	CG1883	CG1359	
5	CG7997	CG4311	CG8048	CG4282	CG30096	
5	CG15309	CG12081	CG12659	CG1597	CG11757	
5	CG8730	CG8728	CG30380	CG30379	CG14764	
5	CG4806	CG33228	CG3691	CG4859	CG4871	
5	CG8166	CG8376	CG8390	CG17337	CG13533	
5	CG33148	CG33146	CG15093	CG15080	CG15096	
5	CG1530	CG2206	CG1531	CG2212	CG32858	
5	CG31976	CG11454	CG4648	CG11620	CG3352	
5	CG11759	CG9940	CG32627	CG32628	CG9941	
5	CG14643	CG14642	CG1106	CG14637	CG14641	
5	CG11491	CG33513	CG14792	CG14782	CG14781	
5	CG5214	CG31386	CG17228	CG5242	CG6719	
5	CG16753	CG1271	CG32485	CG32484	CG10565	
5	CG3756	CG8885	CG8882	CG3782	CG8890	
5	CG6954	CG4919	CG4917	CG6958	CG6969	
5	CG11326	CG11325	CG11188	CG11324	CG11199	
5	CG10205	CG10202	CG10200	CG12856	CG10159	
5	CG1987	CG1660	CG1989	CG1662	CG1673	
5	CG4935	CG13778	CG13779	CG8902	CG13783	
5	CG8053	CG14312	CG8064	CG7131	CG7129	
5	CG3630	CG14816	CG14803	CG14815	CG14802	
5	CG3241	CG3246	CG8843	CG3248	CG12795	
5	CG12096	CG4187	CG32637	CG12723	CG2453	
5	CG8173	CG5884	CG8188	CG32556	CG12990	
5	CG5119	CG5109	CG5748	CG12767	CG8298	
5	CG17579	CG17580	CG17577	CG17584	CG17574	
5	CG15036	CG15035	CG15033	CG1999	CG1435	
5	CG33455	CG33456	CG15614	CG8910	CG6341	
5	CG1621	CG1624	CG11140	CG11139	CG11127	
5	CG4118	CG16725	CG4157	CG4169	CG4109	
5	CG1116	CG1115	CG10229	CG12005	CG10233	
5	CG2446	CG2448	CG2444	CG1830	CG2371	
5	CG4963	CG5514	CG4976	CG5508	CG5502	
5	CG4788	CG4807	CG33695	CG4851	CG16928	
5	CG11680	CG7838	CG7881	CG14470	CG12551	
5	CG5067	CG5060	CG5023	CG10888	CG4390	
5	CG17278	CG3723	CG12278	CG3671	CG3593	
5	CG8461	CG14238	CG5455	CG6490	CG1866	
5	CG5974	CG5987	CG5984	CG18766	CG5923	
5	CG7516	CG4212	CG7480	CG4215	CG12455	
5	CG7884	CG7876	CG7874	CG14195	CG12359	
5	CG3740	CG3095	CG32809	CG3771	CG14808	
5	CG1994	CG1789	CG11354	CG12075	CG10701	
5	CG12773	CG11418	CG11412	CG11409	CG11411	
5	CG18397	CG10619	CG10603	CG10602	CG17321	
5	CG33717	CG33718	CG32417	CG32418	CG5505	
5	CG13315	CG32032	CG4821	CG4942	CG4911	
5	CG32736	CG3032	CG14426	CG14427	CG12541	
5	CG9311	CG33260	CG33261	CG32145	CG13473	
5	CG17255	CG15304	CG15302	CG32683	CG2222	
5	CG14933	CG14943	CG14944	CG5006	CG16963	
5	CG2746	CG3776	CG9358	CG2736	CG15792	
5	CG10954	CG10949	CG10947	CG16798	CG10043	
5	CG11907	CG33529	CG13790	CG13791	CG6739	
5	CG12124	CG32704	CG12121	CG15371	CG15370	
5	CG8643	CG8642	CG8639	CG14750	CG14749	
5	CG7037	CG6512	CG7724	CG7725	CG7930	
5	CG32067	CG11811	CG33493	CG6463	CG6449	
5	CG4079	CG4008	CG13120	CG13121	CG4026	
5	CG18593	CG6931	CG6938	CG9781	CG5883	
5	CG12919	CG1371	CG12920	CG1362	CG12921	
5	CG4051	CG11299	CG18128	CG4084	CG11295	
5	CG3153	CG14358	CG9920	CG9918	CG12402	
5	CG4062	CG33182	CG32904	CG17724	CG33138	
5	CG2186	CG2157	CG1637	CG1615	CG1582	
5	CG7337	CG31663	CG31665	CG15623	CG17648	
5	CG9397	CG15233	CG9403	CG3152	CG3274	
5	CG5408	CG13248	CG5847	CG5282	CG5274	
5	CG15749	CG10617	CG15747	CG2033	CG1633	
5	CG8806	CG8625	CG8785	CG8778	CG8632	
5	CG10846	CG4482	CG33515	CG15277	CG15278	
4	CG8811	CG12372	CG33671	CG33672	
4	CG10000	CG10001	CG9995	CG9990	
4	CG3881	CG15828	CG33299	CG4379	
4	CG1691	CG1664	CG17333	CG2202	
4	CG3114	CG13375	CG12470	CG32816	
4	CG1770	CG4586	CG3040	CG1591	
4	CG6694	CG6745	CG6683	CG6765	
4	CG30020	CG12942	CG7712	CG1623	
4	CG9811	CG30127	CG34045	CG9975	
4	CG8476	CG17907	CG11686	CG15889	
4	CG9086	CG12113	CG1634	CG11219	
4	CG18350	CG14425	CG4607	CG4593	
4	CG31374	CG5281	CG6744	CG5276	
4	CG9326	CG9324	CG1759	CG1768	
4	CG33330	CG3563	CG7425	CG7530	
4	CG32808	CG14779	CG14780	CG14791	
4	CG5588	CG31057	CG5596	CG18437	
4	CG7411	CG6184	CG6195	CG7360	
4	CG4484	CG10537	CG4641	CG4684	
4	CG8536	CG8531	CG8542	CG8523	
4	CG31065	CG5909	CG5896	CG5889	
4	CG5528	CG5553	CG5665	CG5649	
4	CG6348	CG6354	CG6378	CG5499	
4	CG14327	CG7539	CG14329	CG7623	
4	CG11143	CG30502	CG1669	CG11123	
4	CG11909	CG11908	CG10675	CG31098	
4	CG7789	CG7831	CG31037	CG18112	
4	CG8060	CG3896	CG15924	CG3615	
4	CG33962	CG1474	CG11202	CG15347	
4	CG31536	CG1119	CG14660	CG1133	
4	CG13163	CG8850	CG13165	CG8472	
4	CG3445	CG32038	CG3448	CG3529	
4	CG6751	CG7704	CG11919	CG18003	
4	CG6297	CG6279	CG6272	CG7828	
4	CG31884	CG4389	CG3838	CG4405	
4	CG9176	CG9164	CG6227	CG6170	
4	CG14511	CG14516	CG14512	CG1709	
4	CG8666	CG31623	CG31620	CG8665	
4	CG12420	CG3985	CG12814	CG6264	
4	CG4122	CG18104	CG4293	CG5273	
4	CG12404	CG5092	CG9934	CG9933	
4	CG8019	CG14151	CG32062	CG32061	
4	CG8788	CG9313	CG15651	CG3216	
4	CG7700	CG31229	CG7702	CG7705	
4	CG10811	CG11144	CG32016	CG11093	
4	CG14616	CG17600	CG17599	CG9210	
4	CG17058	CG17068	CG17060	CG17065	
4	CG2264	CG1385	CG12918	CG2249	
4	CG4013	CG4004	CG3989	CG3812	
4	CG17912	CG13277	CG17905	CG17904	
4	CG7730	CG14059	CG7842	CG33522	
4	CG12272	CG5165	CG5474	CG5161	
4	CG7706	CG6019	CG12279	CG6148	
4	CG6551	CG6696	CG6816	CG6857	
4	CG1134	CG11594	CG14057	CG7853	
4	CG9021	CG8965	CG31645	CG14004	
4	CG8067	CG13350	CG6701	CG18568	
4	CG4872	CG13003	CG9108	CG13004	
4	CG13076	CG5895	CG12284	CG32156	
4	CG4878	CG18432	CG18631	CG4886	
4	CG9372	CG9368	CG32211	CG8887	
4	CG14517	CG1951	CG1443	CG14521	
4	CG7175	CG7993	CG7168	CG11622	
4	CG6602	CG6596	CG6586	CG6462	
4	CG11396	CG3871	CG3698	CG4365	
4	CG17050	CG17049	CG4744	CG13748	
4	CG15772	CG15929	CG15771	CG3086	
4	CG10495	CG17343	CG10702	CG17572	
4	CG3457	CG3456	CG33548	CG3299	
4	CG9669	CG9715	CG9951	CG32171	
4	CG31517	CG9926	CG3028	CG9925	
4	CG6305	CG13338	CG6280	CG17716	
4	CG9220	CG8097	CG9215	CG7872	
4	CG10822	CG11173	CG5554	CG18426	
4	CG11129	CG11130	CG32625	CG10990	
4	CG5493	CG5497	CG10927	CG30115	
4	CG32763	CG17761	CG15777	CG15776	
4	CG7869	CG6310	CG33048	CG6302	
4	CG31003	CG15566	CG11339	CG11340	
4	CG7987	CG31317	CG14853	CG7904	
4	CG11629	CG31612	CG1416	CG11628	
4	CG13424	CG13431	CG13432	CG13434	
4	CG14149	CG6409	CG7949	CG6404	
4	CG9240	CG9245	CG8134	CG9281	
4	CG14044	CG8849	CG3469	CG8873	
4	CG9304	CG13490	CG13489	CG34029	
4	CG14897	CG14896	CG14883	CG10405	
4	CG3260	CG4057	CG13569	CG3257	
4	CG18490	CG6185	CG7590	CG6175	
4	CG2849	CG13316	CG2864	CG13317	
4	CG11122	CG16916	CG2522	CG12238	
4	CG13876	CG18374	CG1216	CG7036	
4	CG33041	CG30143	CG13421	CG13426	
4	CG14598	CG10113	CG31544	CG10101	
4	CG18741	CG1907	CG1906	CG1897	
4	CG10326	CG10324	CG8977	CG14906	
4	CG2025	CG14411	CG14410	CG14407	
4	CG7499	CG7503	CG17030	CG32232	
4	CG7816	CG7808	CG15514	CG18041	
4	CG5084	CG33996	CG5076	CG5784	
4	CG1697	CG2247	CG2652	CG10260	
4	CG5227	CG13362	CG13361	CG5254	
4	CG2915	CG2910	CG14763	CG8726	
4	CG33151	CG33150	CG30185	CG3957	
4	CG1676	CG15456	CG11710	CG12643	
4	CG31519	CG1092	CG9766	CG32490	
4	CG14446	CG14445	CG3585	CG3780	
4	CG5406	CG10578	CG5486	CG10576	
4	CG11784	CG18659	CG8058	CG8057	
4	CG10372	CG10346	CG10369	CG15154	
4	CG31786	CG31802	CG15157	CG31746	
4	CG6939	CG14723	CG17360	CG6930	
4	CG31222	CG31149	CG12269	CG5451	
3	CG1344	CG8426	CG8245	
3	CG9745	CG3744	CG3223	
3	CG7196	CG7191	CG7179	
3	CG31908	CG31628	CG13776	
3	CG34004	CG33227	CG30401	
3	CG3035	CG2977	CG14430	
3	CG31021	CG2246	CG2241	
3	CG15784	CG16752	CG3239	
3	CG8671	CG18362	CG8669	
3	CG10207	CG10209	CG10212	
3	CG7211	CG7214	CG7075	
3	CG3793	CG3903	CG4152	
3	CG7990	CG14194	CG7914	
3	CG18577	CG31299	CG6666	
3	CG15897	CG15912	CG11436	
3	CG6625	CG12306	CG6597	
3	CG7093	CG7233	CG8844	
3	CG3480	CG3806	CG3573	
3	CG4800	CG6672	CG6684	
3	CG6500	CG15040	CG6531	
3	CG14271	CG32792	CG2875	
3	CG33324	CG9727	CG10267	
3	CG2616	CG31146	CG14597	
3	CG33989	CG32150	CG12713	
3	CG15186	CG33202	CG1138	
3	CG14029	CG14030	CG14025	
3	CG4989	CG4984	CG4975	
3	CG1458	CG11901	CG15817	
3	CG1298	CG30440	CG33492	
3	CG32113	CG10973	CG10984	
3	CG4697	CG4701	CG33308	
3	CG3695	CG3495	CG11066	
3	CG8636	CG13761	CG9900	
3	CG4042	CG4268	CG3947	
3	CG11529	CG17146	CG5626	
3	CG8291	CG8355	CG33464	
3	CG5279	CG6734	CG6756	
3	CG6770	CG6785	CG6766	
3	CG9817	CG1628	CG2124	
3	CG14804	CG4199	CG14050	
3	CG31764	CG6405	CG5446	
3	CG6905	CG16988	CG1228	
3	CG10325	CG11648	CG14909	
3	CG5988	CG33639	CG15064	
3	CG14005	CG7239	CG11034	
3	CG11382	CG14624	CG11381	
3	CG1103	CG9768	CG11739	
3	CG17218	CG6579	CG6504	
3	CG8937	CG17364	CG8947	
3	CG12058	CG12127	CG9125	
3	CG6706	CG6800	CG13418	
3	CG7809	CG7770	CG8013	
3	CG14901	CG14902	CG11769	
3	CG8963	CG6829	CG9635	
3	CG18549	CG5538	CG5844	
3	CG15890	CG9533	CG14408	
3	CG32778	CG32790	CG6414	
3	CG13976	CG13972	CG12885	
3	CG15434	CG15440	CG15439	
3	CG1240	CG9977	CG12093	
3	CG9983	CG9986	CG9988	
3	CG1900	CG15731	CG15927	
3	CG6819	CG6188	CG14395	
3	CG4646	CG33131	CG14591	
3	CG17325	CG10570	CG7200	
3	CG11674	CG32604	CG11590	
3	CG32018	CG18069	CG11154	
3	CG17469	CG33521	CG40478	
3	CG1421	CG31600	CG11634	
3	CG15458	CG15459	CG11734	
3	CG13215	CG9080	CG13226	
3	CG17828	CG13365	CG13366	
3	CG32554	CG6506	CG15814	
3	CG8009	CG32066	CG8003	
3	CG14028	CG14023	CG14024	
3	CG10555	CG11190	CG18009	
3	CG8348	CG9492	CG6946	
3	CG11111	CG10992	CG11103	
3	CG7199	CG7519	CG7202	
3	CG5688	CG6513	CG6975	
3	CG32687	CG33175	CG1619	
3	CG7889	CG7992	CG7890	
3	CG8325	CG17994	CG30431	
3	CG8246	CG8249	CG8253	
3	CG14269	CG10798	CG9723	
3	CG32185	CG13733	CG7580	
3	CG12219	CG3815	CG15896	
3	CG15745	CG12724	CG1630	
3	CG12194	CG15626	CG15627	
3	CG9578	CG9581	CG9577	
3	CG13991	CG31639	CG13988	
3	CG2945	CG2995	CG3038	
3	CG1444	CG1514	CG15329	
3	CG11838	CG2789	CG11835	
3	CG1291	CG1869	CG11486	
3	CG6803	CG4154	CG6752	
3	CG12094	CG12102	CG15311	
3	CG5333	CG5961	CG12267	
3	CG10691	CG10561	CG10699	
3	CG10922	CG10076	CG12617	
3	CG12641	CG2221	CG17841	
3	CG9858	CG9856	CG9875	
3	CG12007	CG2530	CG2022	
3	CG34019	CG12565	CG14476	
3	CG15425	CG2960	CG3702	
3	CG9779	CG9791	CG9778	
3	CG1587	CG31998	CG2316	
3	CG9181	CG3200	CG32345	
3	CG15735	CG15736	CG1803	
3	CG4616	CG12251	CG4627	
3	CG7058	CG7095	CG32543	
3	CG31371	CG2239	CG1539	
3	CG30441	CG10465	CG10417	
3	CG32667	CG18292	CG1453	
3	CG10142	CG32836	CG9047	
3	CG32676	CG32677	CG12637	
3	CG3948	CG12232	CG3971	
3	CG2902	CG1063	CG2519	
3	CG3566	CG12225	CG3576	
3	CG13598	CG33553	CG33203	
3	CG4928	CG9089	CG13001	
3	CG10344	CG10972	CG3701	
3	CG12852	CG14066	CG14065	
3	CG3056	CG3051	CG3719	
3	CG6222	CG7486	CG6189	
3	CG8556	CG8564	CG8571	
3	CG10566	CG10573	CG32434	
3	CG14925	CG14926	CG6488	
3	CG5877	CG15032	CG6211	
3	CG4947	CG5118	CG31922	
3	CG2718	CG2674	CG12178	
3	CG15220	CG1703	CG1705	
3	CG14353	CG5290	CG8127	
3	CG3587	CG3857	CG11596	
3	CG12187	CG16976	CG14950	
3	CG14593	CG11209	CG7845	
3	CG8317	CG5072	CG8311	
3	CG17642	CG17657	CG18317	
3	CG7597	CG7186	CG7540	
3	CG10460	CG17246	CG11257	
3	CG15317	CG2998	CG32701	
3	CG1107	CG31516	CG14636	
3	CG12584	CG9783	CG1078	
3	CG31800	CG10653	CG10446	
3	CG6338	CG5518	CG14252	
3	CG5549	CG4763	CG4797	
3	CG7128	CG7192	CG7122	
3	CG1462	CG12073	CG15551	
3	CG1381	CG17870	CG4001	
3	CG8583	CG8582	CG8580	
3	CG1028	CG1030	CG2189	
3	CG14678	CG14677	CG10989	
3	CG17256	CG18624	CG9198	
3	CG9132	CG9609	CG4742	
3	CG9099	CG4875	CG4880	
3	CG8641	CG33171	CG8647	
3	CG4532	CG4536	CG3075	
3	CG17142	CG33229	CG34018	
3	CG4165	CG16785	CG12311	
3	CG15471	CG32771	CG32770	
3	CG9183	CG8900	CG10444	
3	CG9774	CG9782	CG18582	
3	CG2493	CG33715	CG14035	
3	CG7873	CG12051	CG7865	
3	CG33528	CG6155	CG13333	
3	CG14789	CG14788	CG14787	
3	CG14436	CG3126	CG14437	
3	CG2679	CG3441	CG3533	
3	CG4045	CG4061	CG4025	
3	CG6705	CG6703	CG13417	
3	CG9398	CG15655	CG15654	
3	CG1044	CG1263	CG16973	
3	CG1320	CG9004	CG15877	
3	CG8614	CG8612	CG8615	
3	CG12292	CG6180	CG6214	
3	CG32224	CG6933	CG17149	
3	CG11184	CG5602	CG11183	
3	CG1939	CG1101	CG1943	
3	CG5317	CG12317	CG14945	
3	CG9212	CG14948	CG32679	
3	CG9031	CG18507	CG31814	
3	CG32758	CG3125	CG4078	
3	CG10038	CG11502	CG17738	
3	CG13739	CG2078	CG1975	
3	CG30465	CG8205	CG8207	
3	CG34022	CG6851	CG7042	
3	CG3119	CG3131	CG15400	
3	CG13458	CG17081	CG13457	
3	CG5183	CG5352	CG5168	
3	CG2150	CG1910	CG2245	
3	CG6883	CG13885	CG17046	
3	CG6418	CG7958	CG12004	
3	CG14022	CG14021	CG17261	
3	CG6675	CG15219	CG6691	
3	CG31917	CG33113	CG7254	
3	CG8929	CG16739	CG13870	
3	CG7331	CG7352	CG7415	
3	CG9071	CG18506	CG15860	
3	CG3959	CG4364	CG18660	
3	CG1422	CG15744	CG1764	
3	CG14884	CG14887	CG14898	
3	CG5055	CG32562	CG5010	
3	CG7504	CG7972	CG13676	
3	CG2216	CG1469	CG15535	
3	CG3753	CG31652	CG14043	
3	CG33692	CG14434	CG4558	
3	CG33248	CG33249	CG15871	
3	CG2006	CG11500	CG2310	
3	CG4560	CG31293	CG4606	
3	CG1554	CG11699	CG1558	
3	CG12253	CG6141	CG4579	
3	CG8525	CG13154	CG8831	
3	CG31991	CG31739	CG13282	
3	CG8892	CG31653	CG3805	
3	CG4101	CG4086	CG4097	
3	CG8379	CG9836	CG8369	
3	CG30190	CG30193	CG3820	
3	CG6540	CG6617	CG6632	
3	CG1100	CG1218	CG2046	
3	CG10075	CG9943	CG10072	
3	CG1274	CG10809	CG6718	
3	CG15082	CG15097	CG15081	
3	CG11153	CG11152	CG11148	
3	CG3803	CG2980	CG16787	
3	CG8297	CG8295	CG8299	
3	CG32560	CG12986	CG8146	
3	CG31275	CG10388	CG31217	
3	CG8515	CG13157	CG8834	
3	CG3733	CG18642	CG3736	
3	CG4951	CG5527	CG4884	
3	CG12863	CG10130	CG12864	
3	CG8553	CG8561	CG8585	
3	CG30420	CG5522	CG15919	
3	CG12286	CG6054	CG14394	
3	CG32536	CG32537	CG8649	
3	CG6424	CG10933	CG6410	
3	CG9467	CG8516	CG8507	
3	CG4654	CG4663	CG11141	
3	CG13581	CG4589	CG13582	
3	CG7864	CG7879	CG12003	
3	CG6115	CG31743	CG32832	
3	CG1651	CG32000	CG33978	
3	CG1692	CG1702	CG1412	
3	CG6702	CG6665	CG6657	
3	CG11444	CG3527	CG3621	
3	CG8264	CG7766	CG7033	
3	CG2254	CG2256	CG2257	
3	CG12754	CG7796	CG14469	
3	CG11966	CG11967	CG11968	
3	CG10092	CG2957	CG2943	
3	CG33291	CG32446	CG14577	
3	CG11417	CG11420	CG14770	
3	CG4360	CG5077	CG15684	
3	CG5929	CG5922	CG31862	
3	CG10527	CG9364	CG4030	
3	CG5581	CG10917	CG33958	
3	CG13912	CG9122	CG1200	
3	CG30263	CG10306	CG9874	
3	CG4615	CG16989	CG7413	
3	CG15236	CG18584	CG3287	
3	CG32697	CG3099	CG3003	
3	CG12703	CG12701	CG11940	
3	CG33975	CG12802	CG12806	
3	CG9739	CG9730	CG10191	
3	CG8527	CG12432	CG8557	
3	CG8080	CG13741	CG8078	
3	CG7626	CG10023	CG7563	
3	CG6951	CG6948	CG17233	
3	CG2321	CG2005	CG11517	
3	CG12737	CG12109	CG12154	
3	CG4108	CG32202	CG13379	
3	CG7438	CG13144	CG6144	
3	CG3228	CG3443	CG14052	
3	CG1799	CG11556	CG32675	
3	CG15308	CG2962	CG2968	
3	CG17034	CG4832	CG4840	
3	CG5670	CG5685	CG5697	
3	CG9559	CG12446	CG17601	
3	CG15603	CG15604	CG9163	
