# Supplementary material for: Inferring genome-scale rearrangement phylogeny and ancestral gene order: a Drosophila case study
Source: Genome Biol. 2007 Nov 8;8(11):R236. doi: 10.1186/gb-2007-8-11-r236 (PMC2258185; doi:10.1186/gb-2007-8-11-r236)
Supplement: Additional data file 9 — Tree file from PHYLIP version 3.65 for SRP54 and SRP19 gene sequences used for Figure 2. [file gb-2007-8-11-r236-S9.txt]

PHLIP ver 3.65 PROML output tree for SRP54 and SRP19 concatenated gene sequences. Used for Figure 2 in manuscipt.

(((Dvir:0.01785,Dmoj:0.03478):0.01810,Dgri:0.04150):0.02411,
((Dana:0.02974,(Dmel:0.01820,(Dere:0.01164,Dyak:0.01124):0.01028):0.02338):0.01920,
Dpse:0.07350):0.03459,Agam:0.48576);
